# Supplementary material for: Genome-Wide Discovery and Deployment of Insertions and Deletions Markers Provided Greater Insights on Species, Genomes, and Sections Relationships in the Genus Arachis
Source: Front Plant Sci. 2017 Dec 19;8:2064. doi: 10.3389/fpls.2017.02064 (PMC5742254; doi:10.3389/fpls.2017.02064)
Supplement: Supplementary file 1 [file Table1.xlsx]

## Sheet: Table S1
Table S1. List of 96 Arachis accessions representing 42 species and 7 sections and 2 synthetics
Sections	Species	Accessions name	Name	Ploidy	Genome	Origin	Region
Arachis	A. benensis	ICG13214	13214_bene_A_Arac	2n=20	A	Bolivia	South America
	A. diogoi	ICG4983	4983_diog_A_Arac	2n=20	A	Paraguay	South America
	A. diogoi	ICG8962	8962_diog_A_Arac	2n=20	A	Paraguay	South America
	A. benensis	ICG11551	11551_bene_A_Arac	2n=20	A	Bolivia	South America
	A. cardenasii	ICG8216	8216_card_A_Arac	2n=20	A	Bolivia	South America
	A. duranensis	ICG8200	8200_dura_A_Arac	2n=20	A	Argentina	South America
	A. cardenasii	ICG11558	11558_card_A_Arac	2n=20	A	Bolivia	South America
	A. duranensis	ICG8203	8203_dura_A_Arac	2n=20	A	Bolivia	South America
	A. cardenasii	ICG15175	15175_card_A_Arac	2n=20	A	Bolivia	South America
	A. duranensis	ICG8138	8138_dura_A_Arac	2n=20	A	Argentina	South America
	A. correntina	ICG8918	8918_corr_A_Arac	2n=20	A	Argentina	South America
	A. duranensis	ICG8123	8123_dura_A_Arac	2n=20	A	Argentina	South America
	A. decora	ICG14934	14934_deco_A_Arac	2n=18	A	Brazil	South America
	A. kempff-mercadoi	ICG8959	8959_kemp_A_Arac	2n=20	A	Bolivia	South America
	A. decora	ICG14945	14945_deco_A_Arac	2n=18	A	Brazil	South America
	A. kempff-mercadoi	ICG8164	8164_kemp_A_Arac	2n=20	A	Bolivia	South America
	A. kuhlmannii	ICG14864	14864_kuhl_A_Arac	2n=20	A	Brazil	South America
	A. helodes	ICG8952	8952_helo_A_Arac	2n=20	A	Brazil	South America
	A. kuhlmannii	ICG15144	15144_kuhl_A_Arac	2n=20	A	Brazil	South America
	A. palustris	ICG15143	15143_palu_A_Arac	2n=18	A	Brazil	South America
	A. praecox	ICG15446	15446_prae_A_Arac	2n=18	A	Unknown	Unknown
	A. stenosperma	ICG8137	8137_sten_A_Arac	2n=20	A	Brazil	South America
	A. simpsonii	ICG15437	15437_simp_A_Arac	2n=20	A	Unknown	Unknown
	A. stenosperma	ICG13171	13171_sten_A_Arac	2n=20	A	Brazil	South America
	A. simpsonii	ICG15438	15438_simp_A_Arac	2n=20	A	Unknown	Unknown
	A. stenosperma	ICG13172	13172_sten_A_Arac	2n=20	A	Brazil	South America
	A. batizocoi	ICG8209	8209_bati_B_Arac	2n=20	B	Bolivia	South America
	A. villosa	ICG8144	8144_vill_A_Arac	2n=20	A	Argentina	South America
	A. batizocoi	ICG13160	13160_bati_B_Arac	2n=20	B	Bolivia	South America
	A. villosa	ICG13259	13259_vill_A_Arac	2n=20	A	Unknown	Unknown
	A. batizocoi	ICG8211	8211_bati_B_Arac	2n=20	B	Bolivia	South America
	A. hoehnei	ICG13228	13228_hoeh_B_Arac	2n=20	B	Brazil	South America
	A. hypogaea sub sp. fastigiata var. vulgaris	ICG7827	7827_hypo_AB_Arac	2n=40	AB	India	South Asia
	A. hoehnei	ICG13229	13229_hoeh_B_Arac	2n=20	B	Brazil	South America
	A. hypogaea sub sp. hypogaea var. hypogaea (runner)	ICG156	156_hypo_AB_Arac	2n=40	AB	India	South Asia
	A. hoehnei	ICG8190	8190_hoeh_B_Arac	2n=20	B	Brazil	South America
	A. hypogaea sub sp. hypogaea var. hypogaea (bunch)	ICG13942	13942_hypo_AB_Arac	2n=40	AB	India	South Asia
	A. ipënsis	ICG8206	8206_ipae_B_Arac	2n=20	B	Bolivia	South America
	A. hypogaea sub sp. fastigiata var. aequatoriana	ICG12625	12625_hypo_AB_Arac	2n=40	AB	Ecuador	South America
	A. magna	ICG15439	15439_magn_B_Arac	2n=20	B	Unknown	Unknown
	A. hypogaea sub sp. fastigiata var. aequatoriana	ICG12719	12719_hypo_AB_Arac	2n=40	AB	Ecuador	South America
	A. magna	ICG8960	8960_magn_B_Arac	2n=20	B	Bolivia	South America
	A. hypogaea sub sp. fastigiata var. fastigiata	ICG9930	9930_hypo_AB_Arac	2n=40	AB	Zimbabwe	Southern Africa
	A. valida	ICG8193	8193_vali_B_Arac	2n=20	B	Brazil	South America
	A. hypogaea sub sp. fastigiata var. fastigiata	ICG2738	2738_hypo_AB_Arac	2n=40	AB	India	South Asia
	A. valida	ICG13230	13230_vali_B_Arac	2n=20	B	Brazil	South America
	A. hypogaea sub sp. hypogaea var. hirsuta	ICG15207	15207_hypo _AB_Arac	2n=40	AB	Mexico	North America
	A. hypogaea sub sp. hypogaea var. hirsuta	ICG15206	15206_hypo _AB_Arac	2n=40	AB	Mexico	North America
	A. hypogaea sub sp. fastigiata var. peruviana	ICG 10044	10044_hypo_AB_Arac	2n=40	AB	Peru	South America
	A. hypogaea sub sp. fastigiata var. peruviana	ICG7893	7893_hypo_AB_Arac	2n=40	AB	Peru	South America
	A. monticola	ICG8135	8135_mont_AB_Arac	2n=40	AB	Argentina	South America
	A. monticola	ICG13177	13177_mont_AB_Arac	2n=40	AB	Argentina	South America
	A. glandulifera	ICG15172	15172_glan_D_Arac	2n=20	D	Bolivia	South America
	A. glandulifera	ICG15174	15174_glan_D_Arac	2n=20	D	Bolivia	South America
Caulorrhizae	A. pintoi	ICG14942	14942_pint_C_Caul	2n=20	C	Brazil	South America
	A. pintoi	ICG14900	14900_pint_C_Caul	2n=20	C	Brazil	South America
	A. pintoi	ICG14877	14877_pint_C_Caul	2n=20	C	Brazil	South America
	A. pintoi	V.13643	V.13643_pint_C_Caul	2n=20	C	Unknown	Unknown
Erectoides	A. hermannii	ICG13251	13251_herm_E_Erec	2n=20	E	Brazil	South America
	A. major	ICG13262	13262_majo_E_Erec	2n=20	E	Brazil	South America
	A. paraguariensis	ICG15149	15149_para_E_Erec	2n=20	E	Brazil	South America
	A. paraguariensis	ICG13240	13240_para_E_Erec	2n=20	E	Paraguay	South America
	A. stenophylla	ICG8215	8215_sphy_E_Erec	2n=20	E	Brazil	South America
	A. stenophylla	ICG13180	13180_sphy_E_Erec	2n=20	E	Brazil	South America
	A. oteroi	ICG8192	8192_oter_E_Erec	2n=20	E	Brazil	South America
	A. paraguariensis	ICG8970	8970_para_E_Erec	2n=20	E	Paraguay	South America
	A. paraguariensis	ICG8130	8130_para_E_Erec	2n=20	E	Paraguay	South America
	A. paraguariensis	ICG8973	8973_para_E_Erec	2n=20	E	Brazil	South America
Extranervosae	A. villosulicarpa	ICG13260	13260_villo_EX_Extr	2n=20	EX	Unknown	Unknown
	A. villosulicarpa	V.8816	V.8816_villo_EX_Extr	2n=20	EX	Unknown	Unknown
	A. lutescens	ICG15423	15423_lute_EX_Extr	2n=20	EX	Unknown	Unknown
Heteranthae	A. sylvestris	ICG13239	13239_sylv_H_Hete	2n=20	H	Brazil	South America
	A. pusilla	ICG14943	14943_pusi_H_Hete	2n=20	H	Brazil	South America
	A. pusilla	ICG14908	14908_pusi_H_Hete	2n=20	H	Brazil	South America
	A. dardani	ICG14935	14935_dard_H_Hete	2n=20	H	Brazil	South America
	A. pusilla	ICG15170	15170_pusi_H_Hete	2n=20	H	Brazil	South America
	A. dardani	ICG14936	14936_dard_H_Hete	2n=20	H	Brazil	South America
	A. dardani	ICG14954	14954_dard_H_Hete	2n=20	H	Brazil	South America
	A. sylvestris	ICG14915	14915_sylv_H_Hete	2n=20	H	Brazil	South America
	A. sylvestris	ICG13254	13254_sylv_H_Hete	2n=20	H	Brazil	South America
Procumbentes	A. appressipila	ICG14860	14860_appr_P_Proc	2n=20	P	Brazil	South America
	A. appressipila	ICG8127	8127_appr_P_Proc	2n=20	P	Brazil	South America
	A. appressipila	ICG15158	15158_appr_P_Proc	2n=20	P	Brazil	South America
	A. chiquitana	ICG13241	13241_chiq_P_Proc	2n=20	P	Bolivia	South America
	A. chiquitana	ICG11560	11560_chiq_P_Proc	2n=20	P	Bolivia	South America
	A. vallsii	ICG13246	13246_vall_P_Proc	2n=20	P	Brazil	South America
	A. kretschmeri	ICG14926	14926_kret_P_Proc	2n=20	P	Unknown	Unknown
	A. matiensis	ICG11557	11557_mati_P_Proc	2n=20	P	Bolivia	South America
	A. matiensis	ICG13162	13162_mati_P_Proc	2n=20	P	Bolivia	South America
	A. matiensis	ICG14869	14869_mati_P_Proc	2n=20	P	Brazil	South America
	A. subcoriacea	ICG15156	15156_subc_P_Proc	2n=20	P	Brazil	South America
	A. kretschmeri	ICG13224	13224_kret_P_Proc	2n=20	P	Brazil	South America
Triseminatae	A. triseminata	ICG14875	14875_tris_T_Tris	2n=20	T	Brazil	South America
	A. triseminata	ICG14910	14910_tris_T_Tris	2n=20	T	Brazil	South America
Synthetic	A. duranensis ICG 8138 x A. batizocoi ICG 13160	ISATGR278-18	ISATGR278-18_dura x bati_AB_Syn	2n=40	AB	India	South Asia
	A. duranensis ICG 8128 x A. ipënsis ICG 8206	ISATGR184	ISATGR184_ipae x dura_AB_Syn	2n=40	AB	India	South Asia
