# Supplementary material for: Genome-Wide Discovery and Deployment of Insertions and Deletions Markers Provided Greater Insights on Species, Genomes, and Sections Relationships in the Genus Arachis
Source: Front Plant Sci. 2017 Dec 19;8:2064. doi: 10.3389/fpls.2017.02064 (PMC5742254; doi:10.3389/fpls.2017.02064)
Supplement: Supplementary file 3 [file Table3.XLSX]

## Sheet: Table S3
Supplementary Table 3. Details of primers for insertions identified in A. ipaensis against A. duranensis
Pseudomolecule	Start	Mb	Difference	End	Indel_size	Tm (°C)	Primer end	Length	Tm (°C)	Primer start	Tm	Product size	Left	Right
Araip.B01	270455	0.270455		270544	89	60.689	24	20	59.735	280	20	257	GGGAAGCAGGTAGAGGAGCT	TCATGTCCCTAGCCCTGCTA
Araip.B01	298928	0.298928	0.028473	299011	83	59.96	14	20	60.108	290	20	277	AGGGTCTCCACTCTCCACTC	TCCATCTGCTAAACGGCCTG
Araip.B01	302984	0.302984	0.004056	303062	78	60.038	89	20	60.036	382	20	294	GAGACACACACCAGATCGCA	AATACTGAGCGGCAAGTGCT
Araip.B01	325301	0.325301	0.022317	325364	63	60.324	239	20	58.598	454	20	216	CCCTAAACCCCTCAAAGCCC	TGAGTTGCTTTGCATGGTGT
Araip.B01	635252	0.635252	0.309951	635336	84	59.89	99	20	57.01	366	27	268	GTTGGAAGAAGAGGGTGGCA	TGTAATGTAATAAACTTGTGAGAGTGA
Araip.B01	657468	0.657468	0.022216	657530	62	59.891	236	20	59.966	450	20	215	TTTCTGCTTCTGCCGGTCTT	GCAAGCTGTGAAAATGGCCA
Araip.B01	760611	0.760611	0.103143	760664	53	59.023	200	20	59.929	408	21	209	ACCTCTTGGCGTCTTGATGA	AGGCAGCATCACTAGGTATGC
Araip.B01	990026	0.990026	0.229415	990091	65	60.042	61	20	58.59	335	23	275	GTTGTCGCCAAGTTGTCGTC	TCCAAGCATCAAAATGTCTTCCT
Araip.B01	1399709	1.39971	0.409683	1399792	83	59.82	77	20	59.82	290	20	214	GAGTTGCCTGAGGAGATGGG	CCTGCAATCCGGTACCATCA
Araip.B01	1475197	1.4752	0.075488	1475258	61	60	67	21	57.621	277	27	211	GACCTCAGACGTTGAAGAGCA	AGCGTTTTATGAAGTAATCTATGTTGA
Araip.B01	1478509	1.47851	0.003312	1478593	84	59.525	217	20	59.967	438	20	222	TCATCACAACACCCCGGAAA	GGAGCTGTGGGCAAAACTTG
Araip.B01	1575961	1.57596	0.097452	1576022	61	58.953	18	21	59.517	237	20	220	AGCAGTTAACACCTCCAGACA	TGTGGAGACTGGAGACTGGA
Araip.B01	1827443	1.82744	0.251482	1827518	75	58.941	112	20	59.692	350	20	239	ACTGACCATTGTCTCCAGCA	GGCGTAATTTCCATGAGCGG
Araip.B01	1942638	1.94264	0.115195	1942695	57	59.111	138	21	59.744	358	20	221	CACTGCAAAATAGGGCACTGT	GGCATCACTAGGCTTGGGAA
Araip.B01	2342301	2.3423	0.399663	2342384	83	60.179	31	20	59.999	292	21	262	TCTCCACATTGTGGCTTGCA	CACAAGCTTACCCTCGAGTGT
Araip.B01	2830502	2.8305	0.488201	2830586	84	59.528	44	20	60.252	272	20	229	TCACCCTGCTCTTTTCGGTT	TGCCTGCTTGGTTTAGGCAT
Araip.B01	2945069	2.94507	0.114567	2945158	89	60.106	58	20	59.928	283	21	226	GGAGGAGGAGGAAGAGGAGG	ACAAGTGCTGCTACACATCCA
Araip.B01	3036657	3.03666	0.091588	3036737	80	59.236	214	23	59.762	440	22	227	TCCTTGATTAGACGAGAGTTGCT	TGGCCACGTGATTATACCAACT
Araip.B01	3037049	3.03705	0.000392	3037114	65	59.762	27	22	59.649	317	24	291	AGTTGGTATAATCACGTGGCCA	TCATGCATATCCAGTTATCCACCA
Araip.B01	3357145	3.35715	0.320096	3357196	51	58.732	96	20	59.617	336	23	241	TGGTTAGGCACGTATGGACA	AGCAATAGATCAAGACGAGAGCA
Araip.B01	3681389	3.68139	0.324244	3681442	53	60.463	34	20	59.107	265	20	232	CCGTGCAAGTATACCCCCAC	TGGTGTCTAGGTACTTGCGG
Araip.B01	3824717	3.82472	0.143328	3824773	56	60.612	11	20	59.109	220	20	210	CCTCTCCTTGTGAGGTCCGA	GCTGTGTTTTAGCTGGCCAT
Araip.B01	3922552	3.92255	0.097835	3922620	68	59.961	112	20	59.963	363	20	252	AATGGGTGAAGGGAGTGCTG	TCGCCTGAGGTTGCTGAAAT
Araip.B01	4228309	4.22831	0.305757	4228367	58	58.061	181	20	57.284	380	20	200	TGCAGAGTAGTTAGGCAGGT	ACTGAGGGAACTAGGAACCA
Araip.B01	4530696	4.5307	0.302387	4530758	62	59.828	106	20	60.034	354	20	249	CGCAGCAGCATGATTTTGGA	ACAAGGCTAATGGTGGAGGC
Araip.B01	4546664	4.54666	0.015968	4546721	57	59.61	46	20	60.039	337	20	292	GTGCTTTTTCAGGGCAAGCT	GCTGTGCAAAAGTGGCCTAC
Araip.B01	5046458	5.04646	0.499794	5046537	79	59.759	188	20	58.57	402	20	215	CGGTTCGCTCTTTGGCAATT	TGGTAGCAGGAAGACCACAA
Araip.B01	5218099	5.2181	0.171641	5218167	68	59.827	58	20	59.687	301	23	244	TCGACTGTCCCAGCGTAATG	TCTCGTTCACAGTGTAAACGAGA
Araip.B01	5604455	5.60445	0.386356	5604523	68	60.083	24	24	59.356	306	24	283	GGTGAAAGGTCTCTTTTCATCAGC	TGAGTTTGGAAGAGTGAAATTGCA
Araip.B01	5610841	5.61084	0.006386	5610915	74	57.871	69	20	59.658	291	21	223	ACCCGAAGCAGCACATTAAT	TGATTTGTGCATGCTGTTGCT
Araip.B01	5864812	5.86481	0.253971	5864878	66	59.68	127	20	59.967	346	20	220	TGCAACGAAGATCGAACCCT	GGCAAGGGCACTCAAAACAG
Araip.B01	6300074	6.30007	0.435262	6300130	56	58.543	15	20	60.134	247	21	233	ACCCCTAAACCTTCCAGCTT	TGAGTTGCTGGTGACATTGGT
Araip.B01	6695645	6.69564	0.395571	6695729	84	59.96	190	20	60.109	428	20	239	ACCTCTCTGCCAGTCTAGCA	AGGTGATCACTTGTCTCGCG
Araip.B01	6931067	6.93107	0.235422	6931125	58	60.109	3	20	59.717	254	24	252	CAAGCAGTTGCAAGCCTAGC	CACATACCCTTGAATCTATCGGGA
Araip.B01	6938032	6.93803	0.006965	6938111	79	57.297	108	24	59.409	342	24	235	TCGGTCAAAATTTCTAAAACACCT	ACAAGAAGTCAAGTAGGAAGAGCT
Araip.B01	8199555	8.19956	1.26152	8199614	59	59.686	83	20	59.994	381	21	299	CCGTCTTCGTCACTGAAGGT	TGGTGGAAAACTGGAACCACA
Araip.B01	8650269	8.65027	0.450714	8650325	56	58.991	85	23	60.321	363	20	279	TCTCCATTGCGAAATGACATTCA	GCAGACCACGGAAGACACAT
Araip.B01	9180812	9.18081	0.530543	9180884	72	59.404	7	20	59.173	207	24	201	AACAGGAAATTGGTTCGGCG	ACCAGAAGTTGATGCAAATACACA
Araip.B01	9385813	9.38581	0.205001	9385869	56	59.97	77	20	58.973	293	23	217	GGACGCTGTTTGTTGAACCC	ACTTTTGCCAAACTTTAGGGACA
Araip.B01	9459035	9.45904	0.073222	9459105	70	57.69	164	23	59.89	395	20	232	ACTGAATTTTGGGAGAAGTCTGA	GCTTCCAGCTATGCATCCCT
Araip.B01	9938279	9.93828	0.479244	9938339	60	59.967	175	20	59.966	394	20	220	CCTCTCAACGTCAGTGCTGT	AAGAACCACAGCAGGACTCG
Araip.B01	10511663	10.5117	0.573384	10511759	96	59.766	21	22	59.523	293	20	273	GGTGACTTGGAGGAGTAAGACC	GGGGGAGAAAGACCACAACA
Araip.B01	10827012	10.827	0.315349	10827077	65	60.179	185	20	59.894	393	20	209	AGCCCTAACACCCCACAAAC	GATGCGAAGGATGGCAGAGA
Araip.B01	10831814	10.8318	0.004802	10831899	85	60.253	85	20	59.46	379	20	295	TCCAGCTTGAGGGAGGATGT	CTGAGCCTTCTGCCTCATCA
Araip.B01	11006113	11.0061	0.174299	11006190	77	59.222	143	22	57.585	426	22	284	AGGGTTCAAGGACTTGTCTTGA	TCCCTAAGTTCAACCCTACTCT
Araip.B01	11022073	11.0221	0.01596	11022145	72	59.963	179	20	59.89	462	20	284	TCAGCAGCAGGAATCAGCAA	TGGGTTGGCGACTTTCATGA
Araip.B01	11620913	11.6209	0.59884	11620969	56	58.648	150	22	57.216	400	26	251	TGTTCCTTCACAAAGACTTGCA	TTTTTGGTGTTTCTCATTTTCATTCA
Araip.B01	11757943	11.7579	0.13703	11757994	51	59.821	4	20	57.066	239	22	236	TGTGTTCACTCTTCGCCCAA	TTTTGATTGTTGTCATGCTGGA
Araip.B01	12056353	12.0564	0.29841	12056413	60	59.674	17	20	60.036	226	20	210	AGCTCGCATTGGAGGTTTCT	GGGTCGGCTGTGTCCATTTA
Araip.B01	13177883	13.1779	1.12153	13177943	60	59.933	224	21	59.341	428	21	205	GCAAAAGCACCTGTAGTTGCA	GGGACAACAATCTAGAACGCG
Araip.B01	13183647	13.1836	0.005764	13183700	53	57.262	119	22	59.899	371	20	253	AATCTGTATTGACACGCTAGGT	GCGGGCATTACGAGCAAATT
Araip.B01	13471294	13.4713	0.287647	13471349	55	59.182	218	22	59.627	417	22	200	GTACAGGTTGAATGAACACCCC	ATGGAAAACTCACAGCTGGAGA
Araip.B01	13784423	13.7844	0.313129	13784514	91	60.107	66	20	59.41	322	21	257	TGTGCAACTGGGCTTGTGTA	GCGAGTAGCACATGACATGAC
Araip.B01	14075275	14.0753	0.290852	14075332	57	60.179	120	20	59.308	415	20	296	GTGCGGTTTGGTTCGGTTTT	TTTCCTGCTAGCTGGAAGCA
Araip.B01	14154264	14.1543	0.078989	14154318	54	58.203	157	20	59.692	370	20	214	AAAACGAGGCTCAGTAGTGC	ACGCCGCTTCTCTTTTGTTG
Araip.B01	14167694	14.1677	0.01343	14167750	56	59.895	15	20	58.661	252	20	238	TTTCTGGCAGGCAAAGCAAC	ACACCTAAGCCGTTCAGACT
Araip.B01	15537063	15.5371	1.36937	15537130	67	58.828	156	20	59.891	382	20	227	TGCCACGAGCATGCAAATTA	AAGCGCCTTGAGGTTCTTGA
Araip.B01	15596017	15.596	0.058954	15596070	53	60.107	106	20	57.773	320	20	215	GCCAGAGGAGATGGACCAAC	AAGGCAGCTCCATCAAATGT
Araip.B01	15781571	15.7816	0.185554	15781637	66	59.457	108	20	60.249	313	20	206	GCTCACTGGATGATGGTGGA	TTGAAGCTGTTGCAAAGGCG
Araip.B01	16275264	16.2753	0.493693	16275343	79	60.107	65	20	57.31	273	21	209	TTGGACTCGTTTGGCAACCT	ACTTCACATGCACTCTGATGA
Araip.B01	16525283	16.5253	0.250019	16525339	56	59.966	49	20	57.438	347	24	299	ACTTATTGGTCGTGGCACGT	AGGTATACACTAAAATCAGCCACT
Araip.B01	16670224	16.6702	0.144941	16670293	69	58.768	0	21	59.595	270	20	271	GAGGAGCTAGCTTCGGTATGA	AGGTCCTGACACGAGTAGGT
Araip.B01	16709712	16.7097	0.039488	16709774	62	60.252	0	20	60.038	251	20	252	ATGGGCTTTAACGGGCCTTT	TGCAACAATGGTGGCGAATG
Araip.B01	16718758	16.7188	0.009046	16718808	50	59.423	219	20	59.688	419	20	201	GCATTGTCGTGTATCCGAGC	GCATTCATGCGTATGTGGGG
Araip.B01	17161009	17.161	0.442251	17161091	82	59.826	57	20	59.6	256	20	200	AAAAGCGCATCATGGGAAGC	TGCTGGGTTGGGTTAGACAG
Araip.B01	17173557	17.1736	0.012548	17173614	57	59.754	5	20	59.817	294	20	290	CCTTCGACCCTAACGCTCAA	ACTGCAAAGCTGGTCAAGGA
Araip.B01	17272677	17.2727	0.09912	17272744	67	59.651	27	21	57.38	292	20	266	ACCTTCCTCTGCTTTGTCCTC	TTGGATCTCCAAATTGGGCA
Araip.B01	17708021	17.708	0.435344	17708117	96	59.969	137	20	60.037	421	20	285	GACACAGGCTGGTTGCAAAG	TGCCAGCATAGTTGTACGCA
Araip.B01	17788309	17.7883	0.080288	17788366	57	59.965	119	20	60.035	373	20	255	AGGTGTTGAGGCGAACGAAT	AAAGTTGGCGGACCATCGAT
Araip.B01	18754421	18.7544	0.966112	18754492	71	59.89	182	20	59.471	460	20	279	ACCACCCTTTCTCGTGCATT	CGTCTTACGGTGGATGTGGA
Araip.B01	18758729	18.7587	0.004308	18758784	55	59.97	177	20	60.249	386	20	210	GAAGGAGCTCGACGGATGAG	CCAGTGTGAGTGTGTACGCA
Araip.B01	19275155	19.2752	0.516426	19275205	50	59.963	83	20	59.964	381	20	299	GGCTTCAGCTTCACCCTTCT	CGTGGGTGATTGGTCTTGGA
Araip.B01	20155523	20.1555	0.880368	20155578	55	59.933	90	23	59.601	295	20	206	GTGTTTCAACATGGAAGTGCTCA	ACATGCCTTACCACCAACGA
Araip.B01	20525412	20.5254	0.369889	20525464	52	58.682	36	20	57.319	333	21	298	AATGAACAAGCACGGCTCAA	TGGTTCTTTTGGGAGGTTCTT
Araip.B01	20872496	20.8725	0.347084	20872550	54	60.107	23	20	57.94	258	20	236	AATCCTCGCCTGGTGAATGG	TGTTTTGTGGGATCGTGGTT
Araip.B01	20982781	20.9828	0.110285	20982851	70	59.963	137	20	60.108	390	20	254	ACCACTCGCACCATCATGTT	CTGATCCTGGACAACGACCC
Araip.B01	21059389	21.0594	0.076608	21059481	92	58.326	0	20	59.525	293	20	294	AATGGCAAAGAGAGAGGGGA	GTGGGTCCAGGTAAACCACA
Araip.B01	21287732	21.2877	0.228343	21287808	76	59.631	103	22	60.108	372	20	270	AGCACAAGGTATATCGGCATCA	GAGTCAAGTTAGCCCCGCAT
Araip.B01	21326985	21.327	0.039253	21327055	70	60.179	244	20	59.963	445	20	202	TGCGTACGCATAGAGGTGTG	AGGTGCTTACTGTTGGGAGC
Araip.B01	22330549	22.3305	1.00356	22330620	71	60.323	54	20	60.179	345	20	292	TCCAGATGGTGCTTGAAGGC	CTGGGCAGGAGGACAAACAA
Araip.B01	22428820	22.4288	0.098271	22428887	67	59.376	144	20	60.179	377	20	234	GGGTTCTATGCACTTCCCCA	GGCATGGGATGTATGTGGCT
Araip.B01	22674414	22.6744	0.245594	22674492	78	59.997	18	21	60.107	228	20	211	GACTCGTGTAATGGGTTGGGT	ATCAACCGGATTCCTGCCTG
Araip.B01	22835177	22.8352	0.160763	22835228	51	60.035	238	20	59.611	448	20	211	TGGGTAAGATGCAATGGCGT	CCGTCACGCTCTTGGGATAT
Araip.B01	22992131	22.9921	0.156954	22992183	52	60.035	201	20	60.107	433	20	233	ATAGCCCTCAAACACCACCG	ACAAGTGAGTGCGGTTTGGA
Araip.B01	23533113	23.5331	0.540982	23533174	61	59.829	34	20	59.331	291	20	258	GCTGCCATCAGACAGCAAAG	GGCTTTCAAGGCTGAAACGT
Araip.B01	24644879	24.6449	1.11177	24644929	50	57.863	113	27	60.388	382	20	270	TGAAAAACTGGTAAATGGTAATCTTCA	GCGACCGAGTTAGCAACAGA
Araip.B01	24645749	24.6457	0.00087	24645829	80	60.608	184	20	60.901	394	20	211	TTCCCACAAATCGAGGCACC	TTTAACATGGGGTTGGGCGG
Araip.B01	24708298	24.7083	0.062549	24708355	57	59.89	84	20	60.61	329	20	246	TGCTGGTTGTGTAGCACCAT	AGCTTCCCCTGAATGTGTGC
Araip.B01	24902040	24.902	0.193742	24902119	79	60.203	278	21	60.179	478	20	201	TCTGTCTTACCTGGCAGGAGT	AACAAGCTCTCAGGTGCGTT
Araip.B01	25042027	25.042	0.139987	25042078	51	60.036	241	20	60.034	440	20	200	CCCTACCACCTTGCAGACAG	TCCCGATCTTTTTCCCCTGC
Araip.B01	25133103	25.1331	0.091076	25133182	79	60.251	104	20	60.387	371	20	268	AGCATTTTCCCTCGCCTTGT	CGGCTGCGCTACTCTGATAG
Araip.B01	25934251	25.9343	0.801148	25934307	56	59.696	175	25	60.108	414	20	240	ACTCCAACACCAATAGAAAAATGCA	CACCTCCGGGATCCAAACTC
Araip.B01	26492946	26.4929	0.558695	26493025	79	60.107	15	20	60.036	241	20	227	ACGCCATAGCATCAAAGCCT	AGAGGTCAGTGAAATGGGCG
Araip.B01	27538685	27.5387	1.04574	27538760	75	60.035	127	20	59.971	407	20	281	TGCCCATCATGTTCGAAGCT	CGTTGCACCCACAAGTGAAG
Araip.B01	27741537	27.7415	0.202852	27741605	68	59.831	11	20	58.926	286	22	276	GCCTTCAGGATTGTTGCGTC	ACACAAATGGTAGCACTAGCAC
Araip.B01	28341138	28.3411	0.599601	28341200	62	59.193	149	21	59.02	348	24	200	AGCAACACTTAACATGAGCGG	AGCCACGTTTTATAAGCAAAACAC
Araip.B01	28833356	28.8334	0.492218	28833437	81	60.039	122	20	59.967	339	20	218	TCCGGCGACACAAAGTCTAC	TCGCTTGCTCAGTGCTTGTA
Araip.B01	28913450	28.9135	0.080094	28913528	78	59.886	9	20	59.122	305	22	297	TCCCCGCATAGCCATCTAGA	GCAGTTTGTTCCTGTTAGAGCA
Araip.B01	28993447	28.9934	0.079997	28993502	55	59.969	87	20	59.118	314	23	228	GCCTGCAACGCTTAACCAAA	TCTTGTCTAAGCAAACACATGCA
Araip.B01	29262097	29.2621	0.26865	29262156	59	60.179	35	20	59.892	245	20	211	CACAGATACGTGCAAACGCC	ACACGCACACCCTGTGTATT
Araip.B01	29818182	29.8182	0.556085	29818247	65	59.529	125	25	59.564	347	22	223	ACACATGATCCTCTTTGACTTTCAC	GCTAGATTGGTAGTCAAGGGCT
Araip.B01	29995956	29.996	0.177774	29996008	52	58.843	63	21	60.25	348	20	286	CCCGTCTTCCACTTTAAACCC	CTGAGTTCTGTTGGCCGGAA
Araip.B01	30061701	30.0617	0.065745	30061757	56	57.081	218	25	57.43	430	26	213	ACAAATTGCATGCATAATTTACCAA	ACTTTTGGTTGAACTAGTGTAAGAAA
Araip.B01	30949251	30.9493	0.88755	30949351	100	60.033	194	20	58.846	476	22	283	TAAGCTACCTCGCCTGTCCT	TGGTAAGTTTGGTGAGAATGGC
Araip.B01	31211803	31.2118	0.262552	31211859	56	57.791	63	21	60.019	335	24	273	CACCCAAGTGTACCAGTTTCT	TGGCCATAGATAGAAACAACACCA
Araip.B01	31389438	31.3894	0.177635	31389518	80	58.62	3	20	58.096	261	20	259	GCAGGTTGCGGCTAGTATTT	ACCTCATGCCGTAAAGCAAA
Araip.B01	32127991	32.128	0.738553	32128048	57	60.054	27	23	60.459	243	20	217	AGCACATGGAACCTACAATAGCA	TTTGTTGGTTTGCGTGCCTG
Araip.B01	33075111	33.0751	0.94712	33075178	67	60.037	109	20	59.967	369	20	261	GCCGACAGCTCTTCCTCTTT	TCGAACACATGGAGCGAACA
Araip.B01	34256426	34.2564	1.18131	34256499	73	59.355	187	23	60.036	424	20	238	TGGGTAGATCGGAAGAATAACCC	TAACCGCCAATGTCCTGGTC
Araip.B01	35048006	35.048	0.79158	35048090	84	59.968	37	20	59.896	276	20	240	TTCCCGTTGTACAGTGGTCG	CGAAAGGCTTGGTTGGCAAA
Araip.B01	35298009	35.298	0.250003	35298081	72	57.856	25	22	59.46	226	20	202	TGGGAAAAACCAAAATTTCGCT	TACTGAGACGGAAATGCCCC
Araip.B01	36290326	36.2903	0.992317	36290379	53	59.62	25	20	57.593	296	21	272	CCTGTCACCAAACGTTGTGG	TGCACATGTCTCTAAACTGCT
Araip.B01	37127296	37.1273	0.83697	37127368	72	59.22	126	20	59	336	23	211	AATGTATGCTCCCCATCCCC	GCTCATATGTGGTAGAGGAATGC
Araip.B01	37310502	37.3105	0.183206	37310558	56	59.428	27	22	59.235	308	20	282	ACCCAAATCGTAGAGGAAAGCT	TGGGTGGAGTTCCTCAACTG
Araip.B01	39000188	39.0002	1.68969	39000268	80	58.363	252	20	59.104	456	21	205	TCTGAAGAAGGAGCAGAGCA	CTCCTTCTCCTCGTTCTTGGT
Araip.B01	39340703	39.3407	0.340515	39340784	81	59.551	131	20	59.815	426	20	296	CCTGAACGGATGCTCTTTGC	TGTTTGGTTGGGAGGAGTGG
Araip.B01	40270413	40.2704	0.92971	40270480	67	59.817	6	20	59.82	235	20	230	TTCCAGCTGCAGTTCTGGTT	ATTCATGTAGCCGACCCCAC
Araip.B01	40346573	40.3466	0.07616	40346650	77	57.915	114	21	59.966	363	20	250	TGCTTACATGGGAATGCTTGA	CTCAGCCTCTTCGTGTTGGT
Araip.B01	40629127	40.6291	0.282554	40629189	62	60.036	60	20	59.481	276	23	217	GGTTATCGTGCCCACAAGGA	TGCATAATCAAGGTGGAGAGTGA
Araip.B01	40988394	40.9884	0.359267	40988463	69	60.179	42	20	59.238	250	25	209	GGCATGCTTGTCACATCAGC	TGACTATGATCACGGTTATAGTCGT
Araip.B01	41657886	41.6579	0.669492	41657939	53	59.89	43	20	60.034	253	20	211	AGATGCGTGGACAAGGGTTT	TGTTGGCAGGGACACAAGTT
Araip.B01	41776732	41.7767	0.118846	41776823	91	59.309	69	20	60.179	352	20	284	GGTGGGGAGCACTACAAGAA	TGGAAGAGGGGGATGGTGAA
Araip.B01	41856262	41.8563	0.07953	41856360	98	59.177	38	22	59.994	314	21	277	CCGGAATACACCCAAATTGTGT	AGCACAGGATAGGTTTTGGGG
Araip.B01	42028500	42.0285	0.172238	42028573	73	59.539	196	21	59.055	405	20	210	CTTTGCATTTCTGTCGCGAGA	CTCCTACTAGATGCGACGCA
Araip.B01	42660284	42.6603	0.631784	42660334	50	60.11	162	20	60.109	430	20	269	CGTAGCAGAAGGTCGTTCGT	CTGGCAACGAGACGAGACAT
Araip.B01	43010113	43.0101	0.349829	43010164	51	59.962	29	20	60.035	244	20	216	GATTGGCACTCAAGGGGTCA	GAGTGGGTGGAGGTGATTGG
Araip.B01	43458458	43.4585	0.448345	43458518	60	59.993	171	23	59.992	437	23	267	CCAAACCTTTTCCTTCCACATCC	ACACCCATTGTCACACTATTCGA
Araip.B01	43466192	43.4662	0.007734	43466244	52	59.929	96	23	59.449	378	20	283	TGTCAGCAGAAGACCATCTTTCA	TCACTTGGTGGCCTCACTTT
Araip.B01	43587531	43.5875	0.121339	43587611	80	59.596	135	20	60.253	399	20	265	TAGTGCCAATGGTGCAAGGA	ACCATAGAGGTCCCCTTGCA
Araip.B01	43663510	43.6635	0.075979	43663563	53	60.106	150	20	60.037	388	20	239	ATCTAAGGTGCGCCTCCCTA	AATGGGGAGTCGTTCCGAAC
Araip.B01	44076828	44.0768	0.413318	44076878	50	60.072	95	21	60.396	295	20	201	GCACGACGATATTACACGCAC	ACTGGTTGCAGTTGGCTTCA
Araip.B01	44260229	44.2602	0.183401	44260291	62	59.969	135	20	59.394	357	20	223	GGTTGCTCTATCGCTACGCT	GCATAGCCCTATGTCTCGCT
Araip.B01	44272407	44.2724	0.012178	44272463	56	60.109	203	20	59.389	403	21	201	GCGTAAGGAAGAGGAAGCGT	GCCCAAAATTCACTTCCACGA
Araip.B01	45421087	45.4211	1.14868	45421156	69	60.323	137	20	60.133	377	21	241	TGCACTTGATGGCTGCAGAT	TCAGGGACCAAATTGCCAAGT
Araip.B01	45630261	45.6303	0.209174	45630355	94	58.118	103	23	58.947	357	20	255	TCGTTTTACCTAAAAGGCTACGT	AGGCTACGTCAAAGTCCCAA
Araip.B01	45713821	45.7138	0.08356	45713877	56	60.04	78	20	59.889	338	20	261	CGCCACCTGATATGCAATGC	CCCTGCCTCCTTGTTGAACT
Araip.B01	45714827	45.7148	0.001006	45714908	81	59.819	119	20	60.107	345	20	227	CTAAGTGGCCTGGGGATCAC	GATAAGAGCCCTTGCCTGCA
Araip.B01	46594450	46.5945	0.879623	46594517	67	59.746	8	20	57.598	305	22	298	AGAATGTCATGCTTCCGGCT	TCTTCGATATTTTCCTCGCCTT
Araip.B01	50025005	50.025	3.43055	50025078	73	59.966	208	20	60.035	441	20	234	CACTGACCAAGCTTCCTCGT	GGGGCTGGGATGCAGATATC
Araip.B01	50142156	50.1422	0.117151	50142207	51	60.034	59	20	58.584	305	20	247	ATTCTTCAAGGCCCATGCGA	AGGAAACACGTAGGACCACA
Araip.B01	50226339	50.2263	0.084183	50226412	73	57.406	139	23	59.965	346	20	208	AACTCGTGCTATACTATGGTTGT	CCTACTGTGGCTGTCGGTTT
Araip.B01	50850179	50.8502	0.62384	50850241	62	59.967	0	20	59.888	209	20	210	CTCGCTCATGGCTGATGCTA	TGTTGCCATCACCATGACCA
Araip.B01	51164565	51.1646	0.314386	51164637	72	59.231	49	22	60.033	305	20	257	TGGAAGAGGCTCATGTAGAAGG	AAGGTATGGAAAGGGCAGCC
Araip.B01	51780024	51.78	0.615459	51780122	98	60.534	22	20	58.493	250	22	229	AGAACTGCACCTGTGACTGC	TGCTCTTACACTACTTCCACCT
Araip.B01	56154103	56.1541	4.37408	56154174	71	60.037	126	20	59.895	348	20	223	ACTTAGGTGCCAACGCTACC	GCTTTGGCTTTGGAGTTGCA
Araip.B01	56175144	56.1751	0.021041	56175198	54	57.898	57	23	57.77	261	20	205	TCTACATGTGAAATGGATCTGCA	TTAGTGCAAAATGGAGGGGG
Araip.B01	56606408	56.6064	0.431264	56606475	67	60.039	29	20	59.129	255	20	227	AACGTGCTCTCTCAGCTGAC	TGTGTGTGTGTGTGTGTGTG
Araip.B01	58821335	58.8213	2.21493	58821424	89	59.232	172	24	59.823	467	27	296	TGTGTAATCGTTGGACTTAGGAGA	TGTGAAATTTGAAGTGGATAATGAGCT
Araip.B01	59074698	59.0747	0.253363	59074773	75	60.249	181	20	60.106	474	20	294	CCGAAGCGGCGATTCTTCTA	TCCACCATTGCCCATCATCC
Araip.B01	60020755	60.0208	0.946057	60020812	57	60.096	224	22	60.203	426	21	203	GCAAGAATTTAGACACGCACGT	TGCAAGTGTTCATACCGTGGT
Araip.B01	60554593	60.5546	0.533838	60554644	51	59.966	73	20	59.963	367	22	295	TAATACGGGGCGTATGTGCC	GTGAGTCAAGCCTTAGGTGTCA
Araip.B01	62281895	62.2819	1.7273	62281979	84	59.889	44	20	61.019	300	20	257	CCGGGGGTTGTAAGTTTGGA	AACTTACATGAGCCGGTGCG
Araip.B01	66267342	66.2673	3.98545	66267410	68	60.253	134	20	59.087	371	21	238	TCCATCCTGACACCATGGGA	TGTAGGCACAATTGCTAGGGA
Araip.B01	66470857	66.4709	0.203515	66470954	97	60.322	225	20	60.037	482	20	258	CGCTGGCTATAACCCCATCC	GTTGATCACTCCGCTGGTGA
Araip.B01	68301226	68.3012	1.83037	68301285	59	59.294	148	22	60.251	408	20	261	AGAGCACCTTACTCAAGTTGGT	AATGACTGCCACCTGTCCAC
Araip.B01	69656183	69.6562	1.35496	69656242	59	58.644	74	22	60.04	293	20	220	GGCTTAGAAGGCAAAGATTGGA	AAATCGCCAGCCACGTTTTC
Araip.B01	70447187	70.4472	0.791004	70447259	72	60.252	50	20	59.876	260	25	211	AAACCCTATGTGCCCCCAAC	GCCAAACACTATGCTAATTGAGTCA
Araip.B01	70447363	70.4474	0.000176	70447432	69	59.164	133	25	59.761	383	22	251	GTCCAAGGATAGTAGAATCCAGAGT	AGGTGCGGTATTGGAAGATTGA
Araip.B01	71269533	71.2695	0.82217	71269591	58	59.813	97	20	59.967	385	20	289	ATTCTCCTCTCTCCCCTCCG	TGGTAGTGCAGTGACCGAAC
Araip.B01	71270253	71.2703	0.00072	71270328	75	60.119	179	23	57.051	450	20	272	CCTTGCGTTTGATGATTGATGGT	TCAACAACGGTGCATTTTGT
Araip.B01	71745868	71.7459	0.475615	71745926	58	59.762	99	20	59.962	320	20	222	CGAGTCAAATGTGTGGCCAC	TTAACCGGGTCCATGTTGGG
Araip.B01	72684331	72.6843	0.938463	72684415	84	60.109	53	20	59.966	256	20	204	GCTCTAGGCTCGACTTGCAA	TGCAAGCAAAGTTGGGATGC
Araip.B01	72901339	72.9013	0.217008	72901409	70	60.106	251	20	60.326	470	20	220	ACCAAATTGACCACTGGGCA	GGCCCAACCCAATTCCTCAT
Araip.B01	73389194	73.3892	0.487855	73389263	69	60.036	17	20	59.901	311	20	295	ATCCACATTAGTGCCGCACA	GCAATGTTCGCCTAGCCTTG
Araip.B01	73766149	73.7661	0.376955	73766213	64	59.631	173	25	59.499	398	21	226	GTGGATTTAGGTGGTTAGGATAGGT	TGAAGGGTTCCATCCAAACCA
Araip.B01	74981595	74.9816	1.21545	74981652	57	59.963	93	20	59.966	318	20	226	TTGAATGCTTCGGAGGCAGT	TTACTTGGACGACCCAGTGC
Araip.B01	75184697	75.1847	0.203102	75184760	63	58.965	152	22	60.037	351	20	200	AGGCCGAAGAGAATGTCATAGT	GACTGCTGCAGTGTCATCCT
Araip.B01	79753157	79.7532	4.56846	79753228	71	59.971	30	20	59.724	324	21	295	CATTCCATCGCAGCAGCTTC	ACCAGTGCACTACTTAGCTGG
Araip.B01	79755143	79.7551	0.001986	79755226	83	60.038	77	20	60.035	283	20	207	GTGCTGCCTTTCCCACAATG	TCCAATTCTGGGTTCGAGCC
Araip.B01	80252564	80.2526	0.497421	80252635	71	60.109	231	20	59.821	451	20	221	GAGCAATGCACTTCACCAGC	TTCGTTGTCAGTGGCTTCCA
Araip.B01	80347654	80.3477	0.09509	80347743	89	59.963	51	20	60.036	319	20	269	ACTTGGCTCACACCATGGAG	GGTTAGCCGGGACATGTTGA
Araip.B01	88987619	88.9876	8.63996	88987671	52	59.402	192	20	59.824	446	20	255	TGTGCTGCAACTAATGGTGC	GCCAGTAGCACCCTAGTGTC
Araip.B01	89738667	89.7387	0.751048	89738743	76	59.962	61	20	59.444	314	20	254	GTTAGGTTGGCTCTTGGGCT	TTGTAGGGATCCCCATTGGC
Araip.B01	91297291	91.2973	1.55862	91297360	69	58.855	47	26	59.99	286	23	240	TCCAGTTAAAGAAAAATGCAAGTAGC	TCTCCAGGATGAAAATCCTTGCA
Araip.B01	91468033	91.468	0.170742	91468114	81	59.371	120	20	59.152	388	21	269	GGGGTTTGATGCCCTCCTAA	ACCCTCCTAACACACAAACCA
Araip.B01	93152366	93.1524	1.68433	93152427	61	59.165	55	23	59.36	342	22	288	TGAGTTGAGCAGTGATTACTCCT	TCTGCCTAACTTTTCTCCTGCT
Araip.B01	93156913	93.1569	0.004547	93156966	53	60.039	5	20	59.964	208	20	204	CCGCTGACTCTTCGACTTGT	GTTGGAGCCGGTCTGGTTAA
Araip.B01	93365278	93.3653	0.208365	93365331	53	59.964	32	20	60.322	250	20	219	TGCCAACATCACCATCGACA	ACTGACGCAAAGGTGATCCC
Araip.B01	95435940	95.4359	2.07066	95436028	88	59.689	241	20	59.892	473	20	233	GCCGAAACCCGCAAAGTTTA	TGCAGTTCGCAACCTACCTT
Araip.B01	95444148	95.4441	0.008208	95444209	61	59.465	190	21	60.037	450	20	261	TGCCTTGATGTGTTTGCTACG	GGCCCAAAATTCACAGCCAG
Araip.B01	95486095	95.4861	0.041947	95486152	57	59.968	186	20	60.108	394	20	209	TCCTTCATCGTATGCGCCTC	GTTACCTTCCAGGAGCGGAC
Araip.B01	95765402	95.7654	0.279307	95765465	63	59.119	241	20	59.717	457	21	217	CACCGTACCAGCAAAGCAAT	GGGAAAGCAGATGGAGGAAGT
Araip.B01	96160834	96.1608	0.395432	96160919	85	57.515	260	20	59.636	479	22	220	CGGAAAAGGCAGTTTTTCGT	TGTTGCTCCTAGTTCGTTCACT
Araip.B01	97121858	97.1219	0.961024	97121930	72	59.615	217	23	59.34	463	20	247	TCGTGTTAGTCAAAGGAAGGACA	GACCAGCGGGTACGTACTAG
Araip.B01	99591927	99.5919	2.47007	99592006	79	60.037	76	20	60.034	291	20	216	CAGCCTTTGCCACATTTCCC	GGGCCACTAGGGGTTCTTTC
Araip.B01	100826956	100.827	1.23503	100827008	52	60.037	229	20	60.036	444	20	216	GTCTGCCTCGCCTTCTTCTT	GCATGGAACACAGAGAGCCT
Araip.B01	100852172	100.852	0.025216	100852222	50	59.623	44	20	60.036	336	20	293	GCCGTGCAGTTGGCTATAAC	CCTGACCGCTCCAATGAGTT
Araip.B01	100895973	100.896	0.043801	100896052	79	59.964	56	20	60.107	323	20	268	ATGGTCAGCAACGGCAACTA	GTCACTCTCCAGCATGCCAT
Araip.B01	101334526	101.335	0.438553	101334592	66	59.968	161	20	60.252	441	20	281	TTGTGAGAGCGCTTCGTCTT	CCCTCTCCTCCCACAACTCT
Araip.B01	102405072	102.405	1.07055	102405156	84	59.976	165	20	59.479	392	20	228	GTTTGGTTTTGTGTTGCGCG	AAATTGATCCACGCCGTGTG
Araip.B01	103096058	103.096	0.690986	103096131	73	57.982	0	21	57.324	282	23	283	AGAGAGAGAAGCTCCCTCTTC	TCTACACTACCAATTGCATGAGA
Araip.B01	104048515	104.049	0.952457	104048582	67	58.042	108	20	60.736	384	20	277	AGCTGGTGGGTCTAGATTGT	CGATTCGAGTCCGGCTTGTT
Araip.B01	106258204	106.258	2.20969	106258279	75	59.174	10	22	59.48	285	20	276	AGCAAATGTTATGCGTTTCCCT	CAAAATGGTCGGTTCGGTCC
Araip.B01	106311416	106.311	0.053212	106311476	60	60.035	4	20	59.9	219	20	216	ATGTCCGGTAGCAAACCCTG	TCGGTCGGTATGAGCTTTCG
Araip.B01	106453819	106.454	0.142403	106453887	68	59.968	154	20	60.041	448	20	295	CGCCCAATTGTTGCACTCAA	CGAATTTAGGAATGCGGCGG
Araip.B01	106809480	106.809	0.355661	106809553	73	59.305	150	22	59.971	446	20	297	TGGTGTTTGCAAAGAATCAGCT	CTTGCCGGTTCAGTTGTGTG
Araip.B01	106904054	106.904	0.094574	106904137	83	59.757	139	25	57.486	412	20	274	CAGGTTTTAATAGTGTTCTTGGCCA	ACCAAAATTGCCTCCGATCT
Araip.B01	110916971	110.917	4.01292	110917044	73	59.891	25	20	59.385	323	20	299	TGAACAGTGGAGGGAGTTGC	TAAGGGAAGCAGCAGAGGTG
Araip.B01	111034266	111.034	0.117295	111034359	93	59.376	151	21	59.748	404	20	254	GGGAAGCCAGTAAGAGACACA	CAGTGGGAAGAGGCTCCTTC
Araip.B01	113142750	113.143	2.10848	113142831	81	59.157	114	20	58.743	404	21	291	TGTGAGGCCCAACTTCTCAA	TCCTGAGGGACGAATTTGTCT
Araip.B01	113451668	113.452	0.308918	113451735	67	59.302	162	20	59.017	421	20	260	ACCAGCCCATTAGACTTGCA	ACAGATCAGGCAGCAGAAGT
Araip.B01	113838979	113.839	0.387311	113839051	72	59.362	13	21	58.331	276	20	264	TCATGGGATGGTTAGGTTGCA	TCCACCAATTGGGTCTAGCT
Araip.B01	113845829	113.846	0.00685	113845886	57	59.733	1	21	60.036	243	20	243	GAACAGAAGCAACGCATTCCA	AAGCAGATGAGTGGGCTGAC
Araip.B01	113931333	113.931	0.085504	113931385	52	58.968	0	27	59.264	202	21	203	CACGCTAGGTTCTATTCAATCATATCT	TCGATACGCTTTCTCACGAGT
Araip.B01	113972723	113.973	0.04139	113972779	56	60.681	155	20	59.666	355	27	201	ATGCTTCCTTTTCCTCCGCC	AGTGAAACTCAAAACAAATTGCAATGA
Araip.B01	114750078	114.75	0.777355	114750145	67	59.931	21	23	59.219	306	21	286	CCAGGAGCTTAGATGATGTTCGA	AGGAAGCCCAAGTGTTAAGGT
Araip.B01	114832317	114.832	0.082239	114832397	80	60.032	185	20	60.288	422	22	238	AGAAGAGGAGCCAGAGGAGG	GGGCATGATCATGTAAAGCAGC
Araip.B01	114842661	114.843	0.010344	114842721	60	57.611	15	22	59.894	302	20	288	AAGGGACTCCAATGCTTAACTT	CCCAATTTGTGTGGCAAGCA
Araip.B01	115023016	115.023	0.180355	115023087	71	60.111	2	20	60.107	212	20	211	CGTCGCTCGTTGTTTTCTGG	TGCAGCAACAAGGTCAGTCA
Araip.B01	115026838	115.027	0.003822	115026901	63	60.037	108	20	60.031	384	20	277	AGTTGAGATGGTGAGCACGG	TGCCTCCTTGAGCCCTATCT
Araip.B01	116210075	116.21	1.18324	116210127	52	59.241	69	21	60.179	319	20	251	GTGCAGGAAGCTAGATGGAGA	TCATTGTGCTGGCAAGTGGA
Araip.B01	116606964	116.607	0.396889	116607014	50	60.036	180	20	59.89	418	20	239	ATCACCCTACAAGCACCACG	TCCCCAAAGTTCTGGTGCTC
Araip.B01	116774204	116.774	0.16724	116774255	51	57.236	186	23	59.707	409	22	224	AATCAACTGGTAAAGGAGTAGCT	GCTGGAAGAGCATATTCAAGGC
Araip.B01	117345803	117.346	0.571599	117345880	77	60.038	220	20	59.798	437	26	218	GCTTTTTGCTGCTGGCTCAT	CGAAACTTTTCATAACCCAAATTGCA
Araip.B01	117360683	117.361	0.01488	117360767	84	59.891	74	20	60.135	366	21	293	TTGTGCATGACAGGTCTGCT	ACAACAAAGTCGAGTCTGGCA
Araip.B01	118208063	118.208	0.84738	118208122	59	59.75	52	20	59.106	346	21	295	TGATGAGAAAGTGCCCTCCG	CCCAAATGTTGAGTGATGGCA
Araip.B01	118681334	118.681	0.473271	118681397	63	58.079	110	26	59.852	404	28	295	TGGTCATATCTTTATATGCACCATCT	TGACCACAATCCAATTAATTATGTGTCA
Araip.B01	119886437	119.886	1.2051	119886498	61	60.063	258	21	57.868	459	20	202	TGCCATCCCCACATATTTGCT	TTTGTCAACCAAACCGGACT
Araip.B01	120199615	120.2	0.313178	120199667	52	59.6	155	20	59.382	442	21	288	TTCAACGGAAGCCATCACCT	GCTGGCCCAGTTATTGTTTGT
Araip.B01	120304646	120.305	0.105031	120304723	77	59.904	174	20	60.041	383	20	210	CGAGTGCTGAATTCTTGGCG	GGTTCTGTTTCACGCAGCAG
Araip.B01	120355323	120.355	0.050677	120355412	89	59.472	66	20	59.614	278	20	213	CTGGTGCAAACTATGGTGCC	TGTATGCGTATCCCCGTGTC
Araip.B01	120361862	120.362	0.006539	120361952	90	59.965	101	20	59.93	312	21	212	CCACAGCTACCTTGACAGCA	TGCTCCTTGCCAAAATGGTTG
Araip.B01	121350109	121.35	0.988247	121350174	65	58.92	27	21	58.086	284	20	258	GCAGTGTCCTTTGATGTCTCC	TCAGCCATTGCACTGATTGT
Araip.B01	121679340	121.679	0.329231	121679407	67	59.186	104	20	60.108	380	20	277	GGCAGCACAAAGAGAATCCC	TCACGCTTATCCAGCAAGGG
Araip.B01	121689010	121.689	0.00967	121689075	65	57.334	143	20	59.81	382	23	240	TCGATATTTGTGTGCTCGGT	TGCAACACCTGTAAAATCGATGG
Araip.B01	121734385	121.734	0.045375	121734468	83	59.603	108	20	59.96	324	22	217	AACACCCTACCACACAGAGC	CCTACTTTCCAAGGCTCCTTGT
Araip.B01	121789811	121.79	0.055426	121789871	60	60.095	199	22	59.752	415	20	217	TGCAAAACACAAAACGAGAGCA	TGCGTTTCCTGAATCGGCTA
Araip.B01	122080660	122.081	0.290849	122080738	78	59.756	239	20	59.362	461	24	223	ATGTTGCAGGCATTTCACGG	CACTTTCTTTGAAGTACACACCCA
Araip.B01	122976960	122.977	0.8963	122977041	81	59.695	207	20	59.892	466	20	260	CGCTCTACGCTCTACACTCC	ACACTAGAACTTGGCGCCAA
Araip.B01	123298841	123.299	0.321881	123298934	93	57.642	159	20	57.752	395	20	237	ACCGGTCACAACCTTCAATT	TGGCGTCAGCACTAGAAAAA
Araip.B01	123330072	123.33	0.031231	123330146	74	59.899	52	20	59.964	253	20	202	GCCGCCATGTCCTTCATTTC	TGGATGATGGCGTGTTGACA
Araip.B01	123382473	123.382	0.052401	123382552	79	59.307	159	21	59.963	433	20	275	AGCCGAGAAACACTACAACCT	TGAGAGCACCAAAGGCGATT
Araip.B01	123571631	123.572	0.189158	123571700	69	59.961	204	24	59.673	426	20	223	TCGTGATCAGGACTTTCAAGAACT	TCTTGGGCCAAGTGCGATTA
Araip.B01	123805389	123.805	0.233758	123805470	81	59.224	128	26	59.265	394	20	267	ACCCTTCAAAACTTGTAAGCTATTGA	CGTCCAAATGCAGATGGTCC
Araip.B01	124700661	124.701	0.895272	124700737	76	59.453	91	20	60.037	362	20	272	TCCCGGTCACCAGTTCAAAA	ACGCAACGCTAATACCACCA
Araip.B01	125054499	125.054	0.353838	125054578	79	58.92	278	25	59.728	477	21	200	TAAGGGGAGATAATTACTTAGCCGT	GCTAAAAGTTGGGTCCTTGGC
Araip.B01	125289730	125.29	0.235231	125289800	70	59.122	70	20	59.756	274	20	205	GCTCCCTGAGTTTGTTCAGC	CCGCAGTGAATTGCATGGTT
Araip.B01	125453110	125.453	0.16338	125453204	94	59.323	14	20	57.388	297	22	284	TATATCTGGCCCGGTTCACG	TGTTAAGGAACGCTAAAGAGGT
Araip.B01	125623869	125.624	0.170759	125623941	72	59.223	61	20	59.642	270	21	210	TGGCCATCTTGGAAGTTGGA	GGATCCAAAACAGGGAAGGGA
Araip.B01	125663741	125.664	0.039872	125663812	71	59.355	49	20	59.484	291	23	243	TTCCAGGCCTCCAGGGTATA	TCATATTCACCCAAGGTGTACGT
Araip.B01	126275287	126.275	0.611546	126275378	91	60.107	144	20	59.966	392	20	249	TCTTGGAGCTTGGTGCACAA	GAGGACGCACAAGAGTTGGA
Araip.B01	126344000	126.344	0.068713	126344085	85	59.757	121	20	59.962	325	20	205	GCTTGACCCTTTTTACGGCC	ATCCAACAACGCCCATGACT
Araip.B01	126424106	126.424	0.080106	126424171	65	59.924	41	23	59.823	290	20	250	TGGGGAGTGACATCCAATTTTCT	TTCGCACATCGCTAATCCCA
Araip.B01	126478906	126.479	0.0548	126478963	57	60.179	137	20	60.106	413	20	277	TGAAAGGTGGTGCAGTGGAG	ACCAAGCACCATCAAACCCA
Araip.B01	127216988	127.217	0.738082	127217071	83	59.731	67	20	60.034	341	20	275	TGCAGAGGATACCAGGGGAT	ACCCAGCTACACTCGCTAGA
Araip.B01	127293966	127.294	0.076978	127294022	56	59.902	151	20	60.179	394	20	244	CAGAAGTGCCATAACGCTGC	ATTCCAAGCACCTGCCACTT
Araip.B01	127731949	127.732	0.437983	127732012	63	58.73	59	20	59.534	351	22	293	AGTGAGTGCATAGCCACTGA	CGTTTTCTTTTCCTTTTCCGCG
Araip.B01	127737998	127.738	0.006049	127738076	78	60.034	71	20	57.598	345	23	275	TATATAGACCGGCGGAGGGG	TTCTCCGTAGTAATCAAGTGCTT
Araip.B01	127834289	127.834	0.096291	127834342	53	59.396	202	20	59.679	403	20	202	CCATCAGGCAACAACATGCA	TCGTTTGCAGGCTCTCATCA
Araip.B01	128082317	128.082	0.248028	128082379	62	59.51	57	21	59.814	356	20	300	TCCAGGCTCACTTTGTGAAGT	ACCTGCCGCCTATAGACTCT
Araip.B01	128373708	128.374	0.291391	128373771	63	59.156	36	23	57.009	247	20	212	TGTATGACCCAAGAGACCAATCA	ACATACCCCACAACCAACAT
Araip.B01	128815626	128.816	0.441918	128815723	97	59.889	46	20	60.107	321	20	276	AAGACTTCCCAAGCCACCTG	AAACAGCAGCCCTGACAGTT
Araip.B01	128898983	128.899	0.083357	128899036	53	60.04	120	20	59.817	373	20	254	GGAACAAGCAAGAACAGCCG	TTTTACCTGTCGGCCAACCA
Araip.B01	129098910	129.099	0.199927	129098991	81	59.89	202	20	58.445	440	21	239	AGGTTGGACCACGAATTGCT	ACGAGACATCATAGCAAAGGC
Araip.B01	129564156	129.564	0.465246	129564233	77	60.036	138	20	59.965	345	20	208	AACTGGATTGAGCCACCGAG	GAGGCATCCTGGGAATACGG
Araip.B01	129586183	129.586	0.022027	129586247	64	60.034	90	20	59.547	352	20	263	ATGAATTGGCGCAGGGAAGA	GCTCGAATTGCTTGGGAAGG
Araip.B01	129587514	129.588	0.001331	129587565	51	59.01	111	21	59.518	327	20	217	AGTGGGTAATGGTAACTGCCA	AGGTGGCAACTGGAATTGGA
Araip.B01	130151008	130.151	0.563494	130151074	66	60.604	60	20	59.751	271	20	212	GAGCTGCCGAAGACCTTGTT	TAGCACTACAACGGCAGCAT
Araip.B01	130169221	130.169	0.018213	130169296	75	59.961	34	20	60.105	295	20	262	AGGAGAGAGCGTGGTCTTCT	CCTCTACCTCCTCCCCTTCC
Araip.B01	130931405	130.931	0.762184	130931466	61	57.642	61	22	58.213	298	21	238	ACATACACCTTCTTTGTCTGCT	TCACACATGCAAGCATCTTCT
Araip.B01	131141355	131.141	0.20995	131141431	76	59.892	6	20	60.035	301	20	296	AGGTCCCCGCGATAATTTCC	ACTTGTCCGCCATTTCCGAT
Araip.B01	131387480	131.387	0.246125	131387545	65	59.526	2	20	59.027	269	22	268	TCAACCACAGTGGAGCATGT	AGTAACAAGACTTGGCTCAGGA
Araip.B01	131604747	131.605	0.217267	131604834	87	59.689	214	23	59.787	414	21	201	CATCAACATGATGGCAAATTGGC	AGTATGCTGCCAATACCTGCA
Araip.B01	132094349	132.094	0.489602	132094427	78	59.611	178	20	59.715	410	21	233	AGTTCCGTGAGTGACAGTGG	TGGGAATTCATGGTCACCCTC
Araip.B01	132115230	132.115	0.020881	132115299	69	57.462	140	22	57.037	436	21	297	ACCCTAGAGCCTAGATAACACA	AAGGTCTTTGCTATGACGTCT
Araip.B01	132177041	132.177	0.061811	132177121	80	59.543	138	20	59.897	434	20	297	GCTAGGTCCCAAATTGCTGC	GACGCTCCAACGATGATCCT
Araip.B01	132441314	132.441	0.264273	132441364	50	58.435	66	22	59.851	353	24	288	ACTTCTTTGCCACCATTCTTGA	GCACAGGTGAATTTGTGAAAATCG
Araip.B01	132485348	132.485	0.044034	132485401	53	59.964	12	20	57.67	277	20	266	CCACTTCTTCTGCTGCTGGA	TGTGCACATCACAGAAGTGT
Araip.B01	132512754	132.513	0.027406	132512812	58	60.037	164	20	59.865	364	21	201	TGTTTGACCTCCGAATCGGG	TGACTAGAGAATGCTCCGTGC
Araip.B01	132654568	132.655	0.141814	132654651	83	57.202	105	23	57.238	387	26	283	TCAGTGCATCAAAATTAAACCCA	AGTCATAACTTGTCCCTTTTAACTTT
Araip.B01	133421724	133.422	0.767156	133421775	51	60.031	44	20	59.965	276	20	233	AGGGGTATGCCTACTGCTGA	CACGCCCAGAGGAGTTTTCT
Araip.B01	133569902	133.57	0.148178	133569980	78	59.368	213	21	58.824	424	21	212	ACCACTTGATGCATCTGAGGT	TGACCTGATCTTAAGCGACCA
Araip.B01	133649532	133.65	0.07963	133649613	81	59.997	181	21	59.121	464	23	284	CCGGGTTCAAGTCTCAATGGA	TCATTTCTATAACTGCCTGCTGC
Araip.B01	133954505	133.955	0.304973	133954580	75	59.931	30	21	58.872	281	21	252	AGTGCAACAAATTCAGGCACC	GTGGTCCCCTAATCATGTCCT
Araip.B01	134119904	134.12	0.165399	134119955	51	59.697	145	22	59.927	443	21	299	GGACTTTGGACAGACAGATCCA	GGGGGTACTTCTTGTGCTTCA
Araip.B01	134222537	134.223	0.102633	134222617	80	58.842	0	20	59.813	224	20	225	AGGTTGGGATTGGTGAAGGT	CAGACCCCTCCCCAACAAAA
Araip.B01	134238047	134.238	0.01551	134238101	54	60.036	203	20	60.042	452	20	250	GGACAGCTTGCTGAGTGGAT	CCACGTCTTCTTGTGCGTTG
Araip.B01	134599407	134.599	0.36136	134599484	77	60.179	69	20	60.11	278	20	210	TCAGCCTTGACAGGAGGAGT	CTGCAACCTGCACTTTAGCG
Araip.B01	134721409	134.721	0.122002	134721490	81	59.538	170	20	59.96	385	20	216	TGGGATGCTGAGATCGACAC	GTTGGATCTGGGCTTGGGAA
Araip.B01	134815822	134.816	0.094413	134815878	56	59.56	98	22	60.034	324	20	227	AGCTTGAAGGAGAGGAACAACA	AGGGACATGTTGGAGCATGG
Araip.B01	135189684	135.19	0.373862	135189764	80	59.091	33	22	60.002	319	21	287	ACAGATGTCTGGATTGACAGGT	GCATCATGCGTGGATTTCTCC
Araip.B01	135231375	135.231	0.041691	135231437	62	60.322	244	20	59.963	445	20	202	CGTTAGTCCTTGCTGGGCTT	ACATGTGATGAGCCTGCACA
Araip.B01	135490351	135.49	0.258976	135490441	90	60.53	0	20	59.721	222	21	223	TGGACACAACAGAGACACGC	GCCTTTCTCTGGCAAGTAGGA
Araip.B01	135778913	135.779	0.288562	135778967	54	57.816	48	23	58.962	265	20	218	TGATGATGTCATCTTTTCCTGGT	TGCATTGGACAACACATGCA
Araip.B01	136131521	136.132	0.352608	136131573	52	59.243	56	20	59.18	355	20	300	ACAGTCAACCGGTAAGTGCT	CCTCATTCCTCTCACGCTGA
Araip.B01	136170174	136.17	0.038653	136170238	64	59.749	127	20	58.998	426	20	300	GGAGCCCAACTACAGTCCTG	TGCCCACTGGAAGGATTCAT
Araip.B01	136286079	136.286	0.115905	136286132	53	60.036	149	20	59.31	370	20	222	CAGCAGCTTGAAGAGGCTCT	TGGTGGACATGACCGATTGT
Araip.B01	136306544	136.307	0.020465	136306600	56	59.825	86	20	59.963	291	20	206	GAGGAGAGAACGGGCTTCTG	AAAATCGGGCCTTACACCGT
Araip.B01	136310173	136.31	0.003629	136310226	53	60.389	210	20	60.134	442	21	233	CCAAGTCCTTTGCATGCAGC	TGTTGTGTCCTGCATTCCTGT
Araip.B01	136418276	136.418	0.108103	136418357	81	59.306	153	21	58.951	361	20	209	TGCAGGAGAACACTCATCACA	ACGGTGGTCATGTGACTTCT
Araip.B01	136620743	136.621	0.202467	136620830	87	60.28	288	25	59.286	487	20	200	AAAAGGCCTTGTAGTCTTCTAGACC	CGTTCTGGATTGGTTCGACG
Araip.B01	136628863	136.629	0.00812	136628917	54	59.972	55	20	59.724	301	21	247	GTAAGCATACCCTTTGCGCG	CGACTCCAATGGGAACTCTGT
Araip.B01	136722366	136.722	0.093503	136722418	52	60.057	200	23	59.223	425	20	226	GGCAAATTGAGAGAACAAGGACC	AGCAAAGTTAGCCCCCAAGA
Araip.B01	137090268	137.09	0.367902	137090350	82	60.323	232	20	59.956	465	20	234	GCAGGCCAGGCTAGAGTTTT	TGAGTAGGGTTAGGGGTGGG
Araip.B01	137341056	137.341	0.250788	137341126	70	60.473	95	20	60.134	324	21	230	TGAAGCTCCCCTGTACACCA	TGGTGCTAAGCTTTTGACCCA
Araip.B02	202305	0.202305		202379	74	58.586	65	20	57.954	318	21	254	TTCGGCACCAATTTTTCCCA	ACTAGCTGCGAATTGTCAACT
Araip.B02	490111	0.490111	0.287806	490184	73	59.891	81	20	59.137	348	22	268	GGGAGCAGGACAAACACAGA	TCTCTCCCTATTACACCCTCCA
Araip.B02	850531	0.850531	0.36042	850588	57	57.961	23	20	58.887	222	22	200	TGTGGGTGAGTCCTATTGGT	AGACCTTGTAGACCCCATTACC
Araip.B02	853330	0.85333	0.002799	853421	91	58.823	0	23	59.428	199	21	200	GATGTGCGTGTCTGATAAGAAGT	ACCCATCAATGCCTCAATCCT
Araip.B02	853580	0.85358	0.00025	853630	50	57.315	249	28	59.147	448	25	200	AGTTATTTAAACTCTAATTGGAGACCAA	AAAGAATTCGCGAATCTTTTCTGTG
Araip.B02	1063189	1.06319	0.209609	1063247	58	59.926	3	21	59.674	223	20	221	ACATCCAGCATGAACCACAGT	AACTCATCAGTGACCAGGCC
Araip.B02	1524769	1.52477	0.46158	1524853	84	59.677	52	20	60.179	255	20	204	TAGGGTTGATCTTGCGTGCA	GTGTCATGGATGCCCTCTCC
Araip.B02	1551618	1.55162	0.026849	1551677	59	59.607	234	20	59.238	458	21	225	CTCTTCCGGGACAGTTGTGT	TGGCTCTGACAGTGAAACTGA
Araip.B02	1565392	1.56539	0.013774	1565456	64	59.741	13	20	60.469	307	20	295	ATGCTTGGCCGGGTATTCTT	GCTTGCTGCCTCCCCATATT
Araip.B02	1708405	1.7084	0.143013	1708492	87	60.394	200	20	59.675	400	20	201	TCTTGGGTCAACACGCCAAA	TTGCTGAAATCTCCAGCGGA
Araip.B02	1930751	1.93075	0.222346	1930839	88	60.47	143	21	59.587	417	20	275	GGTGCATCTGGAAAATTCGGC	TGGGTCATTTGCCCCTGAAT
Araip.B02	1954631	1.95463	0.02388	1954681	50	57.622	141	25	57.645	434	20	294	ACATGTACATTTATCAAAAGCGACT	AGCTGTGAGAAACTTGCCTT
Araip.B02	2070404	2.0704	0.115773	2070469	65	59.962	26	20	59.892	278	20	253	CATCAAGAAACCCCACCGGA	AACGTGGCAGCAGAACCTAA
Araip.B02	2114619	2.11462	0.044215	2114684	65	59.826	15	20	59.589	255	20	241	GTTGGTTGCGGGTGTTTTGA	TACCCGTCTCTTCCTTCCCA
Araip.B02	2121523	2.12152	0.006904	2121590	67	59.803	215	21	58.141	466	20	252	GAGCTAAGCTATGCATGCTGC	ACCAAGTTCCAAACAAGCCA
Araip.B02	2324288	2.32429	0.202765	2324361	73	60.035	129	20	59.992	419	23	291	ACTAGGAGAGACGAGCTGCA	AGTCGTTACATAAACTGGCAGGT
Araip.B02	2469340	2.46934	0.145052	2469397	57	60.038	100	20	59.749	299	20	200	TTCAAGCTGTGTATCGCGGT	ATCCAACTTCGGCAGGAGTC
Araip.B02	2700505	2.70051	0.231165	2700559	54	60.828	64	20	60.251	361	20	298	ACGGGTGGAAGCAATGCTTT	CAGCTCTTCACAGGCAACCT
Araip.B02	4111398	4.1114	1.41089	4111451	53	60.107	87	20	58.57	320	28	234	GAGACAGGTCCAGATTGGCC	AGGAGAGTAAGATATAACTCTAACTGGT
Araip.B02	5103638	5.10364	0.99224	5103698	60	60.039	162	20	60.252	442	20	281	AAACAAGCGAGCAGGCAATG	AGGGAAATTCCAGTGGCACC
Araip.B02	5204786	5.20479	0.101148	5204850	64	59.891	189	20	59.887	450	20	262	TAGAGATTGCGATTGGCCCC	AGGGATTGCAAGTGCTTGGA
Araip.B02	6101722	6.10172	0.896936	6101805	83	60.108	173	20	57.241	422	26	250	CCGTTTAATGAGGCGGTCCT	TTTGTTTTAAAAGATTTGGTTGACGA
Araip.B02	6385891	6.38589	0.284169	6385958	67	58.16	170	24	59.991	388	23	219	ACGATAATTAGCAGTGATTACGGT	TGTGAGCAATGGTAGACAATCCA
Araip.B02	6619835	6.61984	0.233944	6619888	53	59.962	93	20	59.828	371	20	279	TTGATTGGTCTCCTGTGCCC	ATCTTTGACCGCATGCAAGC
Araip.B02	6650293	6.65029	0.030458	6650362	69	57.565	16	20	58.726	219	20	204	TGCAGTTCAACCTTGACCTT	TGTCTGCCTCTCTGCATCTT
Araip.B02	6750388	6.75039	0.100095	6750438	50	60.035	65	20	59.897	350	20	286	GTCCCAGATGCTCAAAGGCT	CATCATCGACCGGCTTCAGA
Araip.B02	7741550	7.74155	0.991162	7741609	59	60.038	163	20	59.966	446	20	284	GTCGTGGTCTCCCTGTTGAG	TGCAGAAGCTGACACAGGAG
Araip.B02	7749241	7.74924	0.007691	7749312	71	59.964	131	20	59.117	333	21	203	TGTTCCCACCATCCGTCAAG	TGCAATTGGTGTTATGCGTCA
Araip.B02	7784714	7.78471	0.035473	7784774	60	59.356	119	22	60.179	368	20	250	TCCCTCCTTTGAGATGCTTTGA	GCCTCGCAAAGATTCTTGGC
Araip.B02	8195136	8.19514	0.410422	8195206	70	59.295	172	22	59.681	376	20	205	AGCTGAGCCATACATCTCATGT	AAGCAAGTGCATCCAAAGGC
Araip.B02	8807350	8.80735	0.612214	8807410	60	60.392	62	20	59.39	270	20	209	GCTCTCTGCGAATTGTCCCA	TGAAGTAGCTCTGGTGCAGG
Araip.B02	8828804	8.8288	0.021454	8828855	51	58.635	81	22	57.848	380	20	300	ACAACCTTTGCTTTCAGGTTCT	TCAAACAGAACAAGGGCCAA
Araip.B02	9186240	9.18624	0.357436	9186333	93	60.32	142	20	60.133	412	21	271	GCCAGCCTTTTCTTTGCAGG	ACACCCTACCACAGAAGGTCT
Araip.B02	9275930	9.27593	0.08969	9275995	65	59.899	64	20	60.179	321	20	258	GGCGAGAGTGAGAGAGAAGC	ATTCGACGGCGGTCATCAAT
Araip.B02	9367258	9.36726	0.091328	9367351	93	57.461	195	23	59.969	456	20	262	TTGAAGAACAAAACATAACCCCC	GCATGCGATCTACTGGTCGA
Araip.B02	9392530	9.39253	0.025272	9392594	64	60.179	15	20	59.965	235	20	221	TAATCGCTCGTTGTCGACCC	ACTTCCGAATGTCTGCTGCA
Araip.B02	9512448	9.51245	0.119918	9512544	96	61.338	100	20	59.613	390	23	291	ATTACCCTCGCAGTCAGGGG	TGTTGCAACCAATTTGGTCATCT
Araip.B02	9798489	9.79849	0.286041	9798572	83	59.649	116	22	59.832	385	22	270	TGCAATTTTCGAGTATGGCGAG	AGAAACATGTTTTGCAGCCACA
Araip.B02	9879633	9.87963	0.081144	9879700	67	59.721	43	21	60.253	243	20	201	TGTTAGTGTCAGCCCATGAGG	AGGCTCTGAGGGGTAAGCTT
Araip.B02	10601721	10.6017	0.722088	10601784	63	60.282	2	18	59.836	201	22	200	CCTGCTGTCGTTGGGCTT	GCAATGAAGCAAGCAGATCAGT
Araip.B02	10646252	10.6463	0.044531	10646306	54	59.964	118	20	59.968	377	20	260	TTCCCCCTTGCTTCTCGTTC	CAAAGACCAGACGACGACCA
Araip.B02	10697648	10.6976	0.051396	10697700	52	59.964	107	20	59.032	309	21	203	GAAGACCACCACCACCGAAT	TGTTTCTCGCTACTGTTCCCT
Araip.B02	10790479	10.7905	0.092831	10790540	61	58.977	175	23	59.789	447	21	273	TGACACTGCTATATGACCACTGA	CTGTCCATCTGCCCTTGATCA
Araip.B02	11720900	11.7209	0.930421	11720965	65	59.817	6	20	59.838	305	20	300	CCCCCAGTTCGCATTCCATA	GCTCGCGAAGATAAATCGGC
Araip.B02	11827982	11.828	0.107082	11828034	52	59.963	195	20	58.417	412	23	218	TATCCGATCCGATCCGGTGA	TGTCTGAATTGCATAGTCTTGCT
Araip.B02	12355427	12.3554	0.527445	12355514	87	59.289	109	21	59.622	360	23	252	AGGGGTTTGATAAGTGCTGGT	GGGAAAAGGTACGTTTTGACACA
Araip.B02	12779272	12.7793	0.423845	12779365	93	60.033	171	20	57.736	469	20	299	TCTGTTTTGGCAACCCAGGT	ACCAGCCGTAACACAATGAA
Araip.B02	12983659	12.9837	0.204387	12983727	68	59.731	27	20	59.829	311	20	285	TTTTGGAACCCACCCCCAAT	GCCATTTGGGAAACTCGCTC
Araip.B02	13156452	13.1565	0.172793	13156517	65	57.67	154	20	59.956	408	20	255	TGTGTGCACTCAGTCAACAT	TCCTTGGGTGCATCCTCCTA
Araip.B02	13360357	13.3604	0.203905	13360440	83	59.669	52	20	59.868	251	23	200	AATGAACGAATCAGCCCCCA	AGCATCACATACCGTCATACACA
Araip.B02	13495371	13.4954	0.135014	13495427	56	59.871	67	23	60.179	289	20	223	TCACATGGCAAGAAAAACGTTGA	CGATGGTAACTTGGCGCCTA
Araip.B02	13550623	13.5506	0.055252	13550695	72	59.899	0	22	59.131	236	26	237	CTCCTTCTGCACTCCTCATCTC	GCACTCTTTCACTAGTACTAAAAGCT
Araip.B02	13967610	13.9676	0.416987	13967665	55	59.899	80	20	59.966	372	20	293	AAGCAGTAGAGACATCGGCG	AGTACACCCACACGCTGAAG
Araip.B02	14722089	14.7221	0.754479	14722143	54	60.763	85	20	59.03	334	21	250	ATAGGTATGGCCTCACCGCA	TGTGCTTTGGCCTTATTTGCT
Araip.B02	15100733	15.1007	0.378644	15100783	50	59.964	80	20	60.109	328	20	249	TGGTTGGTAGATGCAAGCGT	GAGTCTGCTTCCACTCGTCC
Araip.B02	15229034	15.229	0.128301	15229093	59	58.611	45	21	59.826	250	20	206	ACCTCTACATTCGATCCAGCA	TCGTTGGTGAGACACGTGTT
Araip.B02	15229864	15.2299	0.00083	15229926	62	60.036	134	20	59.827	339	20	206	GTCAGATGGGCAGCTTCACT	TAGGGAGATCAACACGCACG
Araip.B02	15316133	15.3161	0.086269	15316218	85	59.384	6	26	59.655	225	24	220	TCCTCCCTAAGCATATAATATGGACC	CCATGGTTTGGGAAAAGTTTCTCT
Araip.B02	16175478	16.1755	0.859345	16175571	93	59.737	175	21	59.116	434	22	260	GACTCACTCGTCAGTCAACGA	TGTGAACATTGGTAGGTTGCAG
Araip.B02	16306291	16.3063	0.130813	16306365	74	59.965	89	20	60.941	355	20	267	GGCTGTCTTTTGGAGTCCGA	GCAACAATGCGCAAAGCTGA
Araip.B02	16350001	16.35	0.04371	16350059	58	59.817	84	20	59.996	319	21	236	AACTCTGCCAAAGACCCGTT	TGGCTTGGCCTACTAACAAGG
Araip.B02	16800458	16.8005	0.450457	16800513	55	59.534	88	20	60.037	368	20	281	GTTAAGGCCTCGGAGATGCT	CTGTGGCGTCAAGGCTAGAA
Araip.B02	17051473	17.0515	0.251015	17051542	69	58.629	144	27	59.271	343	25	200	TTTCATTTTATCCTGTAATTTGGCACA	TCCACCAGTTCCTTTCTATATTCCA
Araip.B02	17101777	17.1018	0.050304	17101859	82	59.504	84	22	60.035	382	20	299	ACTCTGTTTCCTCAGCTAGAGC	ATTTCCTTCCCTCTGCACCG
Araip.B02	17533509	17.5335	0.431732	17533580	71	59.891	9	20	58.97	287	22	279	AACCAGAAGCTGCTTTCCGA	ACAGCAACAAATTCAAGGTCCA
Araip.B02	18529159	18.5292	0.99565	18529226	67	59.241	142	20	60.038	415	20	274	TCACAGGTGGTCACTTGGAG	TCAGCACTGTCACTGCTAGC
Araip.B02	18531226	18.5312	0.002067	18531302	76	57.792	135	22	59.669	339	21	205	ACATGATTAGCCGTTTCTGTCT	GCTTCAAACAACAGACGAGCA
Araip.B02	18825948	18.8259	0.294722	18826024	76	60.038	128	20	59.582	420	21	293	TGGTGGCGACGATAACGAAA	GGTTAGGAGCCTCTTCCATCC
Araip.B02	19093877	19.0939	0.267929	19093946	69	60.323	196	20	59.965	446	20	251	GAACAACCTGCCATGCCCTA	GGAGAGCATCTGGATCCAGC
Araip.B02	19110585	19.1106	0.016708	19110642	57	60.179	60	20	59.762	330	20	271	AGCTCAACTGCCTTGCTCAA	CTGTGCTTGAGCTTCACAGC
Araip.B02	19412993	19.413	0.302408	19413071	78	58.584	22	20	57.004	238	28	217	TGTCAACTACCTTCGGTGGT	TCGACAATATTTTAATTTGATCACACTT
Araip.B02	20996357	20.9964	1.58336	20996424	67	58.838	98	21	60.118	297	23	200	GGATTCACAATGACACCAGCA	TGTTGTCTAGGATCCTCCATTGC
Araip.B02	21059768	21.0598	0.063411	21059849	81	59.865	223	21	58.087	473	23	251	TGGCTGCTTTTGAGTGTTGTG	TGAAAAATGGTCCAATACTCCGA
Araip.B02	21918634	21.9186	0.858866	21918723	89	59.963	5	20	57.143	238	21	234	GGTCCTCTGGTGGTTGGAAG	ACCTTTCAGGACTTGTAAGCA
Araip.B02	22403661	22.4037	0.485027	22403711	50	60.252	193	20	60.036	394	20	202	TACCAGAATCCCCGGACACA	AGATCACGTGCATGGCTCAA
Araip.B02	23035915	23.0359	0.632254	23035974	59	59.824	188	20	60.273	410	21	223	CCTAGCCAAGTCTCGAACCC	ACCTCACTCACATAGAGCCCA
Araip.B02	24145995	24.146	1.11008	24146045	50	60.536	119	20	59.457	368	20	250	ACCCGGCTTGCGAAGTTAAA	TGGAATCTCGCTGAGGCATT
Araip.B02	24394072	24.3941	0.248077	24394139	67	59.888	144	20	60.47	434	20	291	AAACATGACACCCCCTGACC	TGGGTTGGAATTGCTGTGCT
Araip.B02	25598624	25.5986	1.20455	25598676	52	59.154	165	20	58.95	398	21	234	AAGGCATCATCCCCATTCGA	TGTGAGACTCAAAGGGAAGCT
Araip.B02	25828967	25.829	0.230343	25829027	60	58.813	58	20	58.872	347	20	290	TTCGTTGGTTTTTGGGTGCT	ACACCACAGCTACCTTCACA
Araip.B02	26530531	26.5305	0.701564	26530596	65	59.201	22	20	60.031	234	20	213	CCGTGTTCTGCAACTCATCC	ACTAGGTGGGGTCGGCTAAT
Araip.B02	26881188	26.8812	0.350657	26881257	69	60.035	84	20	60.179	317	20	234	ATCCCCGCAATTACACTGCA	CCACTTTTGGCCACGCTTTT
Araip.B02	27285876	27.2859	0.404688	27285926	50	60.532	35	20	60.111	256	20	222	ATGCGTGTACTGTGTGTGCA	CGCGAAAGGCATGCGTATAC
Araip.B02	27561534	27.5615	0.275658	27561598	64	58.947	220	22	59.888	450	20	231	TGGGGAAAAAGAGAGGTTGAGA	TTTCAGCCACTTTCTCCCCC
Araip.B02	29234984	29.235	1.67345	29235075	91	59.964	10	20	59.695	224	20	215	ACTCGGTTAGGGTGGCAAAG	TTTTGCCGTTAGTGCGTCAC
Araip.B02	29299748	29.2997	0.064764	29299837	89	59.967	36	20	60.107	242	20	207	CATATGCCTCGCCTCGTTCT	TTCGGGCCGCAGTAAATCAT
Araip.B02	29469863	29.4699	0.170115	29469914	51	59.612	97	20	59.762	313	20	217	GCGTACACCCCACTCTATCC	AAATGCTAGTGCGTGTGTGC
Araip.B02	29473055	29.4731	0.003192	29473111	56	59.829	68	20	59.964	276	20	209	GCGAAAATCCACTTCTGGGC	TTGGACGCCCAACTTACCTC
Araip.B02	29826056	29.8261	0.353001	29826124	68	60.033	160	20	59.817	457	20	298	TACGTGTTAGGGCCTAGGCT	AACTCCAACTTGAGGCTGCA
Araip.B02	30290008	30.29	0.463952	30290073	65	59.962	78	20	60.263	278	24	201	AGTAAGCAGAAACCTGGCCC	TGAGTGCCTAAAAGATGACATGGT
Araip.B02	30699633	30.6996	0.409625	30699699	66	60.265	2	24	60.071	201	26	200	TCCTGATAACTTGGAGTCTACCCA	TGAACCAAAGATGAAAAATAGAGGGC
Araip.B02	30699766	30.6998	0.000133	30699836	70	59.686	153	26	59.223	423	23	271	GGATTCCAACTTTGTTTAATCCATGC	GGGTAGATCTCATATCCATGCCA
Araip.B02	31070971	31.071	0.371205	31071041	70	60.108	137	20	59.531	434	20	298	GCAGACCAGCAATCAGCCTA	CCTCCGTGGTCCCCTTTATC
Araip.B02	34234727	34.2347	3.16376	34234779	52	59.892	218	20	57.775	441	21	224	CCCGTGTTGAAGGTTCCTCA	TCGTTGTATGTCTGATTGCGA
Araip.B02	34245099	34.2451	0.010372	34245170	71	59.964	236	20	60.524	458	20	223	AAAGTGGCAACGATACCGGT	CGACAAGCAGCGAGGAGTAG
Araip.B02	41858043	41.858	7.61294	41858116	73	58.871	123	20	60.816	356	20	234	GCTTTTTCCGTTCGCAAAGG	TGCAGCGCATATGCAGTCAT
Araip.B02	44793736	44.7937	2.93569	44793827	91	57.455	39	21	59.687	337	20	299	TCACACCCCTTCTCTCTTACT	ATTGGCGAAAACGGACAACC
Araip.B02	47035350	47.0354	2.24161	47035437	87	59.6	47	20	59.817	268	20	222	ACCGTCCTTGATTTCTGGCA	ACCTCAACCACCCACTCAAC
Araip.B02	51347312	51.3473	4.31196	51347370	58	59.291	141	20	59.997	405	21	265	TGATTTCCCATGCCTCCCAA	TGGTGATGCGAAATCCTGTGA
Araip.B02	51591203	51.5912	0.243891	51591280	77	60.092	156	22	59.823	380	22	225	TGGGAATGAGCATGCTGATTCT	TGCCCTAAAAGGACCCATATGG
Araip.B02	52927754	52.9278	1.33655	52927816	62	59.307	108	20	60.031	364	20	257	ACCGGGTCTCTTTGATGCTT	AGTCCACCCTATAGCAGGCA
Araip.B02	53978834	53.9788	1.05108	53978928	94	59.817	12	20	59.891	311	20	300	TTGGTTCTCCTGCTGCAAGT	AGGTGACTCAGCATGTGCAA
Araip.B02	54631293	54.6313	0.652459	54631352	59	59.82	87	20	60.179	343	20	257	ACAACACGAGGGCAAAGACT	ATCGACACCACTAGCATGCC
Araip.B02	55123427	55.1234	0.492134	55123496	69	59.82	65	20	59.838	364	24	300	ATTCATGTAGCCGACCCCAC	GTGAAGGATCATGAACTACCTGGA
Araip.B02	55446087	55.4461	0.32266	55446169	82	59.968	82	20	60.179	381	20	300	AAACGGCCATGTTCTGCAAC	ATCTGCCATGTGCCTCATCC
Araip.B02	57142751	57.1428	1.69666	57142818	67	59.586	200	20	57.331	416	24	217	AGGGCTGTAGGAGGTGAGAA	AGTTTTGGATGGAAAATCACATGA
Araip.B02	57193335	57.1933	0.050584	57193414	79	59.005	66	20	60.135	285	21	220	AGCAGTCCAACCATTAGGCT	CGATGCCTGAGTGTTACGACT
Araip.B02	58291080	58.2911	1.09775	58291173	93	60.469	157	20	60.108	381	20	225	GCCCAAACAAGACCCAAGGA	CGGAGGGAGCTAGGGTTTTG
Araip.B02	58299522	58.2995	0.008442	58299576	54	59.293	0	23	59.898	199	20	200	TGTCTGACTCAGGTTTGTTCTCT	AACGGCCAGTTTGGTTTTCG
Araip.B02	58644927	58.6449	0.345405	58644978	51	59.901	60	20	59.895	351	20	292	GCATTCTCAAGCTGCAGCTC	CATTCTAGGGACACGCCTCC
Araip.B02	59607981	59.608	0.963054	59608070	89	59.896	226	20	60.037	488	20	263	GGCTAGTCGGCCTAAACTCC	CTAGCTGGCAAAGGACGACA
Araip.B02	61780935	61.7809	2.17295	61781010	75	59.964	41	20	59.966	323	20	283	CACCCCTTGGTCCAGTACAC	TCTGTCAAGACTTCCGCACC
Araip.B02	62540042	62.54	0.759107	62540115	73	59.961	153	20	60.179	359	20	207	AGGGAGTGGAAAGTGCCATG	TGCCATTCTGACAGGCCAAA
Araip.B02	64812038	64.812	2.272	64812089	51	59.088	40	20	59.957	316	20	277	CCCTGCCAGGTACAGAATCA	TAGCATGGACAGAGGGGACA
Araip.B02	65362090	65.3621	0.550052	65362148	58	60.203	38	21	60.251	337	20	300	TCAAGGCAGAATTGGGAAGCA	AAAGAGTTCGGTTCTGCCCC
Araip.B02	65642970	65.643	0.28088	65643043	73	58.555	73	21	59.822	288	20	216	TGGGATGAATTTGATGTGCGT	CTTCCTTACCTCTTCCGGCC
Araip.B02	66418748	66.4187	0.775778	66418821	73	59.754	194	20	59.962	421	20	228	GGTAGTCTGCTTACACGCCA	TCTTCGGGGTTGAACCATGG
Araip.B02	66541478	66.5415	0.12273	66541561	83	57.284	67	22	58.929	362	25	296	TGAGACCCAAAAACCTATCACA	ACAAAAATCTTCAGGAGACAATGGA
Araip.B02	67848611	67.8486	1.30713	67848673	62	57.364	18	26	59.54	228	28	211	TCCATTTTTGTCACTAATCTAAAGCT	ACGATAAATTTGTGATCTAATTAGGGCA
Araip.B02	68195444	68.1954	0.346833	68195530	86	59.63	133	22	60.459	391	20	259	GGACTGGACATATGCTCATCCA	GGGACATGTCGAGCTGAGTG
Araip.B02	70128879	70.1289	1.93344	70128962	83	59.964	127	20	60.036	376	20	250	ACCTTTTGCTCGTAGGTGGG	GTGGTCGAGGCCTTCATGAA
Araip.B02	70193567	70.1936	0.064688	70193626	59	60.033	32	20	57.111	256	20	225	AGTCCTGCTAGGCTGCTACT	TGGACTGTCTAGAGCTCAGT
Araip.B02	70341895	70.3419	0.148328	70341950	55	60.039	177	20	60.325	401	20	225	GCTGCCGTTTGCTTCATTGA	CAAATGGGGGAGGTGGAAGG
Araip.B02	72032897	72.0329	1.691	72032951	54	57.603	97	25	60.179	341	20	245	AGTGAAATCTCAAACTGTTTGACTT	TGCACGAGTGGTCACAACAT
Araip.B02	72253939	72.2539	0.221042	72253996	57	59.765	56	20	60.04	316	20	261	CGACCTGCGTCTGAAAAACC	GTGCACCGGAGCTTTGAAAG
Araip.B02	72266536	72.2665	0.012597	72266591	55	58.134	4	23	58.549	233	20	230	TGAGGCATGGTTAATGGTTATGT	TCCCTTGGCCCACTTAAAGA
Araip.B02	72774521	72.7745	0.507985	72774603	82	60.251	180	20	58.863	406	20	227	CCATCGTTGGTCCAACCACT	AACACTAGTGGGTCTTGCCA
Araip.B02	73527599	73.5276	0.753078	73527684	85	59.971	31	20	59.969	288	20	258	ACGCGACATAGCTTCCTACG	AAAACAGCGCCGTTTTACCC
Araip.B02	74005206	74.0052	0.477607	74005256	50	59.968	154	20	59.9	420	20	267	CACGGCTAGAGATCAGCCAG	AAACGTGTGAAGCAAACGGG
Araip.B02	74013545	74.0135	0.008339	74013627	82	60.609	7	20	59.963	249	20	243	CCGGCCTGGTCTGAACAATT	GCCATGTGAGGTTGAGGTCA
Araip.B02	74130841	74.1308	0.117296	74130904	63	60.179	118	20	59.4	319	24	202	ATGGGACCCGCATTGATGAG	AGGTTTGTCCCTAAGTACAATCCA
Araip.B02	74175342	74.1753	0.044501	74175427	85	60.031	53	20	58.922	341	21	289	GGGAGGTGGTGGGATCTAGT	TCGTAGCTGTGAGAGAGTGAC
Araip.B02	74249356	74.2494	0.074014	74249412	56	57.292	1	21	59.058	284	23	284	AGTCATCAAAGTCAGCCATCA	TCACCAATTCGAAAAGTCACACA
Araip.B02	74755026	74.755	0.50567	74755099	73	59.454	80	20	59.815	378	20	299	AAGGTGCACTTGGTCTGTGA	CGACTCCTCCTCATCCTCCT
Araip.B02	75192100	75.1921	0.437074	75192162	62	60.111	13	20	59.965	227	20	215	GAGAGCGTTCGCACACTTTG	CACGCCCAGAGGAGTTTTCT
Araip.B02	75317613	75.3176	0.125513	75317668	55	57.709	248	21	60.108	455	20	208	TGCTAAACCCAAGTTCACACT	CGCCTCCTCCAATGCAAGTA
Araip.B02	75823234	75.8232	0.505621	75823291	57	60.107	144	20	60.179	428	20	285	CGGCCTTCCCATTAGCTTGA	TACTCGGACCTTTCCCCCAA
Araip.B02	75965377	75.9654	0.142143	75965431	54	58.919	130	21	59.865	329	21	200	AACCAGAAAATTAGGACGCGG	TGCATGTTCCGATCAATTGGC
Araip.B02	76035549	76.0355	0.070172	76035630	81	59.965	107	20	59.097	391	20	285	GTGGTTGGGTTGAATTGGGC	GGAAGGACTACCCACACCTC
Araip.B02	76091869	76.0919	0.05632	76091951	82	59.866	59	23	59.932	318	21	260	TGCCAAATAATAGAGCACGGAGA	GAGCAAGCAACAAAAGGAGCA
Araip.B02	76483438	76.4834	0.391569	76483496	58	60.035	239	20	60.039	451	20	213	AGGTGCTTCTTCATGGGCTC	CTATCGACGGGATCCAGTGC
Araip.B02	76574933	76.5749	0.091495	76574992	59	57.552	252	23	59.993	451	23	200	TTCTCGTTGTCTTACATGACTCA	TCAATCTTGTGGAGTGTCATCGT
Araip.B02	76768829	76.7688	0.193896	76768910	81	59.608	209	20	60.038	470	20	262	GGCAACAAACCCTGCATTCA	GCTCACTGCAATTGGTTGGG
Araip.B02	76799728	76.7997	0.030899	76799811	83	60.179	7	20	59.873	227	23	221	GCGCTGTCAGTAGAAGGGAG	GCACGATTTGCTCCAAGATAACA
Araip.B02	76855541	76.8555	0.055813	76855591	50	59.965	120	20	59.814	334	20	215	AAGCAGCAAAGTCGAGAGCT	TGCATCCATCATCCATGCCA
Araip.B02	77005085	77.0051	0.149544	77005138	53	59.89	16	20	60.033	298	20	283	TTTTTCGTGAGGAGGTGGGG	CCCATCAGGAAAGGTGGCAT
Araip.B02	77009555	77.0096	0.00447	77009622	67	60.179	83	20	58.747	368	22	286	TGAGATTCTGCGCAGAGCTC	GGCACATTAACTTCACATTGGC
Araip.B02	77666183	77.6662	0.656628	77666235	52	59.894	141	22	60.021	401	24	261	TCCAGCAAACATGAGTTGGAGA	GGAGATAGAGCTATCTTTGCAGCT
Araip.B02	77819524	77.8195	0.153341	77819595	71	59.09	156	20	60.039	379	20	224	TGCTAAAGCAGGGAGTACCC	CAGGCAATTGTCGCAAAGCT
Araip.B02	77911780	77.9118	0.092256	77911834	54	59.728	187	20	59.963	411	20	225	TCCTATTGCCATCCCCTCCT	CCACCACTCATGTGAAGCCT
Araip.B02	79619270	79.6193	1.70749	79619354	84	58.229	15	22	57.358	282	20	268	ACCAGTGGATCAAAAGAATGCT	ACTATGTGGGAGGGAAGTGA
Araip.B02	80412254	80.4123	0.792984	80412328	74	58.527	145	22	57.193	444	22	300	TGGCATAAGACGTGTTTGTTCT	CAGGTTTAGCACCCAATTCATT
Araip.B02	81758419	81.7584	1.34616	81758499	80	60.11	255	20	59.894	470	20	216	GCGCGGCTTGGTTTGATAAA	GCAGCAGCAGCAGGAGTATA
Araip.B02	83143423	83.1434	1.385	83143479	56	60.039	54	20	59.957	254	20	201	CACCAATGCTGCCACTGTTC	TGATGAGGTAGCAGGGGACA
Araip.B02	83200344	83.2003	0.056921	83200409	65	59.723	177	21	57.293	384	24	208	TCTCCCTCTCTCGTAACGTCA	TGGATGTGTTTATGTTGTTCTTGT
Araip.B02	83293062	83.2931	0.092718	83293113	51	59.962	95	20	60.04	356	20	262	TGCCGCCAAATCCTCTTCTT	CGGTGTCACCACAATTGCTG
Araip.B02	83914315	83.9143	0.621253	83914383	68	59.898	54	20	60.251	282	20	229	TTTACCGGCGAGAAGATCCG	GTGGCAGATGGTGGTGAGTT
Araip.B02	83956665	83.9567	0.04235	83956754	89	58.478	104	22	59.319	319	21	216	AGAGGGTAACTGATGTTGACCT	CCCAAAGTTCCACAAGTCACC
Araip.B02	84405956	84.406	0.449291	84406006	50	59.718	227	21	59.787	433	21	207	GGTTGATACAAGGGTGAGGCT	ACCTTGTGAGTTGTTGAGCCT
Araip.B02	84485459	84.4855	0.079503	84485525	66	59.67	160	20	58.427	379	21	220	CCCTGCTTCTTTAGGCAGGT	AGGGGGATGAGTATGGTTTGT
Araip.B02	84698056	84.6981	0.212597	84698122	66	59.394	25	20	60.358	224	18	200	GGATCTGGCCATACCTCTCG	GAAACACAGGGCGCGGTA
Araip.B02	84698987	84.699	0.000931	84699070	83	60.106	19	20	60.118	291	23	273	AATGGCCTGATTGGGAGCTC	ACAACAACCACCACTCATAACCT
Araip.B02	85285633	85.2856	0.586646	85285722	89	59.74	171	20	59.749	436	20	266	TTCCAAGCTCATCCATGGGG	GGTGGCAGAGTCCGAGATTT
Araip.B02	85452533	85.4525	0.1669	85452587	54	60.836	177	20	59.961	433	22	257	AATTTGGGCAGGTCCAACCC	TGGAACATGGTGGAGTCTTCAG
Araip.B02	85578411	85.5784	0.125878	85578475	64	58.849	115	20	60.394	340	20	226	GCAAGGCAAACAAAGATGGC	GCGCCCAACCAGAATAGGAA
Araip.B02	85694529	85.6945	0.116118	85694594	65	59.223	91	23	59.815	371	20	281	TGACTGCTCAAGAAGATATGGGT	TCCCACTCATGTGTTGCCAA
Araip.B02	85979423	85.9794	0.284894	85979477	54	60.463	202	20	60.037	415	20	214	GGCGGCGAGAAAGGGAAATA	GGTTTACAGCTCGCTCCAGT
Araip.B02	86151383	86.1514	0.17196	86151446	63	59.787	90	24	59.968	374	20	285	GCATACGGTTGTAGACAAAGTTGT	TGGCTGGCATTTGAACAACG
Araip.B02	86681699	86.6817	0.530316	86681754	55	60.033	44	20	59.966	308	20	265	GCCCAAAGGTGAATAGCCCT	GCTCTGAGGTGGTTCGTGAA
Araip.B02	86693990	86.694	0.012291	86694059	69	57.772	251	21	58.821	455	20	205	AGGGAAGCAACATGAGAAACA	CCATGATGGCTTGTGCTTGA
Araip.B02	87001378	87.0014	0.307388	87001429	51	58.895	8	22	58.078	220	23	213	AGGGTTTCACCGATCACTATGA	ACACATCTTGGCCTTTAATCTCA
Araip.B02	87400911	87.4009	0.399533	87401005	94	59.612	9	20	59.824	268	20	260	CGCCATCATCAGCTCAGAGA	TATTCAGCCAGGTGTCGCTC
Araip.B02	88154614	88.1546	0.753703	88154667	53	60.105	156	20	57.382	453	20	298	GAGGTGGATAGGGGAGAGCA	CTGTTGCCACCAAACCATTT
Araip.B02	89010914	89.0109	0.8563	89010981	67	59.962	41	20	60.034	240	20	200	TGGATGCCACCCTCTGTTTC	GGTGAAGGGGGAATGACCAG
Araip.B02	89226094	89.2261	0.21518	89226154	60	60.323	31	20	60.035	267	20	237	CCCCTCTAAAACCAGCCACC	TGCCTTACCCGATCCAAACC
Araip.B02	89351700	89.3517	0.125606	89351756	56	60.032	214	20	60.179	455	20	242	CCCCTTATTGTGGTGGCCAT	CCACCATGGGACCCAAAGTT
Araip.B02	89375416	89.3754	0.023716	89375466	50	60.029	153	22	58.827	435	21	283	ACTCAACGCTGACTATTGCTCA	GGGCCGGGTTTAATTTTCAGA
Araip.B02	90228081	90.2281	0.852665	90228145	64	59.039	5	20	59.652	204	21	200	TTTGGTGTGAGGAATGCTGC	AGGCTGAAGTACCTTGTGGTC
Araip.B02	90390948	90.3909	0.162867	90391026	78	60.096	6	22	59.476	233	22	228	GCAGACATGTGTTGCTTCTCTG	ACTCCCCAGAGATATGAAGGGA
Araip.B02	90864040	90.864	0.473092	90864096	56	59.461	200	21	60.108	436	20	237	GCCGATCCAAACACAATGTCA	CGTAGCACAATCTCCCGGTT
Araip.B02	91206541	91.2065	0.342501	91206604	63	58.515	31	23	59.33	325	20	295	ACTGGTTTCCTCTGTCTCTAACT	TGGTTGAGCAAGCTTGAAGC
Araip.B02	92719016	92.719	1.51247	92719090	74	59.969	83	20	59.385	334	21	252	CGCGATTCGATTGGAGGAGA	ACCTCCAAATGAAGCTTGTGC
Araip.B02	92719315	92.7193	0.000299	92719384	69	59.385	15	21	59.965	286	20	272	GCACAAGCTTCATTTGGAGGT	CTGCTAGGCACCACAGTGAA
Araip.B02	92992595	92.9926	0.27328	92992664	69	58.331	114	20	59.718	313	21	200	AAGAGCAATACCCCACTCCA	GGGGCAACTCTATGTGGAACT
Araip.B02	93086790	93.0868	0.094195	93086847	57	59.964	52	20	60.179	279	20	228	ACCCAAAGAGTGCTCAGAGC	GCACTCTCCATCGCCTTCAT
Araip.B02	93125097	93.1251	0.038307	93125184	87	59.829	160	20	59.489	378	23	219	GGGAATTCAAGAGGCGCAAC	TCAGATTGCATAAAAGGCTTGCA
Araip.B02	93129640	93.1296	0.004543	93129705	65	58.009	0	24	58.184	202	25	203	AGGTGCTAAATTACGGAAGATTCT	TGATCGATATAGTGAAGCAAAAGGA
Araip.B02	93150495	93.1505	0.020855	93150558	63	60.067	97	21	59.617	384	20	288	TGGTGAACACGTGTTGAGTGA	CCATCTGCGGCAGAAAATCC
Araip.B02	93352346	93.3523	0.201851	93352444	98	57.126	139	25	57.413	372	25	234	TCAACTAAGAAGACCAACATTTTCA	TTCAATTCAAATTCCAGAGAAGTGT
Araip.B02	93416201	93.4162	0.063855	93416282	81	60.108	30	20	60.179	296	20	267	CTACCGTGCTTGGCATGAGA	AGTCAAGCAGCAAGCCTTGA
Araip.B02	93486297	93.4863	0.070096	93486381	84	59.672	137	20	57.602	414	21	278	ACATTGATGCAGGACCCGAA	AGGAAAGTGTTTTTGGAGGGT
Araip.B02	93988851	93.9889	0.502554	93988916	65	59.186	87	22	60.057	331	23	245	GTCTACTGGCTGAATGCAAACA	GGAGTTGAAGCTAAAGCAATGCA
Araip.B02	94027118	94.0271	0.038267	94027188	70	60.109	82	20	59.578	322	21	241	TACGAGTGCGGCTCTTCTTG	CCCCCAAGACTCAAACTCACT
Araip.B02	94560072	94.5601	0.532954	94560143	71	60.065	204	21	60.034	448	20	245	ACAGCACAGACAGTTCCAACA	CCAAAGCCATCCGTTACCCT
Araip.B02	94837462	94.8375	0.27739	94837529	67	60.037	158	20	59.9	357	20	200	ACGTCGTCGTAGGTGTAGGA	CCCACGCAAACGAAACAACT
Araip.B02	95054342	95.0543	0.21688	95054404	62	60.385	135	20	59.896	334	24	200	CCGTGGTGCGCTTTAGTTTG	ACACGGACTATGACTAGGATAGGT
Araip.B02	95190747	95.1907	0.136405	95190826	79	57.333	138	26	57.432	433	24	296	AAAGTGTATTTTAGGACGTAACTTGT	TTGAAAGTGACTCAACTTGAAACA
Araip.B02	95696494	95.6965	0.505747	95696576	82	60.039	61	20	60.179	273	20	213	CATGTTGCTGAAGGTGGTGC	TCAAACCACCATCACCACCC
Araip.B02	95721251	95.7213	0.024757	95721328	77	59.686	171	23	58.34	443	25	273	GTGACCAAAAAGATTGTCGTCCA	TCTTTCCTCTTTTTAGGTTGTCTGT
Araip.B02	96266762	96.2668	0.545511	96266834	72	57.16	27	25	59.694	243	25	217	ATGAAAAAGGGTGTGAATTCTAAGT	ACTCAGTATTCAACTCCTGAACACT
Araip.B02	96533991	96.534	0.267229	96534059	68	59.898	65	20	60.322	342	20	278	GGTTGTTGTTTCCGTGGTGG	AACTGTAGCCAGCAAGGAGC
Araip.B02	96881289	96.8813	0.347298	96881357	68	58.35	115	28	60.179	401	20	287	ACTCACTTAGTCATCCAATTAAATTCAC	TGCTGCTTGCTCTTCCAGTT
Araip.B02	97174864	97.1749	0.293575	97174917	53	60.107	156	20	59.552	360	20	205	TTGAAACTCGTGTTGGGGCT	ATTAAAGCTGCCGCGTTGAG
Araip.B02	97448164	97.4482	0.2733	97448233	69	59.612	198	20	60.038	456	20	259	AACGCTGAGAACTGTCGGAA	TAACGCGGTTCGAATCACCA
Araip.B02	97651799	97.6518	0.203635	97651853	54	57.969	208	20	58.842	453	20	246	TGACAACAACGGCTGAAAGA	CGAGAGAGTGAGTCGGTTCA
Araip.B02	97719784	97.7198	0.067985	97719850	66	59.673	1	20	58.856	208	24	208	GGGTGGGACTCGAATCCAAA	TGCCTTAGGAACTTTGAAAATCCA
Araip.B02	97744654	97.7447	0.02487	97744707	53	59.684	158	23	57.45	413	23	256	GCATCAGAATAATTTGGGAGCGT	TCATGCTTCAAATTTTGTTCCCT
Araip.B02	98421829	98.4218	0.677175	98421909	80	59.891	262	20	59.896	461	20	200	ATCCCATCCGCCATGAGTTC	CCAGAAGCCAAAACCGCAAA
Araip.B02	98981330	98.9813	0.559501	98981418	88	58.987	155	20	59.806	448	20	294	ACCCCACCTAGCTACTACCA	GGAGGGTGGGGAGGATCATA
Araip.B02	99041005	99.041	0.059675	99041069	64	59.225	10	26	57.063	284	24	275	AGAAAAATGAAGAGAGAAGCAAAGGA	ACCTTTATCGTCACAAAAACTTCT
Araip.B02	99041800	99.0418	0.000795	99041868	68	60.039	241	20	60.319	448	20	208	AAGGTATCGCGGCGATTAGG	CCGCCGCAAAACAGGATTTT
Araip.B02	99377717	99.3777	0.335917	99377769	52	59.123	11	23	59.258	210	21	200	AAGTGCAATCTTCAAGTGTTCGA	TTCGAACTCTAGAATCGCCGT
Araip.B02	99387785	99.3878	0.010068	99387845	60	59.968	115	20	59.973	385	20	271	CGACCACTGTACAACGGGAA	CATGCGTTCGCAGATTCCTG
Araip.B02	99685106	99.6851	0.297321	99685197	91	57.063	5	22	57.572	299	23	295	AGGGAAAAAGTCAATCCTAGCT	AACAAAATGAAAGTTTGGGGACA
Araip.B02	99806482	99.8065	0.121376	99806557	75	59.303	2	20	59.891	298	20	297	GGAGGAACCCCAAGCTTACA	AGTGCACAATGGTCCGAACT
Araip.B02	99883517	99.8835	0.077035	99883577	60	60.109	222	20	59.887	446	20	225	AAAGACGTCATCCTGGCTCG	AACTGGAGGCCTGCAATTGA
Araip.B02	99967249	99.9672	0.083732	99967312	63	59.824	90	20	60.035	370	20	281	GATTCGTCCCACCTCCAGAC	CATGGGAATGGGTGGACGAA
Araip.B02	100475091	100.475	0.507842	100475143	52	58.704	0	22	59.312	208	20	209	AGTGCACAAATGTAACCCTTGT	ACGTAAAGGCACCCTTGCTA
Araip.B02	100532030	100.532	0.056939	100532108	78	59.493	121	23	60.462	420	20	300	TGTGAAATTGACTCCATTGAGGC	CGCCTTGATCCGACCATCAA
Araip.B02	100536955	100.537	0.004925	100537012	57	59.764	200	20	57.505	423	20	224	AAGAAATTTACACGCGCGCA	TGCTTCCATTCAAGCTAGCA
Araip.B02	100927445	100.927	0.39049	100927501	56	60.108	47	20	59.931	302	23	256	TGCAGAACCTCGGCTAATGG	ACAGTTGTTGTTGCATATTGGCA
Araip.B02	101338123	101.338	0.410678	101338177	54	60.033	191	20	60.036	408	20	218	CCTCACCTTCCTCTACCGGA	AGTCCATGAGCTTCAGTGCC
Araip.B02	101844894	101.845	0.506771	101844972	78	59.407	45	20	59.01	343	28	299	GACATGCGCCTTGTTCTTGT	AGTTTGTGGATATTTGTGAGATGATACT
Araip.B02	101906406	101.906	0.061512	101906490	84	58.911	96	23	59.596	394	20	299	GAGTTGGGGAATGGAAAGAATGT	AAAGTGGTTACTCCTGCCCC
Araip.B02	102014400	102.014	0.107994	102014491	91	58.968	76	21	57.953	299	21	224	GGGGGAATCCATTTACTGTGC	TCGTCGTTGGATTGGATTTGA
Araip.B02	102014847	102.015	0.000447	102014916	69	59.761	239	22	60.036	450	20	212	TGTGAGAAGGTGTTGGAGTTGT	AGTTGAGATGGCCGAGTTGG
Araip.B02	102421391	102.421	0.406544	102421449	58	60.108	144	20	59.965	350	20	207	TCTGCTATGTGTGCGCATGA	CACGGCCTTTCCTCTTGTCT
Araip.B02	102568961	102.569	0.14757	102569065	104	60.108	58	20	57.081	307	20	250	GATCGATCCCTATGCCCTGC	GCTCAAGCTATTAGAGGCCA
Araip.B02	102635486	102.635	0.066525	102635542	56	59.042	153	22	59.961	407	22	255	ACAACACAAGCATGTCCAATCA	GGGCTTACAGAAACAGTGAGGA
Araip.B02	103062900	103.063	0.427414	103062979	79	59.444	18	20	59.156	230	21	213	ACCACCCATTGGACACTGTT	CCCATTAGTAGAGTTGCCCCA
Araip.B02	103237590	103.238	0.17469	103237664	74	60.179	21	20	59.636	296	25	276	CCCACCCCCTTCCCAAAAAT	GGACATAAGAATACCAGGTGAGAGT
Araip.B02	103427532	103.428	0.189942	103427596	64	59.968	144	20	59.969	420	20	277	CGACAACGAGGACAGAACCA	ACACAATCAGGTGCGTTTGC
Araip.B02	103489257	103.489	0.061725	103489317	60	58.675	113	20	58.78	405	24	293	ATGTTCTTTGCTGCTGCTGT	AGTCCTCTCTCCATTTTATAGCCA
Araip.B02	103610834	103.611	0.121577	103610904	70	57.278	191	23	59.684	421	20	231	AAGAACAGAAAAACAACACAGGT	GCAATGAGCTGGCTTGTGTT
Araip.B02	103749847	103.75	0.139013	103749927	80	60.038	50	20	57.036	307	26	258	GTACTGCGCTCTCCAACTGT	AGACCATTTTATCGATAAGATTGTGT
Araip.B02	103822765	103.823	0.072918	103822816	51	59.198	143	20	57.282	375	20	233	AAGCGGGTTCAATAGTTGCG	ACTCACAGTCAACCAAAGCT
Araip.B02	103830171	103.83	0.007406	103830254	83	59.404	188	25	57.167	471	25	284	TGCCTTTACTTCTCCACAAAATTGA	AGTGTTTTTATACATGACCAAAGGT
Araip.B02	104025067	104.025	0.194896	104025135	68	58.602	65	22	59.138	269	21	205	TGCACTTTATTTGAGACGAGCA	TGTTTGAGCCGTAAGTCGTTG
Araip.B02	104055731	104.056	0.030664	104055789	58	60.531	63	20	57.398	339	22	277	TCTAGTTGCTATGCCGCTGC	GCGTTTGGCAAAAACCTTTAAA
Araip.B02	104081683	104.082	0.025952	104081751	68	57.367	81	21	57.254	348	25	268	TGATGCATGTAAGGAGCTTCA	AGTTGTATGCTAAGTTGCTAACTTT
Araip.B02	104275376	104.275	0.193693	104275442	66	58.627	103	20	60.107	379	20	277	ACCCACCTACCATTCAAGCT	GGTGGAAGATGGTCCCCATG
Araip.B02	104397212	104.397	0.121836	104397291	79	59.531	79	20	59.612	372	20	294	GGGCCCTTCTACTTGCGTAT	GACTCTCCTCTTCGGCATCC
Araip.B02	104400359	104.4	0.003147	104400434	75	59.822	11	20	59.274	288	21	278	TGGGTATCGTGGTGATGCTG	GCATCCAAACACCAAAATCGC
Araip.B02	104459000	104.459	0.058641	104459063	63	59.605	107	20	60.179	308	20	202	ACGGAATGTCGGGAACTTGT	AACGGGGTCAAAGGTCAGTG
Araip.B02	104787769	104.788	0.328769	104787819	50	60.179	174	20	59.297	438	23	265	GTGTGGTTGTGTAGGGTGCT	GGGTCAAATTTCATGCCATCTCT
Araip.B02	104978539	104.979	0.19077	104978593	54	59.074	22	20	58.929	227	21	206	TGGGCTATTGCATCCAAGGA	GTGAACTCTCGAGTCTCGACT
Araip.B02	105074008	105.074	0.095469	105074065	57	58.987	70	22	57.487	368	22	299	TGTGTAGCTGAACAAAACTGCA	AGTTGTCCAACAGGTAGGAAAA
Araip.B02	105123007	105.123	0.048999	105123059	52	60.398	187	20	57.079	388	20	202	TGTTTGGTTGGGGACTTGGG	TGGTCCATTTGAACGTCTCA
Araip.B02	105985031	105.985	0.862024	105985090	59	60.108	72	20	60.136	293	21	222	CTCAAGTGCAGCGGATGAGA	GTGCTGTACGTAAAAGGCAGC
Araip.B02	106283704	106.284	0.298673	106283765	61	59.678	76	20	59.229	310	20	235	CGGCAACAGAGGAAGAGGAA	TGGTGCTGCCTCCTTTAGTT
Araip.B02	106429115	106.429	0.145411	106429184	69	60.028	129	22	59.727	395	21	267	ACTGCTCCACTAATAAACGCCA	GCAAGTCACCATTGCATTGGA
Araip.B02	106766566	106.767	0.337451	106766620	54	58.799	109	20	59.746	321	23	213	TGTGGGGGACGAAGGAATAG	ACCACCTTAACCAAATTACACGC
Araip.B02	106896753	106.897	0.130187	106896814	61	59.44	211	20	59.447	410	20	200	CCTCCTCCTCCTCCTCATCA	TGGGGTCACAATCAACACCA
Araip.B02	107416896	107.417	0.520143	107416948	52	59.962	135	20	58.422	430	21	296	CCCCGTGTTTGGATCTTCCA	ACTACCCACAATTCGTTTGCA
Araip.B02	107506770	107.507	0.089874	107506830	60	59.965	2	20	59.528	238	24	237	TTTCGGACCAGCAACTCCTC	AGTCATGGATTCCAATCTCACTCA
Araip.B02	107790517	107.791	0.283747	107790585	68	59.956	134	20	60.811	335	20	202	GGGGGAAAATTGGGGTCCAT	TGCAGGCGAGAATCAATCGG
Araip.B02	107825728	107.826	0.035211	107825816	88	59.353	126	22	60.468	409	20	284	TCCAACATTGGTATCCACCTGT	CACCACCTTGCCTTTCCTGT
Araip.B02	107889573	107.89	0.063845	107889623	50	60.036	80	20	59.451	350	20	271	TTCCAGCTACTGCAAGCTCC	CCCCCTCTTCCATTGACTCC
Araip.B02	108024482	108.024	0.134909	108024547	65	59.083	130	22	59.233	409	20	280	ACAACCCTACCTAATGGCTTGA	AAGAGTGCCTCTCCTTTGCA
Araip.B02	108024967	108.025	0.000485	108025044	77	60.468	216	20	59.451	444	20	229	TTAGGGGGTGTGTGGTTTGC	CCTCCTCCAACTCCCATTCC
Araip.B02	108117685	108.118	0.092718	108117774	89	60.202	40	21	59.971	317	20	278	GGCTTCTTCGAAATCTGCAGC	CGATTCCGAGGCTTGCATTG
Araip.B02	108156932	108.157	0.039247	108156997	65	58.937	43	26	59.014	338	26	296	GGGAAGCCATATAAACCATATATGCT	TGCATACAAAACAAAAATCAAGAGCT
Araip.B02	108229189	108.229	0.072257	108229246	57	59.397	232	20	60.036	435	20	204	ATTTGGAACCTTCTTGGCGC	AGGACGGAAATGCTGTGGAG
Araip.B02	108552826	108.553	0.323637	108552888	62	60.179	90	20	59.997	379	23	290	AACACGGCAGCTTCAGTTCT	GCAATCAACAGAGAAACAACCGA
Araip.B03	477456	0.477456		477507	51	60.25	125	20	60.25	371	20	247	AACGGCAGTGATGTTGAGCT	ACACACGAACACATACCGCA
Araip.B03	506538	0.506538	0.029082	506610	72	58.865	46	21	59.891	340	20	295	CCCCCAAGGTATGAGGAATCA	AACACCAGCACCTCCTTCTG
Araip.B03	902992	0.902992	0.396454	903056	64	59.897	3	22	60.034	249	20	247	CGGTCTATTTGGAGGATCTGCA	CATCACCAAGGGCTGACCAT
Araip.B03	920932	0.920932	0.01794	921016	84	59.894	178	20	59.416	403	20	226	ACAGGGAAGGTGTTCGACAC	TTCGATTTGTGTTTCGCGCT
Araip.B03	922378	0.922378	0.001446	922431	53	59.526	60	20	60.389	333	20	274	AGGGCATGACTTCACACACA	GAAACGGTTCCAGCAATGCC
Araip.B03	1169922	1.16992	0.247544	1170013	91	60.251	107	20	60.039	327	20	221	CCTACCTTGCACCAAAGCCT	GCAATTGCAGCCTTCACGAA
Araip.B03	1835739	1.83574	0.665817	1835801	62	58.588	17	26	59.125	220	22	204	ACGTTAGTTTTTGAGCTAATTTTCGT	GCTTCAGAGTTTCAGAGTTGCA
Araip.B03	1987887	1.98789	0.152148	1987979	92	60.319	89	20	60.109	387	20	299	AATTGGCAGAAGTTGTGCGC	GGATGACACGTCACCCTCTG
Araip.B03	1997351	1.99735	0.009464	1997420	69	57.901	8	22	57.477	279	24	272	ACTTGCCCATTCTAAGTGTTCA	TGTCAACTGAAAAATGTTCCTTGA
Araip.B03	2130772	2.13077	0.133421	2130833	61	58.021	174	24	59.896	441	20	268	ACCAAGTGCTACGATTTAGATTCT	GTTCACCCCGACTATCGCAT
Araip.B03	2136374	2.13637	0.005602	2136429	55	60.039	34	20	60.108	332	20	299	CAAAAGCAGCTGCAGCATGA	TCCTGTCTATGTTGCTGCCG
Araip.B03	2167016	2.16702	0.030642	2167089	73	60.034	38	20	59.903	273	20	236	ACGATCTCCCTTCCACCGTA	GGAATCGCTTTCGTGGAAGC
Araip.B03	2170252	2.17025	0.003236	2170330	78	60.036	178	20	59.825	459	20	282	TACCGACCAAATGGCTCCAC	CTCCTTGTCGAATACCGCCA
Araip.B03	2190105	2.1901	0.019853	2190190	85	59.894	54	20	59.821	328	20	275	TCACTGGTTGAGTTGTCGGG	GCAGTAGCCGGGGATAAACA
Araip.B03	2191978	2.19198	0.001873	2192064	86	59.967	59	20	59.928	277	21	219	TCACAAGGTGCCACGTCTAC	ACCGGAGAAAGCACATCAACT
Araip.B03	2270780	2.27078	0.078802	2270861	81	59.904	118	20	60.036	416	20	299	CGTCTTCTCCTCAGTCGTCG	TGAATGAGGTGTGCGATGCT
Araip.B03	2537840	2.53784	0.26706	2537894	54	60.107	129	20	60.031	382	20	254	TGCCTGCCCAATATGCGTTA	AGGTGCCACCCTAGCAGATA
Araip.B03	2620117	2.62012	0.082277	2620171	54	60.159	57	22	59.703	301	22	245	TGAAAATGGCTTAGCGACATGC	ACTTGAAAATCAGCAATGCCGT
Araip.B03	2641081	2.64108	0.020964	2641143	62	59.036	111	20	59.963	363	20	253	TGGTAAGAGAGTTTCCGCGT	ACTGATTGTGTGGATGCGGT
Araip.B03	2641954	2.64195	0.000873	2642010	56	57.873	51	20	60.109	294	20	244	TTGGGAATGTGATGATGCGT	TGCGTATGCAATGCAACCAC
Araip.B03	2846881	2.84688	0.204927	2846957	76	59.752	189	20	58.755	475	21	287	GTCACGGTTGCTTAGGCCTA	TGTGAGTAGACCACATTCCGT
Araip.B03	2847491	2.84749	0.00061	2847583	92	59.826	85	20	59.622	364	20	280	GTGGTGCCGTCCAACAAAAA	CACTTGACTTGCACGTGCTT
Araip.B03	2966799	2.9668	0.119308	2966849	50	60.022	42	24	57.637	251	20	210	TGATGTTGTGAGTCATCTTCGACT	TCCACAATTGCACCAGAACT
Araip.B03	3165899	3.1659	0.1991	3165978	79	60.107	41	20	59.963	315	20	275	GGCACATCAGCTTCTGGGAT	TCCTGCGAAGTTCTGCCAAT
Araip.B03	3335649	3.33565	0.16975	3335713	64	59.965	40	20	59.384	286	20	247	ATGTCACGAGGCTGCTCAAA	GGTGCTAACTTGAGGCCTCT
Araip.B03	3504194	3.50419	0.168545	3504284	90	60.179	92	20	60.041	376	20	285	TGGCACTGCATCAACCAAGA	TCGAGTGGTCGACAAACTCG
Araip.B03	3624560	3.62456	0.120366	3624640	80	60.034	243	20	59.889	457	20	215	CCACCCCCACCCTGATTTAC	AAGCTGGTCAAACAGGAGGG
Araip.B03	3918744	3.91874	0.294184	3918817	73	60.278	57	25	58.64	356	20	300	GCAAAGAGGAAGAAGAAAGTTGAGG	GATCCGACGAATGTGCTTGT
Araip.B03	3924460	3.92446	0.005716	3924520	60	59.473	206	20	59.998	443	21	238	GCCATTTTGGGCCATTTTGC	AGACGAATCAGCTTTGCAGGA
Araip.B03	4134166	4.13417	0.209706	4134241	75	59.965	12	20	60.179	294	20	283	TTTGGCTTCATGGCTTTGGC	GGAGTTCAGATCCGCAGCAT
Araip.B03	4340481	4.34048	0.206315	4340531	50	59.446	222	22	59.96	447	20	226	CACTCATTAAAGCACCACTGCA	GGCCCAAGGTTATTGGTCCA
Araip.B03	4391524	4.39152	0.051043	4391609	85	60.109	19	20	60.105	223	20	205	GCATGCGTTGCATTTCCTCA	TAGGACAGGGTGTGTGTGGA
Araip.B03	4523744	4.52374	0.13222	4523795	51	60.389	90	20	59.893	306	22	217	AGCCGCGTAGTTGATCGTTT	CCTCTGACACTTTTTCTCCCCA
Araip.B03	4564154	4.56415	0.04041	4564208	54	59.897	76	20	59.236	309	20	234	GAGTAGTGGATCAGTGGCGG	TCACTGGTGGTTGCATCTGA
Araip.B03	5730207	5.73021	1.16605	5730272	65	59.958	111	20	59.244	378	21	268	AGCTACGGTACCCCCTTTCT	GAGAGCAGAAGCAGAGGATGA
Araip.B03	5730430	5.73043	0.000223	5730498	68	58.064	138	20	59.044	436	24	299	TCCTCTGCTTCTGCTCTCTT	GGCATTGGAATATATAACCCCTGG
Araip.B03	5839975	5.83997	0.109545	5840027	52	59.226	179	24	59.392	448	20	270	AGGGTTCGTTTAGGTGTACTATGT	CCGACACTGATGTTCCTCCA
Araip.B03	5842826	5.84283	0.002851	5842891	65	59.584	223	21	60.249	422	20	200	TCCAAAAGTGAGCCGTCTTCT	TGCAAAGTGAAGCTTGCAGC
Araip.B03	5865397	5.8654	0.022571	5865447	50	57.158	149	26	57.157	412	27	264	ACCATCTAAAAAGATGACTCGTTAAA	AAGCTATCAATGATATTTGAGAGACAA
Araip.B03	6067205	6.06721	0.201808	6067287	82	57.019	38	21	59.68	307	20	270	ACCACTTTCATGGAATCGAGA	TGAGCAAGTGGGTTAGACGG
Araip.B03	6086947	6.08695	0.019742	6087000	53	59.31	163	20	60.036	442	20	280	CAGGAAGGCCAGAACTCTGT	CCCCCAACACGTGATCATGA
Araip.B03	6104476	6.10448	0.017529	6104533	57	58.968	159	27	59.365	444	21	286	TGCTTGTTTTAAAGATTGTTCTTGTGA	TGGATTACTCAAGCAAGGCCT
Araip.B03	6125309	6.12531	0.020833	6125365	56	59.093	58	20	60.107	290	20	233	TCAGCCATCTCATGCTGTGA	TGGTTTCGCAACCTTCACCT
Araip.B03	6139096	6.1391	0.013787	6139151	55	60.134	2	21	60.847	222	20	221	TCCAACTTTGCGTGACCTTCT	AAAACAGGGAGAGGAGGGGG
Araip.B03	6168210	6.16821	0.029114	6168261	51	57.607	127	25	60.179	398	20	272	AACTGAATACATCCTATGATTCCCA	TCCTTTGCTGCAACGAGTGA
Araip.B03	6281385	6.28139	0.113175	6281445	60	59.681	114	20	59.883	362	20	249	GCTGCATGACAAAAAGGCCT	AGGGACTTACTGCACCCTCT
Araip.B03	6376545	6.37655	0.09516	6376601	56	59.894	121	20	59.505	397	21	277	AGCCGTGCAGTAACAGTTGA	TGTGCTTCAAGGTCCTTTCCT
Araip.B03	6538519	6.53852	0.161974	6538608	89	58.258	222	20	58.547	440	23	219	TTTGTGGAGCCTCTAACCCT	TGGTTCACCAATTTCGTGTAAGA
Araip.B03	6567856	6.56786	0.029337	6567926	70	59.788	144	21	59.755	379	20	236	TGCCACACTTCTTCCACTTGA	TTGTGCAGATTGCCAGCATG
Araip.B03	6602206	6.60221	0.03435	6602290	84	59.746	184	20	60.038	474	20	291	TGTGGTTTGGACAGACAGCA	AGACTCGAGTGAGACGACGA
Araip.B03	6642789	6.64279	0.040583	6642847	58	58.986	35	20	59.543	326	23	292	ACCTTTGTCGTGTGTTCTGC	TGGTAGACACCAAGAAAACTGGA
Araip.B03	6646961	6.64696	0.004172	6647054	93	60.179	156	20	58.333	393	23	238	CACTCGCTGCGGAAAACATC	TCCTCTTGCTTGATTTAAAGGCT
Araip.B03	6739361	6.73936	0.0924	6739422	61	59.226	27	20	59.555	281	23	255	GGATATGATGGCCCCACACT	TGGTTGCTTTAAAGACTTGCACA
Araip.B03	6830414	6.83041	0.091053	6830464	50	60.036	197	20	59.957	427	20	231	CGTGGTGTGTGAGGCCTAAT	ATCCCATTTCCCGCCCTTTT
Araip.B03	6930427	6.93043	0.100013	6930502	75	59.889	48	20	59.749	337	20	290	ATGGCTGTCCAGTGAAAGCA	ATGTGCCTCTTCCGGAAGAC
Araip.B03	7045799	7.0458	0.115372	7045859	60	59.759	28	20	59.562	242	22	215	TCAGAGCTTCGGTCAAGACG	TGTCCATGTCTCTGTGTTTGGA
Araip.B03	7084686	7.08469	0.038887	7084747	61	59.678	171	20	57.725	404	20	234	AACTCCTTCTCCGCTTGACC	TTCCAACTCATGCAGCAGAA
Araip.B03	7108229	7.10823	0.023543	7108279	50	59.891	108	20	59.334	369	20	262	AGCACTGTGAAGTGGCATCA	CGCTTCCCCGTGTTTCTTTT
Araip.B03	7253604	7.2536	0.145375	7253654	50	60.179	32	20	59.551	301	20	270	CGCAGGTGATGTTCCATTGC	GAGCAGTACTGTTGCATGGC
Araip.B03	7304706	7.30471	0.051102	7304768	62	60.179	111	20	59.038	410	20	300	CTTGACCCAACCCAACCCAT	GGCAACCAACTTCTCCTTGG
Araip.B03	7446574	7.44657	0.141868	7446647	73	58.962	6	22	60.741	296	20	291	TGTGAGAACAGGAGACAAAGGA	GAGACATTGGGCGGAGACAC
Araip.B03	7592383	7.59238	0.145809	7592442	59	59.323	16	20	59.997	255	21	240	CGATTAGAGAGGGTGAGGCC	CAGGGCTAGTATTGCTAGGGC
Araip.B03	7692490	7.69249	0.100107	7692560	70	60.668	79	20	59.752	342	20	264	GCAAGACATGTGGCTTTGGC	TTCGATTCTCGGAACACCCC
Araip.B03	7713963	7.71396	0.021473	7714027	64	59.97	151	20	60.036	357	20	207	AAGCACGTAAACCAAACGGC	TGTGGAGCATGGTGTAGCAG
Araip.B03	7717019	7.71702	0.003056	7717077	58	58.901	164	21	59.965	422	20	259	TGTGTGTGTGTGTGAGAGAGA	AGGCATTCGTGAGTGCAGAA
Araip.B03	7970567	7.97057	0.253548	7970648	81	59.972	89	20	59.826	290	20	202	CGTCGTCATCGGAGAAGGAG	TCTCTCTCATCAACCGCTGC
Araip.B03	8134673	8.13467	0.164106	8134734	61	59.522	13	21	60.322	224	20	212	TGCAGCAACTTCTGTTTTGCT	GCAGACCCAAGTAGGTGGTG
Araip.B03	8148799	8.1488	0.014126	8148850	51	57.527	17	20	59.72	309	21	293	AGCTGAAGTGCGGTTCATAA	GGGACTGATCCTTGAAGCTGT
Araip.B03	8195281	8.19528	0.046482	8195353	72	59.015	174	21	59.957	447	20	274	TGGTTTGGGACTCACTATGCT	TCTGGCTGGGATCTCAAGGA
Araip.B03	8298510	8.29851	0.103229	8298594	84	59.332	238	20	59.141	484	21	247	GCAAAAGTGCCTGCTGTACA	GCGGTTCGTGATTCCTGTATC
Araip.B03	8323835	8.32384	0.025325	8323894	59	57.046	151	21	60.067	432	21	282	ACCTTCTGGTTCCTTTTCACT	TCGCTTGAGTTGATGCTAGCA
Araip.B03	8332100	8.3321	0.008265	8332185	85	58.555	130	20	58.801	351	20	222	TCATTGACCTCCCTTGTGGT	AGATGACCATTCCTGCGACT
Araip.B03	8376138	8.37614	0.044038	8376192	54	59.83	144	20	59.842	402	20	259	GGCGTCGCCAATTTTGATGA	CGACGAAGAACGGTGTTTCG
Araip.B03	8459179	8.45918	0.083041	8459235	56	59.686	191	20	59.525	439	20	249	GCAAGCAGTAAACCACCACC	GGCCTATTCTTGTCTCCCCC
Araip.B03	8708976	8.70898	0.249797	8709030	54	59.96	87	20	60.109	384	20	298	TCTTTGGCCCCATCAACTCC	GTTGCTCCACTGCATTCTGC
Araip.B03	9215358	9.21536	0.506382	9215446	88	60.041	74	20	60.106	348	20	275	CGCCGAAGCCATCATTGATG	GGGGTGTGGAAAAGGACCAA
Araip.B03	9461691	9.46169	0.246333	9461760	69	60.104	208	20	59.765	428	20	221	ACCCCCTCCCTTTGTCTCTT	CTTTGTCGAAGGGTTGCGAC
Araip.B03	9490412	9.49041	0.028721	9490493	81	59.608	259	20	59.322	477	21	219	TCGACCTCGAAACAAAGCCT	GGCTCATGTTCCATAGCAACC
Araip.B03	9557222	9.55722	0.06681	9557275	53	59.821	195	20	60.038	399	20	205	TCATCAGCATTGGACCCGAG	CGTCGAATGGTGGGAAGTCA
Araip.B03	9664108	9.66411	0.106886	9664164	56	60.608	39	20	60.108	294	20	256	GGTGCTTTTGGGATCACGGA	ATGTGGCATCGACCACTCAG
Araip.B03	10004753	10.0048	0.340645	10004818	65	59.892	196	20	59.962	444	20	249	TCTGCCGCTTGGTTAGTTGT	TGTGGCTCCAATTCCACCTC
Araip.B03	10034658	10.0347	0.029905	10034727	69	59.753	1	20	60.322	300	20	300	CGACCAGAGTTGATCAGGCA	TTAACACGGGGATGCCTGTG
Araip.B03	10235705	10.2357	0.201047	10235755	50	59.751	138	20	59.597	345	20	208	TACCTCAACTGCGGGTCATG	AGAACCCAATGAGCACAGCT
Araip.B03	10236386	10.2364	0.000681	10236448	62	60.106	121	20	60.105	384	20	264	ACCCGTGGACATTTGTTGGT	TCACACCACTCCAGAGGGAA
Araip.B03	10252777	10.2528	0.016391	10252828	51	57.372	127	20	58.908	408	24	282	TGACTGCTGCTTTGTTCTCT	AGGACCAACAGAGTAATTAGACCA
Araip.B03	10598401	10.5984	0.345624	10598474	73	59.899	68	20	59.883	268	20	201	CTTCCTCATCTCCCACGACG	ACAGTGGAGTGGGAGATCCA
Araip.B03	10712614	10.7126	0.114213	10712676	62	57.207	249	22	59.43	448	22	200	TGGTGTACAAGCAAAACAAACT	TCACAGCTACCCCTACTTTTCC
Araip.B03	10739429	10.7394	0.026815	10739488	59	57.211	59	25	60.02	274	24	216	TGACGTGGATAAACTTAAAACTCAA	AGCAAGAATGAGTGAGAATGACCT
Araip.B03	10834523	10.8345	0.095094	10834602	79	59.964	87	20	60.396	376	20	290	CTGGCCACTGAAAGCTCTGA	TTGACCAGCACAAGCAAGGT
Araip.B03	10872331	10.8723	0.037808	10872403	72	59.966	121	20	59.963	362	20	242	GACACTTTGGACGAGCCAGA	GCAGGCTCTTCTGGGAAACT
Araip.B03	10994196	10.9942	0.121865	10994275	79	60.411	115	21	58.988	410	20	296	GGGGGATAACATTGACACCCC	AGGAGGGAGCTAACAGAGGA
Araip.B03	10994731	10.9947	0.000535	10994810	79	60.035	152	20	59.765	361	22	210	TAGCTTTCTGCCTTCCCAGC	GCTCTTTGACTAAGGAGCCAGA
Araip.B03	11135944	11.1359	0.141213	11136001	57	58.294	96	28	57.917	391	25	296	CAAATTTGTTAGGTATAAGGACAGAACA	TGGCATATCTAATCTCATTCTTGGT
Araip.B03	11244048	11.244	0.108104	11244103	55	59.821	120	20	60.392	353	20	234	TGCAACAAGGTCCTCGTGAA	TCCGATGAAGAAGCAGTGGC
Araip.B03	11380369	11.3804	0.136321	11380433	64	59.89	78	20	59.886	316	20	239	CCACCCAACAAGGCTGTAGT	ACGTGACCTACCTTCCTCCA
Araip.B03	11603886	11.6039	0.223517	11603969	83	57.736	275	20	59.691	483	20	209	AGGCCCAACATAGTACCTGA	CCGGTCCGATGCATTTCATG
Araip.B03	11858863	11.8589	0.254977	11858944	81	59.891	159	20	60.133	432	21	274	TTTGTCTCCAGAGTGGCCAC	AGTCACCCACTAACAGGTCCT
Araip.B03	12157209	12.1572	0.298346	12157263	54	59.657	100	21	59.324	379	20	280	CGTTACTTGGGTCAGGTGAGT	GCCTTCCTGAAAGCAAAGCA
Araip.B03	12246806	12.2468	0.089597	12246888	82	59.687	224	20	58.359	445	20	222	AAGAAGGTTCGAACTCGCGA	ACCAAGACTCATGGGTACGT
Araip.B03	12326753	12.3268	0.079947	12326806	53	58.73	7	21	59.717	225	24	219	AGTGGGAGTAAGCATTCAGGT	AGTGTCGTTACATCTAACAAGGGT
Araip.B03	12390980	12.391	0.064227	12391031	51	59.928	27	21	58.494	226	23	200	ACATTCACGTGTCACATGGGA	TTCAACCAACTAACTTCACGTGA
Araip.B03	12444666	12.4447	0.053686	12444728	62	60.607	9	20	60.108	213	20	205	AGATGTCTGTGCTTGTGGCC	ATGCCGAGTGTTCTCAGAGC
Araip.B03	12727792	12.7278	0.283126	12727843	51	58.919	109	24	59.101	401	21	293	TGGGACATTACCCTTTTAAGTTGG	TGGGCCAAGAAAATAAGCACC
Araip.B03	13010101	13.0101	0.282309	13010165	64	59.325	108	23	59.326	378	20	271	ACCGCATAACCGTTTATATACGC	TCAGGATATGGACGGCGAAG
Araip.B03	13175099	13.1751	0.164998	13175160	61	58.245	2	22	58.97	281	20	280	TGGCAGCAATCTCTTTAACAGT	GGTTCCGACCAAAAACAGCT
Araip.B03	13253266	13.2533	0.078167	13253329	63	59.854	112	21	60.033	343	20	232	ACCTCACTGTCTCACTCTCCA	AGGAGGAGGCGTGTCTATGT
Araip.B03	13341970	13.342	0.088704	13342031	61	59.967	46	20	59.966	329	20	284	CCAAGAGTGTGACGAGCACT	TCGCCAGAACCTAACACACC
Araip.B03	13347300	13.3473	0.00533	13347352	52	59.96	63	20	59.109	350	21	288	TGCCCTCTACTCTCTGCTGT	CAGCAGAAGCAATTTGAGGGT
Araip.B03	13555201	13.5552	0.207901	13555262	61	60.036	117	20	59.758	400	20	284	AGCTACCAACCATCACCGTG	ATCAAGACTTGCAAAGCGGC
Araip.B03	14363004	14.363	0.807803	14363071	67	59.962	72	20	60.322	353	20	282	GGATCTGGCAAGGTTGGTCA	GCCATTCCAGTGCAGAGACA
Araip.B03	14619524	14.6195	0.25652	14619578	54	59.604	28	20	57.355	234	21	207	TGCACGGGAGAAGTGTCAAT	AGGACAGAACACTGGAAACAA
Araip.B03	14684299	14.6843	0.064775	14684360	61	59.896	138	20	59.159	347	20	210	GCTTATGCGAGCTCTCCAGT	TGTGGGGAAACTTTCTCGGT
Araip.B03	14710169	14.7102	0.02587	14710255	86	58.844	10	20	58.195	216	20	207	AGCGCATGAATCACAAACGA	TCTCGCTTACACTGACGAGA
Araip.B03	14713562	14.7136	0.003393	14713631	69	57.605	237	25	59.701	440	25	204	TCAACATATGATTTGCTAGCAACTT	ACAAGTTGATAAAGTGGTGAGTTGG
Araip.B03	14715804	14.7158	0.002242	14715854	50	59.958	79	20	59.768	288	20	210	GAGGAGGAGGAAGAGGTGGT	CACGCGCTTCTTTTTCTCGT
Araip.B03	14949777	14.9498	0.233973	14949836	59	60.604	1	20	59.675	251	20	251	CTAGGGCCAAAGCGATAGGC	TCGGAAGATGCTTGCCTCAA
Araip.B03	14956584	14.9566	0.006807	14956676	92	59.964	135	20	59.966	430	20	296	GCAAGACAACCCGGAACCTA	TTGGCGTGGTCTGGTACTTC
Araip.B03	14972653	14.9727	0.016069	14972731	78	59.75	192	20	58.483	473	22	282	GTGCAGTGCTACCTGGATCA	TCTGTCCCCTTCTTACATGTCA
Araip.B03	15043361	15.0434	0.070708	15043419	58	58.033	86	20	59.25	355	20	270	ACATTGTGAAACGCCTCACT	GGTGTTGACCTTTGGTTGGG
Araip.B03	15476836	15.4768	0.433475	15476924	88	58.716	193	20	59.682	443	20	251	GCGATACACGGGTAAGTTGG	CTGCTTCTGACCGGTTCTGA
Araip.B03	15746392	15.7464	0.269556	15746446	54	60.037	25	20	60.04	226	20	202	CTTCACCACACCAGCGAGAT	CAGGCGCAGAAAAGGTGAAC
Araip.B03	16240917	16.2409	0.494525	16240975	58	59.974	161	20	60.033	363	20	203	CGATCGCTTTCTTTGGCTCG	TGCCAACCAAGAACCAAGGT
Araip.B03	16324654	16.3247	0.083737	16324735	81	59.963	110	20	59.753	389	20	280	AAGCTCCTTCACAAGAGCCC	GTAGAAGGCAGCCGTGAAGA
Araip.B03	16756375	16.7564	0.431721	16756442	67	59.964	162	20	60.036	413	20	252	GGTTTGATGACTGGTCCGGT	AGTTGGCAGAACAGATCCGG
Araip.B03	16858370	16.8584	0.101995	16858438	68	57.991	99	25	58.398	302	24	204	TCTTTACCAACTCAATCATCTCACT	TGTTGACACAAACCTTTTTCAACA
Araip.B03	17055823	17.0558	0.197453	17055901	78	59.04	6	23	59.234	300	24	295	TGGAGGTTTGATTTGAACTTGCT	ACTAACATACGGTCTTGTCTCTGT
Araip.B03	17387197	17.3872	0.331374	17387274	77	60.549	152	20	60.035	408	20	257	ACAGGCATTCCAGAGGGACT	CAAGGAAGAGGCCCCAGAAG
Araip.B03	17420778	17.4208	0.033581	17420838	60	60.179	33	20	60.034	261	20	229	GCGAAGTGTTTTGTGGCACA	TCCCATCACTCTCGCTACCA
Araip.B03	18017318	18.0173	0.59654	18017373	55	60.665	115	20	60.59	383	20	269	CGGGATTGACGACAACGACA	CGCGTCATGTTATCGTCGGA
Araip.B03	18885789	18.8858	0.868471	18885862	73	59.366	90	22	59.671	376	20	287	TGAGTGCAACTGAATCTGAGGA	TTTCCCCGTGTCCATTACCC
Araip.B03	19146926	19.1469	0.261137	19146996	70	57.677	69	24	59.306	319	20	251	TGAACTAACTTAGCTTGTCTACGT	GCCACCCTAACTACCACCAA
Araip.B03	20048468	20.0485	0.901542	20048552	84	58.951	189	22	58.55	447	22	259	AGCACCCTATAAGCTAAAGCCT	TGGTGTAGTGGGATCAGAATGA
Araip.B03	20092878	20.0929	0.04441	20092973	95	60.109	96	20	59.891	341	20	246	ACTCGCAACCATTCGTCGAT	GTTGGTCAGGTGCTTCTCCA
Araip.B03	20152758	20.1528	0.05988	20152813	55	59.143	219	21	60.533	425	20	207	ACCCACCCAAAAAGGAAGAGA	CCTGTTCGGTTCCAAACGGA
Araip.B03	20263623	20.2636	0.110865	20263687	64	59.559	82	22	59.75	281	20	200	TGACTTGGTGAGTTCCAATGGA	CGGAGGAGTTGGCATCAGAA
Araip.B03	20491050	20.4911	0.227427	20491117	67	59.646	62	24	59.382	347	20	286	ACTGGAAGGAGTAAAAATGGGTCT	GCACCATGGTAAGGTGGAGA
Araip.B03	20493651	20.4937	0.002601	20493704	53	59.754	197	20	59.815	405	20	209	CTTCAGGCTTGGTGGCATTG	ATCACGGAGAGGAGGGAGAG
Araip.B03	21585049	21.585	1.0914	21585115	66	59.966	183	20	59.96	428	20	246	TCACACCGCAATTCCTTCGA	AAAGGAATGGGGAGGCAGTG
Araip.B03	21733574	21.7336	0.148525	21733624	50	60.179	47	20	59.51	333	20	287	CATCGTTCACCAGCCAATGC	AGTGGTCCCTCTCTCTTGGT
Araip.B03	21766032	21.766	0.032458	21766082	50	59.998	107	21	58.919	349	21	243	ACCGAACCACACATCATTCGA	AGCACAGTTGTTTTCGTGTGA
Araip.B03	22002484	22.0025	0.236452	22002542	58	59.405	164	20	60.109	400	20	237	TGCATGTTGCTGAGTTGCTC	ACTGCTGTGCATCTACGGTC
Araip.B03	22008947	22.0089	0.006463	22009014	67	59.516	62	21	57.641	312	20	251	GAGGATCTCACCAGAAGTGGG	TCCTTCAGGATCCCCAAAGA
Araip.B03	22033271	22.0333	0.024324	22033335	64	59.97	215	20	60.035	436	20	222	CGTTCACGTGTGGAGTGAGA	ATTGCCGGTTCGGTTCTGAT
Araip.B03	22237528	22.2375	0.204257	22237601	73	57.642	39	22	60.056	336	23	298	ACTTGGCTTGATGTAGTGACTT	ACTCCTGCTTCAAATTTGATGCC
Araip.B03	22253219	22.2532	0.015691	22253308	89	59.963	247	20	58.569	446	20	200	AAGACAAGCGGCTCCAATGA	GCTTAAGCAAACCGGTACGA
Araip.B03	24082877	24.0829	1.82966	24082956	79	59.824	5	20	60.035	277	20	273	TAGGACATGAAGCACCTCGC	ATCAAGCTCCAGCCTTGACC
Araip.B03	24383213	24.3832	0.300336	24383292	79	59.666	104	20	60.107	402	20	299	ATGCCATGAGTCAAAGGGCT	GGGGGCGAGCTCATACTTTT
Araip.B03	25028801	25.0288	0.645588	25028870	69	59.896	102	20	59.608	370	20	269	GGTTGGACAGACTGACACGT	GTGCCCTTCCATGCAACAAA
Araip.B03	25205961	25.206	0.17716	25206015	54	59.746	84	20	60.04	357	20	274	CCCATCTGCTACTTGCCTGT	GGTTGCGATTTCGGTTGCTT
Araip.B03	26329857	26.3299	1.1239	26329927	70	60.749	166	20	59.896	388	20	223	CCTCTAGCGTCCCGAAGTCT	CAAGGATCCTCCGCTCTGTC
Araip.B03	26537710	26.5377	0.207853	26537783	73	58.851	149	20	59.041	446	21	298	AGGGGCTTTTGTTGGAGAGA	ACTGTAGCACCTTACGACACA
Araip.B03	26589961	26.59	0.052251	26590012	51	59.963	160	20	60.037	388	20	229	TCTTGGCCTCGCTCATGTTT	CCTGGTGCGCTTGTTACCTA
Araip.B03	26613509	26.6135	0.023548	26613578	69	59.963	249	20	60.039	468	20	220	TCAGCTTCTTGGCCATTCGT	CAGCAACAGCACCCACAATC
Araip.B03	26656586	26.6566	0.043077	26656647	61	60.106	127	20	60.179	328	20	202	TTTCCTGTGTGGCCATGTGT	ACCTCTGGTGCTCCTCAAGA
Araip.B03	26656818	26.6568	0.000232	26656874	56	60.251	196	20	59.763	414	20	219	ATGACTCGGCTTTGGTTGCT	GGCAATTCTTGTCGAACGCA
Araip.B03	26794578	26.7946	0.13776	26794648	70	59.106	37	20	57.09	330	20	294	CCGCCAACCATGGAAATTGA	AGCTTGTCTAGAGGTGGAGA
Araip.B03	27205688	27.2057	0.41111	27205744	56	59.969	233	20	59.016	445	20	213	CTGGTTCAGTTGCCTTGTGC	CTGTGAGGTGCCCCTTTCTA
Araip.B03	27210949	27.2109	0.005261	27211003	54	59.823	228	20	59.386	444	20	217	ATCCTTGCGCCACTAGTCTG	GTGAGAATCGGGGTTGGAGT
Araip.B03	27556876	27.5569	0.345927	27556965	89	59.783	234	21	60.032	461	20	228	TCTATCCCGACATGGACTCCA	TGGAGGATACCCCGTTAGCA
Araip.B03	27662873	27.6629	0.105997	27662934	61	60.036	37	20	59.639	287	22	251	ATCTGGCCTCTCTTGCACAC	TGACCTGTACAGAGTGTCACAC
Araip.B03	27975802	27.9758	0.312929	27975863	61	59.966	71	20	60.034	360	20	290	CTCAGAGCAGTGCACCTTGA	ATGCTGGGGAGAATTCGCAA
Araip.B03	28192899	28.1929	0.217097	28192954	55	59.822	64	20	59.315	282	20	219	TAGGGAGAAATCGCTGGCAC	CTGTCCGGGTCCTTTTGAGA
Araip.B03	28395057	28.3951	0.202158	28395108	51	60.389	211	20	60.247	433	20	223	CGGAAACCCTTGCTTGCATG	GTTATGCGCGTCGGAAGTTG
Araip.B03	28569706	28.5697	0.174649	28569775	69	60.469	0	20	59.822	293	20	294	GCTTGATTGGGGCCTGCTAT	TAATAATGGACACCGGCGCA
Araip.B03	28625100	28.6251	0.055394	28625176	76	60.033	80	20	57.551	361	20	282	TCTTGGTGGTGGGCAACTTT	TCGAAGAGGTGCAATCGAAA
Araip.B03	28842254	28.8423	0.217154	28842312	58	58.019	142	20	59.755	374	20	233	AATGCGTCCCAACTTCTGTT	GCAAACCCTGCTTGGCTTAG
Araip.B03	29029513	29.0295	0.187259	29029579	66	59.895	67	24	59.966	294	20	228	AGGGAGAAATTGAGTTGTCAAGGA	TCACGGGTTGCACGTATCAA
Araip.B03	29186608	29.1866	0.157095	29186662	54	59.308	237	21	60.11	447	20	211	TCGTCATTCTCTTGGTGGTGT	CAACAAGCTGGATTCCACGC
Araip.B03	29394924	29.3949	0.208316	29394986	62	57.582	133	20	60.25	334	20	202	TGGAAGGCATTTGTAGCGAT	CCGAGTTTGTTCAGGCAGGA
Araip.B03	29436708	29.4367	0.041784	29436792	84	60.107	1	20	59.592	202	20	202	GCTGAGGGAATAGCAAGCCA	ACCATTCCACCATTCCGGTT
Araip.B03	29447539	29.4475	0.010831	29447615	76	59.58	174	21	60.251	375	20	202	TCACAAGGCCAAACAGCTAGA	TGCTCGGACAAAAGATGCCA
Araip.B03	29495604	29.4956	0.048065	29495671	67	58.892	48	21	60.179	254	20	207	TCTGATGGTAACTTAGCGCCT	ACCGTTGGATTGACCGTTGT
Araip.B03	29548403	29.5484	0.052799	29548453	50	59.995	14	21	59.664	214	20	201	ACTCTTGGATTGCCTGCATCA	AAAAATGAGGGGAGGGGAGC
Araip.B03	29598641	29.5986	0.050238	29598716	75	59.525	192	20	60.203	434	21	243	GGCACCATTACCGGGGATTA	AGCCCTTGATTGCAAGTGTCT
Araip.B03	30325287	30.3253	0.726646	30325343	56	60.319	163	20	59.965	448	20	286	CCGTGTAGCGACTGAACCAA	TTCAAGCTTCAGACCGGACC
Araip.B03	31245553	31.2456	0.920266	31245612	59	60.325	0	20	60.065	222	21	223	GGTGGATCCATGCCTTGGTT	ACACTCCTCACACTTGCAACA
Araip.B03	31322057	31.3221	0.076504	31322130	73	60.321	79	20	60.03	341	20	263	GGGCACTCTCCACAACTCAG	TAATGTAGCCCCTCCCAGCT
Araip.B03	31514572	31.5146	0.192515	31514644	72	59.891	100	20	60.035	337	20	238	ACAACCTCAGCACTTGGGAG	GCTCCATGCCCTCTTCTTGT
Araip.B03	31839080	31.8391	0.324508	31839139	59	59.965	178	20	60.179	408	20	231	AACGGAAACACGCCTCAGAT	AAGGTTGCAAGGGCTGGAAT
Araip.B03	31884470	31.8845	0.04539	31884520	50	59.966	172	22	59.889	398	20	227	CGGGATCAATCAATTGCACTCC	TGCATGCCTTGAGAGGTTGT
Araip.B03	32038912	32.0389	0.154442	32038967	55	59.832	13	20	59.88	232	20	220	TAGGCGCAAACAAATCAGCG	TTGTCCCTAGGTAGGGCCAA
Araip.B03	32113271	32.1133	0.074359	32113342	71	59.754	127	20	59.557	347	22	221	GCCGACCTTTCTTCGTAGGT	AGGAGCCTGTGAAAGAAAAGGA
Araip.B03	32288507	32.2885	0.175236	32288558	51	57.485	125	21	59.897	363	20	239	GCATTAGCTTGCCATTTGTCT	TGGAAGCCGCGAATTCGATA
Araip.B03	32301315	32.3013	0.012808	32301370	55	59.971	193	20	59.963	419	20	227	CGCTTGTTTGGTGTGGACAG	CGGACCTCCTCCAGCTTTTT
Araip.B03	32701182	32.7012	0.399867	32701232	50	58.449	98	21	59.255	393	21	296	AGCTTGGATTACTGACCAGGA	GCTAAATGTTAGGCAGCAGCA
Araip.B03	32759279	32.7593	0.058097	32759329	50	60.11	209	20	58.98	438	20	230	GCAAGAATGTGGACAAGCGG	GCACATCTTCAAGGCTAGGC
Araip.B03	32882975	32.883	0.123696	32883037	62	59.973	174	20	59.961	373	20	200	CCGCGAGAAGTACGTACCTC	CTCTGCCCAGGTTTCACCAT
Araip.B03	32956580	32.9566	0.073605	32956645	65	60.11	209	20	59.827	462	20	254	GAGTTGTGCTTGGATTGGCG	CTTGATGCTTGCTTCAGCCC
Araip.B03	33027986	33.028	0.071406	33028043	57	60.321	176	20	60.032	380	20	205	GCAGGCCCTGACGTAAGAAA	TGGTATGTGGGACGGAGGAT
Araip.B03	33169051	33.1691	0.141065	33169136	85	58.314	177	20	59.823	448	20	272	AACACCAGCCGTTCATTGAA	GGAGGAGGAAAGCGAGAAGG
Araip.B03	33241578	33.2416	0.072527	33241630	52	57.228	10	24	60.081	236	24	227	TGGTATGTGCATGTAATGTGAATT	CACATACCTCTCAATCACTCCACA
Araip.B03	33677077	33.6771	0.435499	33677145	68	59.958	120	20	59.966	367	20	248	TCTGGAAAATGGCTGGGCAT	TGTCCATGCCGTTCGAAGAA
Araip.B03	34017770	34.0178	0.340693	34017823	53	59.899	206	20	59.753	411	20	206	GATGCCAGCCGGTTCAATTC	TTAGCGCAGAACTCCTGGAC
Araip.B03	34050090	34.0501	0.03232	34050145	55	58.633	149	21	59.516	352	21	204	TCTTGCATGGATTCAATCGCA	GGACACTGAGATGGATGAGCA
Araip.B03	34398521	34.3985	0.348431	34398572	51	59.966	142	20	59.963	392	20	251	GATCCTCCAGTGCCCGTATG	TGCTTCGTGAAGGCCAGATT
Araip.B03	34762656	34.7627	0.364135	34762733	77	59.235	205	20	60.203	452	21	248	AGGTAAGCAGGTGCAGAACA	AGAAGGGTAGGGAAGAAGCCA
Araip.B03	34798971	34.799	0.036315	34799027	56	57.994	55	21	58.996	328	25	274	TGGCAAAAGTACAAGGTGTGA	AGCCACATTTTGTAGTATGTCTTGT
Araip.B03	34970448	34.9704	0.171477	34970526	78	59.616	90	20	59.964	322	20	233	CCACCCGTGAAAACTGGTTG	CACCCGATCACCCTGAAACA
Araip.B03	34994688	34.9947	0.02424	34994747	59	59.748	4	20	59.608	203	20	200	CTGGTTGCATAACGGGGAGA	AACGCTCCGTCCAAAAGAGA
Araip.B03	35387516	35.3875	0.392828	35387574	58	60.108	84	20	59.967	374	20	291	GATGGAGGTGTCTTCGGGTG	TTGAGGACGTTTGTCGAGGG
Araip.B03	35395431	35.3954	0.007915	35395492	61	60.04	254	20	60.203	457	21	204	GCGTACGTACACACACCAGA	GCCGATCCATAACTTGAGCCT
Araip.B03	35397340	35.3973	0.001909	35397407	67	58.75	66	24	59.862	320	21	255	ACCCACGCTAAAAATACAGATTCA	TGAGTTGGGAGATGAGCGATG
Araip.B03	35448392	35.4484	0.051052	35448443	51	60.068	42	21	59.815	244	20	203	GTGTGGTGATCCATGTGTTGC	AAGGTAGGTGGCACAAGCAA
Araip.B03	35449700	35.4497	0.001308	35449753	53	59.962	196	20	60.036	409	20	214	TCCTTCGGGTCCACATTTGG	GAACAAGGCAGGGATGACGA
Araip.B03	35770836	35.7708	0.321136	35770921	85	60.108	185	20	60.037	440	20	256	GAAGAAGCTCCCTCCTGCTG	GCCTGCTCAGTGCTCACTAA
Araip.B03	36417053	36.4171	0.646217	36417120	67	60.691	99	20	59.129	358	23	260	TACCCTAGCAGCTTGAGGGG	CAGTGCTGTTTGACTAAGACACA
Araip.B03	38150645	38.1506	1.73359	38150696	51	59.317	62	20	60.034	268	20	207	ACGAACTTCCGACATTGGGA	ACAACAACCTCCACCAAGCA
Araip.B03	38461887	38.4619	0.311242	38461938	51	59.202	31	21	59.315	242	21	212	CAATCTGTCGACTTTTCCGCA	ACCGAGAACTGAAAACCGAGA
Araip.B03	39065878	39.0659	0.603991	39065967	89	60.25	262	20	57.177	463	21	202	GCCATTGGTGGTTTTGGTGG	TTGGAAGTAACGGTCAAGACA
Araip.B03	39074449	39.0744	0.008571	39074506	57	60.036	104	20	59.746	362	20	259	GCAACTCCGACCAGATTGGA	ACAGGTCAACAACCGGTGAA
Araip.B03	39591529	39.5915	0.51708	39591607	78	59.959	117	20	60.179	320	20	204	AAAACGGATGGAATGCCCCT	GTCTCTGGGTTCGAATCCCG
Araip.B03	39865438	39.8654	0.273909	39865495	57	60.036	47	20	59.393	338	20	292	CCACATCGCTTGTACCTGGT	CTTGCAGACAGAGAGCAGGA
Araip.B03	40186516	40.1865	0.321078	40186577	61	58.771	110	23	59.744	382	20	273	TGGTAGTTAGTTCCCAACAGACT	GGGTTGGATGGAGAAGGGTC
Araip.B03	40524923	40.5249	0.338407	40524974	51	58.161	110	21	60.134	348	21	239	ACTCCTTGCTTAGGACATCCT	GGTAATGGACAGAGCATGCCT
Araip.B03	40531682	40.5317	0.006759	40531762	80	60.035	52	20	59.813	344	20	293	TGCTCACCACCTGTTTGTGT	TGCCACCAATCCTTGTTCCA
Araip.B03	40619094	40.6191	0.087412	40619165	71	59.104	167	21	60.036	393	20	227	GAACTGAGTAGAGGTGCCACT	GTCATGCTGTCCTTGGAGCT
Araip.B03	41208004	41.208	0.58891	41208089	85	57.598	198	20	59.778	464	22	267	AGATGCGGCAATGTCTTACA	GGCAAACGCCAAAATTAACACC
Araip.B03	44625167	44.6252	3.41716	44625218	51	59.823	12	20	60.037	265	20	254	ACGTCTAGCCTGAGCAATGG	GCACAGTGAGTCAGAGCCAT
Araip.B03	44711260	44.7113	0.086093	44711339	79	59.898	278	20	59.965	477	20	200	GCTGCATGCTACTCGTCTCT	AGTTTGAGTGGTGCCTACCG
Araip.B03	45170694	45.1707	0.459434	45170750	56	59.383	189	20	59.817	399	20	211	ATCAGCACCTTCTCCCACTG	AGCACTGCAAGGTTGGAGAA
Araip.B03	45483383	45.4834	0.312689	45483440	57	59.87	31	21	59.966	265	20	235	TCGCATTTCAGTTCATTCCGC	GATCTACTGTGGGGCGGATG
Araip.B03	45790781	45.7908	0.307398	45790845	64	60.038	42	20	58.899	288	23	247	TCGCAGTCAAGCCGTACAAT	TCACCCCAGTGAATATACACAGT
Araip.B03	47736051	47.7361	1.94527	47736120	69	58.226	27	20	59.025	289	21	263	TCCACATGTGTGCAAGGTTT	TCCTGTTTGGGATGTTCTCGA
Araip.B03	47768897	47.7689	0.032846	47768969	72	60.003	135	21	60.021	364	24	230	CAACATCGCACAGAAACTGCA	TCGAATCAAGTAATGAGGTGTGGT
Araip.B03	47818292	47.8183	0.049395	47818357	65	59.968	128	20	59.964	369	20	242	TGTACGGTTGTGTGTACGGG	TGTTCTGGTTGGTGATCCCG
Araip.B03	47949262	47.9493	0.13097	47949327	65	57.077	0	25	60.85	299	20	300	GTGAGGTAACCTATGTGAAAGAAAT	CCCCCTTCCCCTGTTTACCT
Araip.B03	48189239	48.1892	0.239977	48189293	54	59.578	211	21	59.968	426	20	216	GAGAGAGAGGGAGAGAGAGGG	CATTCCAACGCCAAGCAACA
Araip.B03	48748817	48.7488	0.559578	48748892	75	58.083	69	21	60.322	325	20	257	TCTTGCATGTTCACACACTGA	AGTGATTGAACGAGTGGGGC
Araip.B03	49269972	49.27	0.521155	49270034	62	60.036	20	20	59.894	299	20	280	GTGGCGGTTAAGAGCTTCCT	CCTGCATACATCACTCGCCT
Araip.B03	49362623	49.3626	0.092651	49362695	72	60.034	117	20	59.881	339	20	223	TGCGGAGAAAATGCCCTCAT	TCCAACCCCATCACTCCTCT
Araip.B03	49552280	49.5523	0.189657	49552334	54	59.966	60	20	58.649	284	20	225	AGCAGCCCAAACTTGCAATG	TCAATGTCCACCTGCTCTGA
Araip.B03	50006039	50.006	0.453759	50006108	69	59.597	29	20	59.543	242	23	214	ACCAGTGATGCTCAAAGCCT	ACTCTGATGTGGTGGCAATATCT
Araip.B03	50016399	50.0164	0.01036	50016484	85	59.23	88	20	58.497	324	21	237	TCCATTGGAACACAGCTCCA	TGGTCACATTCTCATTTGCGT
Araip.B03	50196132	50.1961	0.179733	50196189	57	60.605	44	20	59.111	327	21	284	CGGCACTCTGGGCTACAAAA	GCAGAAAGAAACTCCATGGCA
Araip.B03	50675655	50.6757	0.479523	50675720	65	57.902	0	24	57.977	199	25	200	AAACTAGATCGAAACTCAGGAACA	TTTGTCAGCAAGGTTTACTCTAAAC
Araip.B03	50711282	50.7113	0.035627	50711343	61	60.037	200	20	59.835	414	20	215	AAGACAAGCTGCGGAGGTAC	CACAATTGCACGTACGGTCC
Araip.B03	51001064	51.0011	0.289782	51001122	58	59.249	53	21	60.035	338	20	286	ACCACGATGACGATGATGACT	TGGCGCCACCATATCTTGTT
Araip.B03	51648830	51.6488	0.647766	51648881	51	60.179	0	20	60.038	228	20	229	GGTGAAGAACTGTGGCTGGT	GAGCACAGTACGCAGGAAGT
Araip.B03	51683071	51.6831	0.034241	51683132	61	60.035	16	20	60.035	245	20	230	GCTTCCATGGCTTCCTGACT	CTTGTACGGGCCACTGGATT
Araip.B03	53572134	53.5721	1.88906	53572193	59	60.179	168	20	58.311	368	23	201	ACCTCCTTGGGCAAAGAACC	AGAGAAGATACCCAAGGTTGAGA
Araip.B03	56091356	56.0914	2.51922	56091438	82	59.676	84	20	59.963	320	20	237	AGAGGTCAGAAAGCAGGCTG	GGAAAGAGTCAGGGCAAGCT
Araip.B03	56098425	56.0984	0.007069	56098488	63	59.058	43	22	60.106	323	20	281	TGCGTTGTTTGATCTGTCAACT	TAGGGCCAAAGCACCAACAA
Araip.B03	56375953	56.376	0.277528	56376006	53	60.031	116	20	60.105	324	20	209	AGCTCATGGCCAGTAGGGTA	TGGCCTCCAACCCAAAACAT
Araip.B03	58018229	58.0182	1.64228	58018311	82	60.036	30	20	58.132	323	21	294	GCATTAACACAGGGTCCGGA	AGTGTGCTTGATCACCATTGT
Araip.B03	58142372	58.1424	0.124143	58142458	86	59.121	159	21	60.035	368	20	210	TGACTTGGCATTTGGAGTTCG	CCTTCCCAGGGCTTGTGTAG
Araip.B03	58922270	58.9223	0.779898	58922343	73	59.875	34	25	58.565	327	20	294	AGGAGTTGCGTTTTTCTTAGTTTGT	AGGTTGTGTGTTCTAGCCCT
Araip.B03	61339348	61.3393	2.41708	61339403	55	59.626	22	20	59.17	228	20	207	ATCGTCGGCAAAAATCTCGC	TCGCAGGTCAGATATTGGCA
Araip.B03	62817642	62.8176	1.47829	62817716	74	60.035	82	20	59.965	340	20	259	ATTAAGCTTGGCTCACGGCT	GACCCGAGCTTGAGTTTGGA
Araip.B03	62822249	62.8222	0.004607	62822329	80	59.959	167	20	59.894	466	20	300	AATCACCCAGAGACGGAGGA	CAGTCACACACAGGCAGAGT
Araip.B03	67967159	67.9672	5.14491	67967221	62	59.48	9	20	59.62	293	20	285	CGGTGGTTAATGCAGCGAAA	GCAGTGATCCGGATTTGCTG
Araip.B03	69508024	69.508	1.54087	69508093	69	59.379	49	21	59.821	280	20	232	AGTGACAAAGCATCGGTCTCT	TGCACGGTGGAAGTGAGAAA
Araip.B03	69934615	69.9346	0.426591	69934672	57	59.235	139	20	59.578	423	21	285	TGCAGTGCCTAACAAGTCCT	ACCCACTAGCTGAAAAGCACT
Araip.B03	71132973	71.133	1.19836	71133045	72	60.105	211	20	60.106	450	20	240	TAAAGCCAAAAGCCCACCCA	TGAGGGCTGCCAACTTTTCA
Araip.B03	71465302	71.4653	0.332329	71465357	55	59.994	113	25	59.505	368	21	256	CGAAATGAAAAAGCTTTTGAGTGCA	AGGCTTTTCTCTTCCCACACA
Araip.B03	71823706	71.8237	0.358404	71823766	60	60.179	6	20	58.525	261	22	256	CCCATCGCCTGTCCATTCAT	ACGCTGATGACTACCGTATACT
Araip.B03	71858027	71.858	0.034321	71858098	71	59.888	215	20	59.233	465	20	251	TTTTTCCTCTGGCCAGGGAC	AGTGGTTGCACAGAGATGGT
Araip.B03	71994769	71.9948	0.136742	71994838	69	57.81	3	24	59.038	271	22	269	ACGTCACAGAAACAAAATTCTTCA	GGGTTGAGAAATGTGGTTTGGA
Araip.B03	72189583	72.1896	0.194814	72189633	50	58.258	191	20	60.035	392	20	202	ACTCCTTTGCCTTACCCTGA	TGAGTGTGTGTGGTGCCTTT
Araip.B03	72215025	72.215	0.025442	72215083	58	60.202	161	21	58.224	427	21	267	TGTGTGCTGCAGAAAGTACGA	ACTCGAAGAACTCCACTACGA
Araip.B03	72355053	72.3551	0.140028	72355140	87	57.431	81	26	59.285	353	25	273	TCTTCTTCTCTCTCTTCTATTTTCGA	TGAAAATAGGAGAAGAGGAGTTCGA
Araip.B03	73536901	73.5369	1.18185	73536976	75	57.331	186	24	59.596	472	20	287	ACTGAAATCACATTCCAATTCCAA	TGGCATGAGGGTTTGTGCTA
Araip.B03	73581663	73.5817	0.044762	73581717	54	59.307	143	20	59.319	346	20	204	AACTTAGACAGGCTGGGTGG	TGCCCACATTTTGCTTGAGG
Araip.B03	73642870	73.6429	0.061207	73642936	66	58.259	88	20	59.733	306	21	219	TCTCTTCCAACCCCACATGA	TGCTTCGGAAGTGATGTTTGC
Araip.B03	73755205	73.7552	0.112335	73755260	55	59.24	117	24	60.108	399	20	283	TCATTGTTCAATGCTTAAGACGGT	ACCACATCGGGATTGACGAC
Araip.B03	75455428	75.4554	1.70022	75455478	50	60	0	21	57.933	208	20	209	GAGTGATGATCCCTGCGGTAG	ACAAAGGCGAGGGAAAAACT
Araip.B03	75875705	75.8757	0.420277	75875766	61	59.031	120	20	57.528	390	22	271	AGACACTGAACGGAGATGCA	AGACACAAAAGACAGAGACACA
Araip.B03	76386353	76.3864	0.510648	76386432	79	59.228	178	21	59.021	441	21	264	TGGGGACAAAGTTGTAGCTCA	TCAAACCCTGGTTCTCTCTCC
Araip.B03	76408743	76.4087	0.02239	76408821	78	59.46	213	20	60.224	443	22	231	TTTGTGTACCACCGTGTCCA	TGCCAACCAAAACACAAACACA
Araip.B03	76412356	76.4124	0.003613	76412419	63	59.892	72	20	59.829	291	20	220	TATAACACGCCCCCTCATGC	CGTGTCTCACTGCCTCTACC
Araip.B03	76422363	76.4224	0.010007	76422433	70	60.179	47	20	59.969	246	20	200	CATCCCACGGGATTCCTCAC	CTTCCAAAGTGTTGCCACGG
Araip.B03	76627846	76.6278	0.205483	76627921	75	59.899	11	20	58.436	247	24	237	GGATTCGTCATTTTGGGGCG	TCACATCATCCAATCACAACTTCT
Araip.B03	77164902	77.1649	0.537056	77164952	50	59.649	100	21	60.037	383	20	284	TGGCAGGCAGTAAACATCAGA	GAGGACGTGATGAACTGGCA
Araip.B03	77483227	77.4832	0.318325	77483288	61	59.969	67	20	60.251	274	20	208	CTTCCAGAGATACGTCGGCC	GGTTTCCAGTGCCATGACCT
Araip.B03	80085235	80.0852	2.60201	80085286	51	58.181	180	21	59.746	396	20	217	TCCAATATGCAAGCCAAAGGT	AGCCGTGCTTTCATGATCCT
Araip.B03	80358632	80.3586	0.273397	80358688	56	58.634	44	20	59.82	317	20	274	AGGAAAGCCCATCACAGAGT	AACGTTGGCAAGTCCACTCT
Araip.B03	82030815	82.0308	1.67218	82030892	77	57.073	140	24	59.819	382	20	243	AAGAGGAGATTGTCACTTTACTCT	ACAGGTTGCTCAGTTGCTGA
Araip.B03	82074448	82.0744	0.043633	82074534	86	60.034	49	20	60.106	270	20	222	AACCAGAACAACAGGGCACA	ATACGCCTACCCGTCCTCTT
Araip.B03	82075607	82.0756	0.001159	82075666	59	59.883	135	20	59.744	408	20	274	ACTCCCTGGTCAGGTCATCA	GGGCTAGGGTTCCAAGGAAG
Araip.B03	82459213	82.4592	0.383606	82459267	54	59.9	119	20	59.81	375	20	257	GCGTACAGTCAGAGAGCTCC	TAGAGGGCAGCTAGATGGCT
Araip.B03	84196476	84.1965	1.73726	84196563	87	59.872	74	25	59.684	340	20	267	TCATCTCATGACACATGACATCTGA	ATGCACTCTTTTGCTGCCAC
Araip.B03	84308030	84.308	0.111554	84308095	65	59.964	44	20	59.967	303	20	260	CAAGGTCATCGTTGGGGTCA	TTGCGCCTGTCGAACTAGTT
Araip.B03	89558283	89.5583	5.25025	89558360	77	59.682	78	20	59.744	287	20	210	TGAGAACGAGGCACTTCTGG	TCATTCCGATGGGCATGTGT
Araip.B03	89616590	89.6166	0.058307	89616677	87	59.973	209	20	59.822	447	20	239	TCTCACGTACGCGAGCATAC	GTCGCTCATCCCAAAGCCTA
Araip.B03	90093005	90.093	0.476415	90093063	58	57.229	125	22	59.856	380	21	256	TCCATCCTCGACCAAATTACAT	TGAACAGGTGGTATTGGTGCA
Araip.B03	90124121	90.1241	0.031116	90124202	81	59.966	3	20	59.971	248	20	246	AGGCTTTCGATGTGTCACGT	CATATGCGTGCTTGTCTGGC
Araip.B03	91794932	91.7949	1.67081	91795005	73	60.25	96	20	59.379	364	20	269	CGAACCACACAAGCCTCTGA	ACACATGAATTCTCCGGCCT
Araip.B03	96270687	96.2707	4.47575	96270740	53	59.744	76	20	60.224	330	22	255	AGGGGGTCAATGGATTCGTG	TGCCTCAAATAAGTGACACGGT
Araip.B03	97857119	97.8571	1.58643	97857202	83	60.035	90	20	60.034	355	20	266	ACCAACTTCTGTGTGGCACA	GACCATCTGGTTGGATGCCA
Araip.B03	98796382	98.7964	0.939263	98796446	64	59.967	157	20	60.135	358	21	202	AAAAACCCTTGTCGCCATGC	GTCTCTTTCTATGGCCACGCT
Araip.B03	99465279	99.4653	0.668897	99465365	86	57.108	211	22	58.959	413	21	203	TTCCATCTTCTTCCGAGAGTTT	ACTGCTGATGATGAGGGAGAG
Araip.B03	99698817	99.6988	0.233538	99698895	78	59.965	113	20	59.907	370	20	258	GAGTGGTGCTAGCAGGTGTT	CGTACGCTGCGAAAAGGAAG
Araip.B03	101774938	101.775	2.07612	101775015	77	59.672	130	20	60.037	365	20	236	ACCTGGATAAACGGCAAGCT	GGCGGGTCCGAGTTTAGAAA
Araip.B03	102213602	102.214	0.438664	102213655	53	60.179	53	20	60.036	295	20	243	GCTGGGCCTGTCGGATAAAT	ACTCAGATTCACCAGCTGGC
Araip.B03	102485861	102.486	0.272259	102485919	58	59.31	102	21	60.34	352	21	251	TGACTTCTTGGTAAGCGTCCA	GCATTAGCAGTCAGGGAACCA
Araip.B03	102835617	102.836	0.349756	102835673	56	59.965	168	20	58.955	394	20	227	AAAGTAGGCTGTGGTCACGG	TCTGACACTTTAGGCCACGT
Araip.B03	104189389	104.189	1.35377	104189472	83	60.038	185	20	60.036	469	20	285	TCTCTGTTGTGCCAGCGTAG	AGAAGCAAGCTGGCTACCTG
Araip.B03	105127544	105.128	0.938155	105127615	71	59.604	86	20	60.036	329	20	244	TGGTCATTGCTGACGAGGTT	TAGCCAATCGCAAGCCAAGA
Araip.B03	105139662	105.14	0.012118	105139731	69	59.966	74	20	60.036	291	20	218	TGGCGGGCTAATCGAATCTC	CGGGCGGGATTGTGCTATAT
Araip.B03	105341296	105.341	0.201634	105341376	80	60.107	112	20	59.32	368	20	257	ATAAAGGGAAGCCGGAAGCC	AGCAGCGGACTTCTGTACAA
Araip.B03	105345769	105.346	0.004473	105345839	70	60.035	144	20	60.036	379	20	236	CCATTCCGATGTTGGGTCCA	GACAGTGGGTGGCTCTTACC
Araip.B03	105360020	105.36	0.014251	105360098	78	59.934	50	25	59.237	343	20	294	TGCACAATAGATATGTTTGGCTGAC	ACGGTGCCTTACAAGGAGTT
Araip.B03	105397168	105.397	0.037148	105397230	62	59.605	232	20	59.896	453	20	222	AACGAACTTCGGTGGACCAT	TGTGTACGTACCCAAACGCA
Araip.B03	105831571	105.832	0.434403	105831661	90	60.107	179	20	59.891	455	20	277	ATACACAGCCAGGGATGCAC	GCTGAGTGGGTGGAAGACAA
Araip.B03	106350434	106.35	0.518863	106350514	80	60.136	170	21	59.969	420	20	251	GCAATGTGCACTGTACAGAGC	TGTTTTGCTTTCTGCCGCTC
Araip.B03	106816159	106.816	0.465725	106816239	80	60.108	33	20	59.375	319	20	287	GCGGCGAGGTAGGTAGTTTT	AGTAGTTGGGGATGCATGCA
Araip.B03	107046470	107.046	0.230311	107046546	76	59.005	1	20	60.396	278	20	278	AGTTCCCTGGTTATGCTGCT	GGGTTCAATCCGCATTCCCT
Araip.B03	107175220	107.175	0.12875	107175286	66	60.249	194	20	60.041	458	20	265	CGCCACACGTGCTCCATATA	GTGTGTTGCAGGTTGTAGCG
Araip.B03	107494369	107.494	0.319149	107494426	57	59.593	39	20	59.032	278	21	240	TTCGGTGACCTGTCCCTAGA	TCAACAAGACGGACATCCTCA
Araip.B03	107770494	107.77	0.276125	107770551	57	60.035	101	20	59.623	321	20	221	TCCCGAACAGAAATCCCAGC	CCATCAACGCCGTTATGTGG
Araip.B03	108088358	108.088	0.317864	108088425	67	60.323	21	20	59.971	255	20	235	TCCGCTGGAATCCATGCAAA	TTGAACACGTGCATGCAGTG
Araip.B03	108094244	108.094	0.005886	108094300	56	60.065	57	21	59.963	313	20	257	ACGCCAAGCATATTCTTCCCA	TGAAGCTGTGGCTACTTGGG
Araip.B03	108143317	108.143	0.049073	108143376	59	59.753	68	20	59.897	268	20	201	GCTGAAGAACACGAGGCCTA	CCAAATGCATACTTGGCCGG
Araip.B03	108259317	108.259	0.116	108259379	62	59.748	5	20	60.039	221	20	217	GGAGCACCTTTCTCTCAGGG	CGGATTCACCTGTGTGACGA
Araip.B03	108446782	108.447	0.187465	108446852	70	59.963	30	20	59.962	229	20	200	AGCCTAGGCAAAAGCGAGTT	GTGGGGAAGAAGGAGGGTTG
Araip.B03	108776866	108.777	0.330084	108776931	65	59.655	183	24	60.179	403	20	221	TCATTCTTCACTGTGAGGAAGTCA	GGAGGCAACAAGACACCACT
Araip.B03	108969928	108.97	0.193062	108969999	71	58.617	246	20	59.963	464	20	219	ACAATCCCCTTAAGCACCCT	GTGGAGGTCAATCTGTGCCA
Araip.B03	109259899	109.26	0.289971	109259951	52	60.814	165	20	60.253	430	20	266	AAAAGTCAACCGCTCGCACT	TTTGGATGGGGACGTAGGGA
Araip.B03	109313500	109.314	0.053601	109313553	53	59.966	54	20	59.765	346	22	293	GGAAGTGTCACCGGCAGTTA	CAGCTAACTGATGTGGAGGACA
Araip.B03	109660576	109.661	0.347076	109660641	65	59.896	74	20	60.879	360	20	287	GTGGGTTTTGTGGCAGGTTC	CGGACAGACGCAAGAAACCA
Araip.B03	109778428	109.778	0.117852	109778493	65	59.969	252	20	59.75	459	20	208	GCCTCAACACCACTGCAAAG	TGAGAATGAGACAAGCCCCG
Araip.B03	110609492	110.609	0.831064	110609576	84	60.179	128	20	60.039	377	20	250	GCACACTGCCATAGAGGAGG	AGAGACGCAGACTTGAACCG
Araip.B03	110976400	110.976	0.366908	110976485	85	60.179	53	20	59.96	263	20	211	TTCGCTCAACCTTGTGCTGA	ACTAGAAGGGAGGCTCGTGT
Araip.B03	111623392	111.623	0.646992	111623466	74	60.035	179	20	59.969	459	20	281	GAAGGTCTGGCCAGCTCAAT	GCTTGCAACAACACCACGAT
Araip.B03	112016399	112.016	0.393007	112016459	60	59.473	127	20	60.108	343	20	217	ACGCTTGCAATGCAGCATAA	ATGAAGCCACTGATCCACCG
Araip.B03	112135337	112.135	0.118938	112135391	54	60.604	8	20	59.927	268	23	261	TCTAACACACAGCAGGCAGC	ACTTGACCAATAACCGGTAACCA
Araip.B03	112445979	112.446	0.310642	112446038	59	60.251	212	20	59.964	444	20	233	TTGGGTCCTTGGCAGTTAGC	GGGGTGAGTGGTGGTGTTAG
Araip.B03	112644588	112.645	0.198609	112644655	67	59.966	0	20	59.97	205	22	206	TCACGTTCTTGCTGAGTCCC	CGGATATTTTGTGACCGCTCAC
Araip.B03	112658004	112.658	0.013416	112658084	80	60.318	85	20	58.807	289	23	205	GGAGCGCCAAAATTATCGGC	TGTTCACTAAAGAAAACCGCTGA
Araip.B03	112690739	112.691	0.032735	112690830	91	59.676	178	20	60.036	417	20	240	GGTAGTTTCCTTCCGTGGCT	TCAAGTCTCCATTCGGCACC
Araip.B03	112802944	112.803	0.112205	112803019	75	60.108	66	20	59.968	343	20	278	CGCTCCATTCGAAGGAAGGT	GGTTATCGTCCCTGCCGTAG
Araip.B03	113348459	113.348	0.545515	113348525	66	59.856	168	21	59.686	375	20	208	TCAATGTGGGGAACGGTTTCT	GCATTTGCGTGTTCAGGGAA
Araip.B03	113388782	113.389	0.040323	113388852	70	60.25	100	20	59.966	324	20	225	GTAGGAGCATCTCCCAAGCG	TGTGTTCGTGCCATCGGTTA
Araip.B03	113524308	113.524	0.135526	113524376	68	60.033	68	20	59.964	329	20	262	TTGGGTCTTGGGTGCTGTTT	GACTCCCCGTGTGAACCAAT
Araip.B03	113706619	113.707	0.182311	113706702	83	59.407	48	20	60.179	344	20	297	ACGGTGTTTGCATTCAGCTC	GCTCCCACTGCTTCTATGGG
Araip.B03	113767101	113.767	0.060482	113767153	52	59.176	136	23	60.322	342	20	207	TCTTCATGACTTACGAGTGTGGA	CCGCTTTCACCACCACCATA
Araip.B03	114707704	114.708	0.940603	114707793	89	61.65	0	19	58.757	201	21	202	TTCAGCTCCGAGTCCTGGC	TGGCGGGACAAATGAAATTGA
Araip.B03	115148857	115.149	0.441153	115148924	67	58.897	108	21	60.106	345	20	238	CCCATTCTCCATGACCAAACC	TGAAAAGCAGAGTGCCCCAA
Araip.B03	115520180	115.52	0.371323	115520255	75	57.296	97	28	57.134	396	28	300	ACATAGCATTATGTCAGCAAAATTATTT	AGTAAAATGGGAAAAGGTCTTCTATATT
Araip.B03	115958643	115.959	0.438463	115958697	54	59.337	69	20	60.034	281	20	213	CCAAACTTGTCTTCAGCGCA	TCGGCCTCTCATACTGACCA
Araip.B03	116163299	116.163	0.204656	116163375	76	59.958	233	20	59.963	466	20	234	TATTGTCCCGAGGTCCAGGT	CCCTCCATGCACACAGAGTT
Araip.B03	116227786	116.228	0.064487	116227848	62	60.036	132	20	60.037	382	20	251	TCGTAGTAGTGTACCGCCCA	TTGTCAGAGCCCGACACATC
Araip.B03	116805684	116.806	0.577898	116805735	51	59.7	242	22	59.674	441	20	200	GTCCGGCAGATATGAGATTGGA	TGAGGGTATTTCGCGGGTTT
Araip.B03	116825917	116.826	0.020233	116825968	51	58.975	11	21	57.543	298	23	288	TGCGAGACATCTAAGTCCCTC	ACAATGACTGATTTTGATGTGCA
Araip.B03	116937715	116.938	0.111798	116937767	52	59.895	11	20	59.933	230	23	220	CTATCACCCACTCTTCCGCC	GCAAATGCATTTATCCACTCGGA
Araip.B03	117269647	117.27	0.331932	117269698	51	60.037	152	20	59.31	439	20	288	AATGGGCGTCTGACACTGAG	CCTGGTCAGGGGCATCTATC
Araip.B03	117292681	117.293	0.023034	117292758	77	59.7	0	22	58.781	227	23	228	GGAGTCTGCACCACTTTCTACT	AGAAGTTTGGTGAGTGAGAGAGA
Araip.B03	117682248	117.682	0.389567	117682318	70	60.465	85	20	59.519	337	20	253	GCCACCGCCATATTCAGGAA	TGGCCTTCTAACCTTGGCAA
Araip.B03	117752484	117.752	0.070236	117752574	90	59.252	31	21	59.89	311	20	281	GGAATTGAAGGGAGAAGCTGC	GTGGTCCTAGTTTGCCACCA
Araip.B03	118826340	118.826	1.07386	118826419	79	60.459	53	20	57.545	339	21	287	CGGATCAGAGCTCGTTTGCT	TGATGGATTGAAGGCAGGAAA
Araip.B03	119053947	119.054	0.227607	119053997	50	58.916	9	21	60.059	210	23	202	CAATCGGCTTAGGCTTCAACA	GCTTGATTATCCAGTTCATCGGC
Araip.B03	119064724	119.065	0.010777	119064777	53	60.04	140	20	59.902	412	20	273	AGCGTTGCTGTGCTGAATTG	GACGAGAGACTGCGAGAAGG
Araip.B03	119426073	119.426	0.361349	119426139	66	59.961	40	20	60.108	266	20	227	TCCATGTCAGGCACAATGCT	CGCTAACATGTCAGGCTGGA
Araip.B03	119485635	119.486	0.059562	119485693	58	59.898	27	20	59.988	266	25	240	TGCATCGCGCTACTGTGTAT	ACTCACTTCTCTTCTCTTTCATGCT
Araip.B03	119835374	119.835	0.349739	119835425	51	60.035	178	20	60.034	402	20	225	GCTGAAACCTCCTTCCCTCC	TTTCAGGTGGGCAGCCATAG
Araip.B03	120038221	120.038	0.202847	120038286	65	60.038	96	20	58.345	311	20	216	TCTTGTCCGCGTGCATTACT	AGGAGCTTCCTTCAGAGCTT
Araip.B03	120118366	120.118	0.080145	120118418	52	60.036	19	20	58.639	235	20	217	CTTGTTCATGTCGGCCTCCT	TCAGGGACAAATCTGAGGCA
Araip.B03	120193413	120.193	0.075047	120193505	92	57.039	16	24	60.025	255	22	240	TTCAATAACTTGATGACGAATCGT	AGTTGTTCCACTGTGTTTCCCT
Araip.B03	120229798	120.23	0.036385	120229873	75	59.528	146	20	60.106	381	20	236	GACATACCCCTCTGCAGCAT	TTCCACCCAGAACACAACCC
Araip.B03	120346981	120.347	0.117183	120347064	83	60.387	166	20	59.015	365	21	200	GCCAACACTTTCATCCGCAC	ACAGTTAGAATGGGGCACAGA
Araip.B03	120372157	120.372	0.025176	120372210	53	59.322	9	21	59.329	266	20	258	TGCTCCTTGCAGTTTGTGAAG	TGAATCAAAACGTGCACCCC
Araip.B03	120519307	120.519	0.14715	120519358	51	60.321	103	20	59.887	317	20	215	GGCCTTCTACAAGTTGCCGA	ACAGGAATCAGCTTGCCCAA
Araip.B03	120548028	120.548	0.028721	120548096	68	60.034	0	20	60.251	230	20	231	AACTCCACAAGTGGGCAACA	TTTCCACAAGTAGGGTGCCG
Araip.B03	120895773	120.896	0.347745	120895831	58	59.677	121	20	58.453	390	24	270	GCTTCTTGCCAATGGCCTTT	TGTCAGATATTATATTGGCGTGCA
Araip.B03	120998135	120.998	0.102362	120998216	81	59.823	106	20	59.377	337	20	232	AAACCGGTTTGCATGCAACA	AGCCTGTAATTCTGCTGGCT
Araip.B03	120998473	120.998	0.000338	120998561	88	59.821	161	20	59.587	369	21	209	TATAAACTTCGTGGCGGGGG	TGGCAATGCTGCTTTCTTTGT
Araip.B03	120999705	121	0.001232	120999755	50	59.609	53	20	57.787	297	21	245	CACATTTTGGGCGGGTTCAA	TGCACAGAAATGTTGGTCTCT
Araip.B03	121290912	121.291	0.291207	121290964	52	59.184	197	20	59.702	397	22	201	ATGCAAGCATCAACAGAGGC	CTCACTCAGAGCTTCACTTCCA
Araip.B03	121301592	121.302	0.01068	121301661	69	59.963	238	20	59.084	438	20	201	CAGCCACATGGACCACTCTT	TAATGTAGCAGTGGTGGGGG
Araip.B03	121444191	121.444	0.142599	121444252	61	59.713	14	21	57.863	313	22	300	TGGGGGTGTGTTTGAAACTCT	CCGAATGAGAGTATGTTTGGGA
Araip.B03	121921724	121.922	0.477533	121921802	78	59.372	14	22	59.679	248	23	235	CCAAAGTACCATTTGTGGCTGT	TGAGACGAAATGTCCTTCTGTCA
Araip.B03	122343430	122.343	0.421706	122343482	52	59.165	29	20	59.895	270	20	242	TCCGTTGAGTTTGACCACCT	AGCTACGGCTGATTGCTACC
Araip.B03	122451137	122.451	0.107707	122451187	50	59.886	24	20	59.18	223	20	200	TTTGGAGGAAAAGGGCCCTC	CACCATAACGTCCTACCCGT
Araip.B03	122503640	122.504	0.052503	122503725	85	59.504	190	22	59.9	448	20	259	TGACCTTGGATAGAACGTCAGG	TGCTCTATACGACACACCGC
Araip.B03	122504434	122.504	0.000794	122504502	68	60.469	50	20	58.362	349	24	300	ATGCCGCATCCACATCCATT	ACATGAATAGCATTATGGCCTTCT
Araip.B03	122748125	122.748	0.243691	122748176	51	59.25	29	20	59.887	240	20	212	TGGCAGAAGTGAGTGTCGAA	CCCAAGAAAGGGCCAACTCT
Araip.B03	122879272	122.879	0.131147	122879326	54	59.179	96	23	60.093	393	22	298	GGATGTTCACCTTTAACAGCTGT	GGCACCTACGGAAACTAATGGA
Araip.B03	122998014	122.998	0.118742	122998072	58	59.394	138	22	59.763	377	20	240	GTCTTTCAACCAAACGACTCGT	TCGGCTCGTGATTTTTGTGC
Araip.B03	123354363	123.354	0.356349	123354447	84	60.324	124	20	60.092	415	22	292	GCCCCACCCATAAAGCTTGA	ACTGCACCCTTCTTGTCTTTCA
Araip.B03	123457110	123.457	0.102747	123457167	57	59.638	172	22	60.104	371	20	200	TCTTCTTTTGGGCAAAGCTCAC	TTAACCCTCCCCAGTTCCCA
Araip.B03	123562265	123.562	0.105155	123562319	54	60.034	154	20	60.693	442	20	289	TGGTTTGGAGCTGGTGTTGT	CGTGGATAGGGGAGGGGAAA
Araip.B03	123593113	123.593	0.030848	123593166	53	60.179	75	20	58.426	372	21	298	AGCTGACCTTTCACACACCC	TGCAAGCTGAGACAAATGACA
Araip.B03	123751801	123.752	0.158688	123751856	55	59.815	85	20	59.969	357	20	273	TTTGTCCCACTCCATGTGCA	GCGGTGCCAGCAAAACTAAA
Araip.B03	123933859	123.934	0.182058	123933929	70	59.962	176	20	60.327	410	20	235	ACCCATTTCCATGCGTGTCT	AGTGGGGCTCTGAAGGCTAT
Araip.B03	124273442	124.273	0.339583	124273497	55	60.478	50	20	59.823	288	20	239	TGGGAACTGGGAATCCTGGT	TGTGAACGAAGGTCAGCACA
Araip.B03	124300025	124.3	0.026583	124300076	51	57.039	68	25	59.459	355	20	288	ATTATTACAAGCCTTCAAGGACAAT	TGCTATCCACGGCACTTCAT
Araip.B03	124668426	124.668	0.368401	124668503	77	60.392	211	20	60.038	414	20	204	GTGACTGAGACCCCATGCTG	TGAGAGCCGCATTACACGTT
Araip.B03	125239273	125.239	0.570847	125239337	64	59.965	162	20	59.897	363	20	202	CCAGAACCCGCACTCTTTCT	TGTCCTTTCAACAGCGACGA
Araip.B03	125253366	125.253	0.014093	125253446	80	59.592	168	21	60.251	425	20	258	CGGCTCAGATAGTAAACGGGT	GGTGTGTGGGATTTCTGCCT
Araip.B03	125673736	125.674	0.42037	125673790	54	59.891	217	20	59.251	416	20	200	TGCGGTTTCAGCCTCTTCTT	GATTGATTTCTGCCCCAGCC
Araip.B03	125742400	125.742	0.068664	125742469	69	58.118	32	21	57.431	330	23	299	TGACAGACACATGGAGAGACT	TCGTTTTCTTGAACCATTTGTCA
Araip.B03	125802166	125.802	0.059766	125802247	81	60	31	21	59.966	330	20	300	CTTCCTGTGTTTCGTACCCGA	TCTCGCTGAAGCTCAAAGCA
Araip.B03	125808784	125.809	0.006618	125808837	53	60.04	178	20	59.959	442	20	265	TGCCAAACGCATACACAAGC	GGGGTACAAAGGGGAAAGGG
Araip.B03	126688912	126.689	0.880128	126688974	62	58.984	59	22	57.699	262	20	204	CAAGGTACCACATATTGCAGCA	AAGAGACTCCTCAGCACTCA
Araip.B03	126694533	126.695	0.005621	126694617	84	60.108	232	20	59.962	467	20	236	ACAAGATTTCGCCCTCCGAG	CTGGTAACCACCCTTGTCCC
Araip.B03	126722950	126.723	0.028417	126723020	70	57.807	174	28	60.179	424	20	251	TGGATCTTGTAATCGTAGTTATAGATCA	ACTGCATCCGATCCGTTCAG
Araip.B03	126772087	126.772	0.049137	126772168	81	60.179	224	20	59.835	460	20	237	CAGTGGCGATTGGTGAATGC	GTACGGGAAAGCTTCGTTGC
Araip.B03	126774196	126.774	0.002109	126774279	83	60.133	11	21	60.108	304	20	294	TGTGGTCTCCCTTACACTGGA	ATCAGTGCTCCTTACGTGGC
Araip.B03	127338973	127.339	0.564777	127339044	71	59.385	14	20	59.521	274	20	261	CCCTGTATGAGTGTGCAGGT	CAAACTATAGGGGCAGGGGG
Araip.B03	127393070	127.393	0.054097	127393123	53	60.036	69	20	60.02	362	24	294	CAGGTTTCACGCATCTCCCT	TCACTCATCAAGAGGCTTCAATCA
Araip.B03	127599007	127.599	0.205937	127599061	54	59.676	33	20	59.746	332	20	300	TCCCTGTTTCACCGGTCATC	ATGGATGACCTGCCACAGAC
Araip.B03	127949617	127.95	0.35061	127949683	66	60.467	192	20	58.843	413	20	222	CAATTGTACCATCCCCCGGG	ACGTTCTTTGCTAAGCGCAT
Araip.B03	128076802	128.077	0.127185	128076860	58	58.487	17	20	60.142	291	24	275	AATTGAGCTAGACCTCCCCC	ACAGTAATATCAAGCTGTACGCCA
Araip.B03	128077321	128.077	0.000519	128077394	73	60.036	79	20	59.897	313	20	235	GGTGGACTTTGCTCCTCCTC	GACCGCCACAGTGATAGAGG
Araip.B03	128087372	128.087	0.010051	128087458	86	60.107	123	20	58.161	326	20	204	ATGGCACCACGATGCATACA	GCCTTTAGCCAATCCAGTGT
Araip.B03	128287756	128.288	0.200384	128287809	53	59.964	45	20	60.107	244	20	200	GAGGGCTTTGAGTGTGAGCT	TTACCGGTGCATTGGATCCC
Araip.B03	128317058	128.317	0.029302	128317113	55	60.03	13	20	59.966	288	20	276	AGGTGGATAGCCCAGTGGAT	TGAGGTTCCTCGTCAACAGC
Araip.B03	128348993	128.349	0.031935	128349055	62	58.314	114	22	60.037	372	20	259	ACCACGATTTAAGCTCATTGGT	CAATGCCGTTGGGAAAAGGG
Araip.B03	128653437	128.653	0.304444	128653526	89	60.39	53	20	60.037	265	20	213	GCCTACGCTTGAGCTCAACT	CCAACTGCTGCTCTGCTACT
Araip.B03	128763849	128.764	0.110412	128763915	66	59.517	7	21	60.179	207	20	201	ACTCCTCCGTAGCAATTCCAG	AGGACGAGGGTTCAGGAAGT
Araip.B03	128884350	128.884	0.120501	128884417	67	59.962	133	20	59.965	366	20	234	TCTCCAGTGTTTCCATGGCC	GCCATGGAGGGGAGTAATCG
Araip.B03	128903425	128.903	0.019075	128903496	71	59.448	171	21	60.109	456	20	286	GGTTGATTTGGAATGCTGGCT	CTTCGTGTAGCTGGGTCAGG
Araip.B03	128983468	128.983	0.080043	128983550	82	59.587	118	21	60.033	381	20	264	GGTCCAATCATCCTGCTACGA	TCTGGGTCCTGCGAGGATAA
Araip.B03	129245589	129.246	0.262121	129245686	97	60.108	97	20	59.438	331	21	235	AAGAGGCCACAAGGATACGC	TCTCAGAACAAACCCCACACA
Araip.B03	129349361	129.349	0.103772	129349438	77	59.889	61	20	59.454	278	20	218	TCAAGGCAGTCCATGTTGCT	AGAAGAGGTGGTGCAACACA
Araip.B03	129363547	129.364	0.014186	129363618	71	60.106	17	20	60.399	234	20	218	TCACCTCCTCGAGATGGGAG	AGAGGTAGGATTGGACGGGG
Araip.B03	129510129	129.51	0.146582	129510185	56	58.829	168	25	59.901	456	22	289	AGCATTGATGAATTTGATTTGCACT	CACCAAACAAGAGTTCCCACAC
Araip.B03	129623269	129.623	0.11314	129623326	57	60.107	92	20	59.962	339	20	248	TCCAAAGTCAACAGGGCGTT	TGTTGTGTGTTGGTGGGTCA
Araip.B03	129732583	129.733	0.109314	129732641	58	59.669	94	20	59.757	349	20	256	TTCTGGCGGGTCATCCAAAT	GGCACGTGTGAGTGTAGCTA
Araip.B03	129750124	129.75	0.017541	129750177	53	59.176	26	20	59.965	320	20	295	CCATCCTGAGGCGACTAACA	ACTGACAGCCTGAGCAAGTC
Araip.B03	129793398	129.793	0.043274	129793475	77	59.749	224	20	59.62	463	20	240	TAGCCACACACACACACACA	TTCACGTGTTTCCAGCTTGC
Araip.B03	129860121	129.86	0.066723	129860199	78	60.036	160	20	59.928	447	21	288	GGTCGATTCTGGGCTTCACA	TGTCTTGGTTGGAGGCTCTTC
Araip.B03	129922580	129.923	0.062459	129922632	52	60.249	93	20	59.745	329	20	237	CAGAGTTCCACCGAACACGT	AATTCCGCAACCTACCTCCC
Araip.B03	130024619	130.025	0.102039	130024698	79	60.612	128	20	59.958	401	20	274	CGGGGCCTGTGATTTCCTTT	CTCAGGGTCCTCCTCCTGAA
Araip.B03	130220722	130.221	0.196103	130220787	65	57.472	189	26	59.064	406	20	218	TTTTTAGACTAAGGTGTCCAACATTT	GGATCAGATTCAGTGCAGCG
Araip.B03	130277501	130.278	0.056779	130277558	57	60.036	153	20	59.962	388	20	236	CGCACAATCTCCTCCACCTT	TCCACCATGGAGGAACAAGC
Araip.B03	130288578	130.289	0.011077	130288628	50	59.511	19	22	59.792	233	21	215	CCTGAGTTTCAAATCATGCGGT	GCAGAATCAGGTCTAGTGCCA
Araip.B03	130360411	130.36	0.071833	130360494	83	58.334	228	20	59.188	480	21	253	TCGCACATATCAGCAATGCA	CTCGAATTGGGTGCATTGTCA
Araip.B03	130381938	130.382	0.021527	130382004	66	59.378	104	20	60.036	401	20	298	TTCATGACATGCTGGCTCCT	GGCCACCCGAGAACATTGTA
Araip.B03	130430118	130.43	0.04818	130430179	61	59.828	170	20	57.552	416	21	247	CGGCTGCATTTTGAAGGGAG	ACATGGAGACAGAGAGACTGA
Araip.B03	130481163	130.481	0.051045	130481248	85	59.817	53	20	59.831	324	20	272	GGCTGCTGTTGGGATCCATA	GCACCTCCATTTGTTCGCTC
Araip.B03	130587563	130.588	0.1064	130587645	82	59.959	24	20	59.815	239	20	216	AGTGTAGGGGTAGCAGCAGA	CCAACCCTCCTCCACACAAA
Araip.B03	131248679	131.249	0.661116	131248737	58	59.157	42	20	59.546	241	23	200	TTGTCTTTCCAGTCAGCCCA	TTTCTTGTTTTTGGGGTCATGCT
Araip.B03	131572587	131.573	0.323908	131572672	85	60.035	141	20	60.249	364	20	224	GTAGCTGTGGAGGCATTGGT	GGTGAAGCAACAAACGTGGG
Araip.B03	131734031	131.734	0.161444	131734104	73	57.986	83	20	60.251	378	20	296	AGGGATTGAAAGCCAAGCAA	CACCCAATCACTGAAGCCCA
Araip.B03	131811617	131.812	0.077586	131811688	71	59.599	163	20	59.963	391	20	229	GCCTGGTGGTTACAAGGACT	TTGGGCCACATGATGACGAA
Araip.B03	131841040	131.841	0.029423	131841119	79	59.375	167	22	60.036	369	20	203	CCTGTCAGACTCAGACACTTCA	AGTGGCCGGACTTCATCAAG
Araip.B03	131910393	131.91	0.069353	131910468	75	59.901	0	20	59.965	273	20	274	TCGAGACTTCCATTCGCGAG	CCAGGAGTTCCAGACACCAC
Araip.B03	131983499	131.983	0.073106	131983576	77	57.24	141	27	58.055	417	22	277	TGAAAAACGAGTAATCTTTTAGAGACT	ACATACCCGATAAAGTTGCACA
Araip.B03	132153538	132.154	0.170039	132153640	102	60.179	99	20	60.094	346	22	248	TTTCAGGAAACAGCTGGGGG	ACAGTGGCACAAAAATTGCTGT
Araip.B03	132437400	132.437	0.283862	132437466	66	59.546	189	20	60.391	434	20	246	TTTGGGTTGACACGTTGCTG	CCAACCGACCTACCAAGCTC
Araip.B03	132438154	132.438	0.000754	132438208	54	59.963	115	20	59.963	317	20	203	AACCTCAGGCAGCTGGTAAC	GTCAATCCTGCCCTGTGTGA
Araip.B03	132542149	132.542	0.103995	132542200	51	60.107	23	20	59.891	243	20	221	CGGCCATGTTCCTTCCTCAT	AAACAAGAGCGCTCTCCCAA
Araip.B03	132603875	132.604	0.061726	132603955	80	59.957	25	24	59.601	278	20	254	AGAGAGAGATTGCCTTTTTCACCT	TGGCCGAAACACACCACTAT
Araip.B03	132638532	132.639	0.034657	132638592	60	57.285	0	23	57.31	253	22	254	TCTCCCATGATACAATGAAACCT	TGGCTAAAGAGACACAACTCTT
Araip.B03	132692882	132.693	0.05435	132692933	51	59.457	86	21	58.035	381	20	296	CCTGCCATTCTGTTCAACAGG	TGCCCTATTCCCTGTTCAGA
Araip.B03	132744966	132.745	0.052084	132745048	82	60.249	55	20	60.036	321	20	267	GCCAGAAACACGCTTTGCTT	TAAAGGGCGACAGAGGCAAG
Araip.B03	133235124	133.235	0.490158	133235211	87	59.967	134	20	59.961	388	20	255	CAAGGTTCAACTCGGACCGA	AGGTCCTTCCCATGTTGCTG
Araip.B03	133477524	133.478	0.2424	133477620	96	60.036	54	20	59.234	282	20	229	GGACAAGATTGGGCGAGTCA	GACCAAGGACTCCACCAAGT
Araip.B03	133661726	133.662	0.184202	133661794	68	57.541	183	26	59.963	416	20	234	ACAAGTAAATTCATTGTTGTAGTGGA	TCGGACTACTTCGGTGGACT
Araip.B03	134126073	134.126	0.464347	134126147	74	59.543	121	20	59.963	396	20	276	CCACATGGCACCTGCATTAC	TCGCAGAGGCAAAGGTGAAT
Araip.B03	134151834	134.152	0.025761	134151901	67	58.097	85	21	59.267	335	20	251	TCCCTTAAGTCAGCTGAAGGA	CACGCGGCATAAGTTTGGAT
Araip.B03	134156787	134.157	0.004953	134156841	54	60.109	198	20	59.817	411	20	214	CCGACCTACCTGTTGAGCAG	TGGTGGAACTGGTCCTGTTG
Araip.B03	134168995	134.169	0.012208	134169069	74	59.744	33	20	59.455	237	20	205	AATACTCCTGCCGCCAACAT	GGGCGGAGTTTCCCAAGATA
Araip.B03	134200602	134.201	0.031607	134200656	54	60.179	3	20	59.965	293	20	291	CCAAACCCACCAACACAACG	AGACTGGCGTTGTTGTAGGG
Araip.B03	134313511	134.314	0.112909	134313583	72	59.895	140	20	59.959	392	20	253	GATCCACCCCTGCGTCTTAG	AGTCCGAGGTCCTTAGGCTT
Araip.B03	134347806	134.348	0.034295	134347883	77	59.965	80	20	60.035	362	20	283	ATCCAACACTCCACCACGTC	TAGCTTAGGCACCTTGCACC
Araip.B03	134349213	134.349	0.001407	134349273	60	60.035	158	20	60.104	390	20	233	TAGCCCACACATTCGCCAAT	TCCCAACCTCCTCCCTTCAA
Araip.B03	134442743	134.443	0.09353	134442794	51	60.034	131	20	60.179	386	20	256	AGAGAGGCGTGGCAGTAGTA	GCTGGGTGGTTGTTGTTGTG
Araip.B03	134444290	134.444	0.001547	134444343	53	57.311	131	23	58.124	430	22	300	ACGCGCATAATTAGATTTTGGAT	TCAAACAAGTTACGTTGGTCCT
Araip.B03	134529063	134.529	0.084773	134529134	71	60.11	133	20	59.311	421	20	289	GATGGCGTTTCCAGTTGCAG	TGTGATGCTGAGGTTGCTCT
Araip.B03	134565660	134.566	0.036597	134565732	72	59.298	82	21	59.961	352	20	271	TGGCCCACATTTACTGAGTGA	ATTCCTGGTTGTGGAGGCAG
Araip.B03	135126157	135.126	0.560497	135126208	51	59.761	195	20	59.96	451	20	257	ATGCAAAACAGAGCAGACGC	CAAGAGGGGGTTGATGCCTT
Araip.B03	135164009	135.164	0.037852	135164094	85	59.813	51	20	59.508	307	22	257	TGGTTGTGGCCATTCTTGGA	ACCACAAACACTCAAACCACAG
Araip.B03	135345655	135.346	0.181646	135345734	79	59.214	101	21	59.888	320	20	220	ACCATTCCCAAAGAACCTGGA	TGCCACAAGCCAACCTATGT
Araip.B03	135396464	135.396	0.050809	135396563	99	59.68	159	20	60.067	421	21	263	TGCACGTGTAGGAATCTGCA	CAGGGAAGAAGCAATTGTGGC
Araip.B03	135536004	135.536	0.13954	135536089	85	59.543	1	20	60.109	251	20	251	TGAGATCGCCACTAGCAGTG	TAGCCTGAGACAAGCTTCGC
Araip.B03	135594978	135.595	0.058974	135595039	61	59.136	37	20	59.501	324	20	288	GCAGGAGAGTGCATAATCGC	AGGTTCCTTCCTCTTCCCCT
Araip.B03	135710707	135.711	0.115729	135710758	51	58.423	3	20	59.601	250	20	248	TGGTGGCAGAGATGTCATCT	AGCACATGACAGCCAGAACT
Araip.B03	135761024	135.761	0.050317	135761108	84	59.962	201	20	57.741	458	20	258	GGTGGGCTGGTGTGAATGTA	TCTCTGCAGTTGACAATGCA
Araip.B03	135821088	135.821	0.060064	135821156	68	60.034	65	20	60.04	338	20	274	TGTGAGTTTGTTGGCCAGGT	GAAAGGCGCCAACTTGTGAG
Araip.B03	135844711	135.845	0.023623	135844806	95	58.535	295	28	60.882	495	20	201	AGAGATATTACCTGTTGACTATTGTTGT	CCAAGGCCTTGTTTGCTTGC
Araip.B03	136011129	136.011	0.166418	136011205	76	59.827	274	20	59.959	476	20	203	TCGTCGTCATCACCATCACC	AGGAGTGAATGGGGTCGAGA
Araip.B03	136018783	136.019	0.007654	136018849	66	58.973	101	21	59.896	309	20	209	CCCCCAAAAGCTTCTAGATGC	CACACTTTGGCATGGCACAA
Araip.B04	519879	0.519879		519947	68	59.019	160	21	59.967	399	20	240	AGAGCAGTGATCCAAGGAACA	GAGTCAGCACTCAGCACTGT
Araip.B04	543705	0.543705	0.023826	543773	68	59.75	125	20	59.75	423	20	299	CCTGGGAGATTGACGCTCAA	ACGAAGCTATTGCTGCTCCA
Araip.B04	609779	0.609779	0.066074	609869	90	60.106	263	20	60.324	471	20	209	GGGGAGCCAGGCACATATTT	ATTGTTGGCTAGGGCAGTGG
Araip.B04	815248	0.815248	0.205469	815346	98	60.04	5	20	59.893	241	20	237	TGCACAAGCAAGATCGCAAC	ACCAACCATGCAACCAAAGC
Araip.B04	857105	0.857105	0.041857	857164	59	57.542	125	24	58.583	376	24	252	TTAACTTTGTAACAAGGCATGTGT	ACGCTAATGAAATCGGTTAAGTCT
Araip.B04	922229	0.922229	0.065124	922297	68	58.883	176	20	59.966	381	20	206	GGTACCCTGTAATCTCCGCA	CAAAAGCCCAGTTTCCTGCC
Araip.B04	1135582	1.13558	0.213353	1135688	106	59.529	237	20	60.179	499	20	263	ACCTGGCCTGTTTTACGTCA	CACTGATCAGCGGCTCATCA
Araip.B04	1273098	1.2731	0.137516	1273149	51	59.812	39	20	59.86	287	21	249	TGCCCTCTCAAGCCCTTTTT	ACAGCAGCTCAGACAGTTTCA
Araip.B04	1293833	1.29383	0.020735	1293914	81	58.667	217	20	59.594	431	20	215	GGTAAACCACCATGTTGGCA	GCCCCCAGAAGAAGGAAAGT
Araip.B04	1572632	1.57263	0.278799	1572713	81	59.683	230	20	59.963	441	20	212	ACCAGTCTTCGGTGTGTAGC	CCAACAGCCAGCTAGACCAA
Araip.B04	1681085	1.68108	0.108453	1681164	79	60.179	31	20	59.009	244	20	214	CGGATCGATGAGGTGTGCTT	TGGAAATGCTACAGAGGCCA
Araip.B04	1743347	1.74335	0.062262	1743428	81	60.25	240	20	59.998	453	21	214	GGCACAACATTGCAACAGCT	ACGCAGAGCAACCTTATGACA
Araip.B04	1767711	1.76771	0.024364	1767768	57	59.926	134	21	60.069	353	21	220	AGAGGCAACCTTTGATGCTCA	CGCTCTAAAAGTTGGTGCCAC
Araip.B04	1813731	1.81373	0.04602	1813815	84	58.488	178	23	59.583	462	20	285	TGATCGTCCATTAACAATGAGCA	TCCTGATGAGTCCCCTGGAA
Araip.B04	2051001	2.051	0.23727	2051076	75	59.378	130	20	59.382	347	20	218	AGATCATGCAGACCAAGGCA	ATCGTACTGCCCCAACATGT
Araip.B04	2200985	2.20099	0.149984	2201057	72	59.592	134	20	58.675	417	21	284	TTGGTTGGATGGAACTCCCC	TCAAGCTAGAACACCAGGTCA
Araip.B04	2224232	2.22423	0.023247	2224301	69	58.352	152	21	59.9	448	20	297	GCAAGGAATGCCACTATCACT	GCAGGTCGGTACTCCTTACG
Araip.B04	2271605	2.27161	0.047373	2271672	67	60.321	81	20	60.462	379	20	299	CACAGGGAGCTAAGCGTGTT	GCATCGGCCCAAAATGCATT
Araip.B04	2305005	2.305	0.0334	2305064	59	57.051	3	20	59.992	214	23	212	TGGCGAAGAAACAAAGCAAA	TCAGCATCATCAAGTGAACCTCA
Araip.B04	2305498	2.3055	0.000493	2305590	92	60.386	203	20	59.111	407	22	205	CGACGGACGCGTGATATGAT	AGAGCTTGAAAGAGCAATTGCA
Araip.B04	2329979	2.32998	0.024481	2330033	54	57.618	59	21	57.141	293	20	235	AGCCTAATTTTTCCGGATGGT	ATGTGTCCGAATGGTGAAGT
Araip.B04	2376128	2.37613	0.046149	2376191	63	60.324	59	20	59.807	264	20	206	CCCATTGGGGTGGAGTTGAG	AGTGAGGGTGGGTTCTGGTA
Araip.B04	2378657	2.37866	0.002529	2378707	50	60.106	159	20	59.744	365	20	207	TCAAAGGGGTCCCCAAACAC	ACCTTCGTGCTTGGCCATAT
Araip.B04	2601777	2.60178	0.22312	2601854	77	59.742	88	20	59.897	352	20	265	TGGTATCAGGGGTGGCATTG	CCGTCTATCGCTCTGCCTTT
Araip.B04	3353702	3.3537	0.751925	3353772	70	59.965	115	20	60.034	324	20	210	CTGGGAACAAGACGAGCCTT	TGGGCATTAGGGTGCTGAAG
Araip.B04	3563543	3.56354	0.209841	3563600	57	58.392	63	20	60.249	337	20	275	CACTGGTGGACTTGCATTCA	TTTGCTGCGAAGTTGTGCAG
Araip.B04	3592566	3.59257	0.029023	3592617	51	59.253	21	20	59.859	231	21	211	AGATGATGAACTCCGTCCGG	TGTGGTAAGAGTTTTGGGCGA
Araip.B04	3594439	3.59444	0.001873	3594499	60	59.123	138	20	59.827	427	20	290	ACTTCAAGAACCAGCATGCG	GCCATGTTAAGCGGTGCATT
Araip.B04	3750590	3.75059	0.156151	3750646	56	60	99	23	60.106	308	20	210	TCGACGATGATTTCTTTGATGCG	CTAGTGTCCCCTCCTCCCTC
Araip.B04	3987711	3.98771	0.237121	3987774	63	60.036	137	20	59.904	379	20	243	CCAGCTCGTCCACATTCCTT	CAAGCCTGATGTTCGCTTCG
Araip.B04	4166390	4.16639	0.178679	4166452	62	60.034	253	20	60.039	457	20	205	TAGGACAAATGGCAGCCCTG	ACCTCGAGTTAGTGGCGTTG
Araip.B04	4166957	4.16696	0.000567	4167025	68	60.108	108	20	58.402	351	23	244	ACGATGCATTCCGTAGTGCA	TGGACATCTGCAATTATTGGACA
Araip.B04	4174852	4.17485	0.007895	4174907	55	58.928	2	21	60.037	265	20	264	GGAGAGCAATATCGTCATGCC	GCCAGGAAATTTGCCTGGTG
Araip.B04	4278861	4.27886	0.104009	4278914	53	59.688	2	20	60.392	224	20	223	CAAGCCTTCGCAGCAAAAGA	CGCCCCTCCTCACTCTTTTC
Araip.B04	4381198	4.3812	0.102337	4381256	58	57.306	114	23	60.179	391	20	278	ACCACCAAGTATATAGTGTTGCT	TTCGTGCGTTTCACCCTCTT
Araip.B04	4386336	4.38634	0.005138	4386397	61	59.749	111	20	57.56	369	21	259	AGGTGTCGCATCTGCAGAAT	AGAGCTTTACCTTGGCATTCA
Araip.B04	4515095	4.51509	0.128759	4515180	85	59.755	164	20	58.714	427	21	264	GCGCTTTGGGCTTGAAGAAT	GGCAACCTTAGACATTACCCG
Araip.B04	4781153	4.78115	0.266058	4781219	66	57.401	137	20	59.302	379	22	243	TGCAACACACATGCAATGTT	AGCAAACAAGGTGTTATTGGCA
Araip.B04	4841395	4.8414	0.060242	4841473	78	60.179	45	20	59.988	245	23	201	TCCCATTTGCAGCAACTCCA	ACCTCTGATCCCAGACTTAGACA
Araip.B04	4895872	4.89587	0.054477	4895946	74	57.982	20	21	59.466	270	20	251	ACAAGGCCACTGAAAAGAACT	CAGAGTAGTCCCACAGCCAG
Araip.B04	5471392	5.47139	0.57552	5471455	63	57.604	69	22	59.966	322	20	254	TCGAATGCCTTATTTAGACGGT	AACGACAGTTGAGGAGCCAG
Araip.B04	5489723	5.48972	0.018331	5489783	60	59.392	49	20	59.962	253	20	205	AGAAGTGTATGGTCTGCGCA	TGACCAACCTGCTTGGATCC
Araip.B04	5595652	5.59565	0.105929	5595708	56	58.885	98	20	59.302	380	22	283	CGCAGGACAGTCCCTTCTAT	GGAGGCCAAAAGAAAGGTTTGA
Araip.B04	5596005	5.596	0.000353	5596079	74	59.967	170	20	59.817	441	20	272	TTTGCTTCCCATGTTTGCGG	ACCAGAGTCCAAAAACGCCT
Araip.B04	5749238	5.74924	0.153233	5749289	51	59.891	48	20	60.039	250	20	203	AACCTTGACAGCCAGACCAG	TGTCCGCTCGAGTGAAAGTC
Araip.B04	5934198	5.9342	0.18496	5934248	50	59.963	66	20	59.793	320	21	255	GGCCCCTAAAAACCTCGACA	ACAGATGCTGACTCGATTGCT
Araip.B04	6126087	6.12609	0.191889	6126181	94	59.968	72	22	59.761	275	20	204	GCAAGCTTTTCTAGGCATACCG	GCTGTCCAACAGTCATGTGC
Araip.B04	6133136	6.13314	0.007049	6133196	60	58.924	90	23	59.82	298	20	209	TGTGTCTGTTTTGGTGAAAGTCA	ATGCGGGAAGTAAAGCGGAT
Araip.B04	6197235	6.19724	0.064099	6197299	64	60.035	85	20	60.032	354	20	270	GTCATGGGCCTCTGCTTCTT	TAAGGGTATCGCCTGTGGGA
Araip.B04	6646501	6.6465	0.449266	6646584	83	59.754	217	20	59.766	420	27	204	CTCGAACCCGCAACCTCTTA	AGTTGTACTTCACAATCTAGAAGAGGT
Araip.B04	6768036	6.76804	0.121535	6768121	85	57.802	129	21	60.108	376	20	248	ACAGATCCTCTCCCTTTCACT	GGCCAGGGCATAAAAAGTGC
Araip.B04	6908641	6.90864	0.140605	6908726	85	60.036	35	20	58.947	281	20	247	AAGAGTCCCGTGGATGCTTG	TGGCTAAGGACTTGTTCGGT
Araip.B04	7121696	7.1217	0.213055	7121756	60	59.818	23	20	59.786	222	26	200	TTTCCTTCCACGTGGCTTGA	AAATTTAACATGTCTTTATGGGGGCA
Araip.B04	7402858	7.40286	0.281162	7402937	79	59.966	90	20	60.11	384	20	295	GATGGAAGGGACGATGCGAT	GAACCAAAAACTAGGGCGCG
Araip.B04	7430080	7.43008	0.027222	7430155	75	59.959	35	20	57.668	254	26	220	TGGTGGGTTTGGGTTGTTGA	TCAGAACAATAAGTTATATGGGTCCT
Araip.B04	7572504	7.5725	0.142424	7572557	53	59.831	162	22	60.107	443	20	282	TCCAACCACAAACGTCACTACT	TGTTTGCTTGGGCTCTGTCA
Araip.B04	7776816	7.77682	0.204312	7776888	72	58.525	27	21	59.507	325	21	299	ACTCTCAAGGATGCATCAGGA	AGCTCCATGAGGATCATTGCA
Araip.B04	7910688	7.91069	0.133872	7910763	75	59.225	157	22	57.949	377	21	221	ACTACCACTTCCAACTTCACCA	CTGGTTGCTCAGCTAAGAAGT
Araip.B04	7974913	7.97491	0.064225	7974972	59	59.891	69	20	60.179	315	20	247	ACTCACAGCCAACCCTCAAG	TGGCAGCAACAACCCCATTA
Araip.B04	8074140	8.07414	0.099227	8074216	76	59.966	256	20	59.507	457	21	202	GGCCCAAAGCACAAAAGAGG	TGTTTGGTCTGGGCACTAAGT
Araip.B04	8321193	8.32119	0.247053	8321265	72	60.322	97	20	59.232	358	20	262	TTCTGCAGAAAGCCGCTGAT	TGTGTTGCCCATGTAGGACA
Araip.B04	8494049	8.49405	0.172856	8494107	58	59.813	91	23	59.688	348	20	258	TGTGCAACTTGAATCACATCTCG	GCAATTGTGGGTTGCGTACA
Araip.B04	8660123	8.66012	0.166074	8660205	82	59.376	198	20	59.521	398	20	201	TTCATGCAGAACCCCTACCC	TTACCAACAACAGGGTCCCC
Araip.B04	8846276	8.84628	0.186153	8846330	54	59.258	215	20	60.452	415	20	201	TTTTGCGTGTGACCCTTTCC	CTGCTTGCTTCGTCTTTCGC
Araip.B04	9059634	9.05963	0.213358	9059689	55	59.036	28	22	57.934	307	24	280	CCCTAGTTTGCTACGGATAGGT	TGTTTGACTCAATATGTTTTCGCA
Araip.B04	9256258	9.25626	0.196624	9256322	64	59.758	31	20	60.252	238	20	208	GTGTACGTAGAACCCACGCT	ACCCATGCCCTTCAAATGCT
Araip.B04	9318196	9.3182	0.061938	9318291	95	59.64	209	25	60.179	478	20	270	GCCATCAATTAGAACACCATAACCA	ACGATCCAAACCACAAGCCA
Araip.B04	9699724	9.69972	0.381528	9699794	70	60.106	8	20	60.406	215	21	208	TCTCTTTGGTTGCTTGGGCA	GCAGCATTTCAATCAACCCCC
Araip.B04	9844390	9.84439	0.144666	9844470	80	57.16	56	21	58.418	289	25	234	AGAGGTTCAAGGTCGAAGTTT	ACCACAAAAGTTTATCATTTGTGCT
Araip.B04	10207201	10.2072	0.362811	10207279	78	58.86	267	24	59.41	472	25	206	AGACAATTTTTGGGAGTACAAGCT	TCTTCAATTGAAGCTGAAGTTGTCA
Araip.B04	10669775	10.6698	0.462574	10669840	65	60.25	8	20	60.606	284	20	277	AGCTCATATCAGCAGCTGCC	GCTGCCAAGCACACTAAGGA
Araip.B04	10797077	10.7971	0.127302	10797129	52	59.298	18	23	58.977	223	22	206	CTCTTCTCCTCCTATTTCACCGT	GGTCACCATGTATTCATTGCCA
Araip.B04	10880536	10.8805	0.083459	10880591	55	60.04	45	20	60.04	291	20	247	ATTTGAGCACAACAGCAGCG	CGAAGACCAAAACCAGCTGC
Araip.B04	11342416	11.3424	0.46188	11342473	57	59.884	125	20	60.134	416	21	292	TAGCACCACCACCACCTCTA	TGGCCTTTCAGTGGACAATGT
Araip.B04	11343344	11.3433	0.000928	11343407	63	57.076	46	21	58.823	337	20	292	TGAAAGGAACACAAGAGTGGA	GCTCTTGCCATAAAGTGCCA
Araip.B04	11542584	11.5426	0.19924	11542634	50	59.058	47	22	57.928	334	20	288	CACACTAACTCCAAGTTGTGCA	ACAAAGGCCAAAGAGAAGCA
Araip.B04	11795840	11.7958	0.253256	11795912	72	59.963	143	20	58.884	352	20	210	AGCACAACCACCCTAGCTTC	TGGTCGGACACAAGAGTTGA
Araip.B04	11815810	11.8158	0.01997	11815861	51	60.036	26	20	60.038	274	20	249	CCACTCTGAATCCGCCAACT	CATCGCTTATAGCCTCCGCA
Araip.B04	12874002	12.874	1.05819	12874064	62	60.107	34	20	58.217	315	23	282	ACACCCTCACAAAAGCTGCT	TGGTACTGGAACAAAGTAAAGCA
Araip.B04	12877006	12.877	0.003004	12877086	80	57.273	43	20	59.202	252	20	210	TGTGTTGGTGGTGATTCAGT	TGCTGCAGCAATAACACTCG
Araip.B04	13071570	13.0716	0.194564	13071665	95	60.033	22	20	57.549	310	20	289	CTAGTGGACAGCTCCTCCCT	ACAGTTTACTTCGCCGATGT
Araip.B04	13304175	13.3042	0.232605	13304229	54	59	173	23	59.887	429	20	257	TGCTATGTCTATCTCGCTCTCTC	ACCTTCTCTTGCCTTTGGGG
Araip.B04	13739638	13.7396	0.435463	13739705	67	59.461	10	21	58.592	229	21	220	GACGGTTCGACTACTCAACCT	AGGCCAAACCTTTCATTTGGT
Araip.B04	13893141	13.8931	0.153503	13893220	79	59.96	163	20	59.997	440	21	278	CCTGCCACCCACTAACCAAT	CTTCCGTCATTGGACTTGGGA
Araip.B04	14148596	14.1486	0.255455	14148661	65	59.968	36	20	59.962	272	20	237	TTTAGTCGTCGGGTGTGTGG	GAAATCTGCCAGTGACCCCA
Araip.B04	14225000	14.225	0.076404	14225091	91	59.827	196	20	58.86	478	20	283	ATATGTGCTTGTTTGGGCGC	TCTGGGCCTTCACTTCTTGT
Araip.B04	14647137	14.6471	0.422137	14647188	51	60.033	32	20	58.731	246	22	215	AAACCCTCTGCACCACCAAA	TGCAGTTCTTTTTGGCAAAAGG
Araip.B04	14678865	14.6789	0.031728	14678943	78	60.25	45	20	59.032	320	20	276	TGCCACATGTCCAGTCACTG	GGGACGCCCTAAGGAGTATC
Araip.B04	14959124	14.9591	0.280259	14959178	54	60.109	141	20	60.035	435	20	295	GTGGTGGCAGCCAATAAACG	TGCTCCTGGGCATTCTTGAG
Araip.B04	15216928	15.2169	0.257804	15216999	71	58.28	248	24	60.035	448	20	201	TCGTGACTATCAAAATACACTGCT	CGGGCATTTGGTCTAGTGGT
Araip.B04	15392281	15.3923	0.175353	15392332	51	59.898	189	20	59.897	398	20	210	ATCTACCGTTGCTTCGCGAT	GTATCTCAGCCAGTGGACGG
Araip.B04	15913145	15.9131	0.520864	15913219	74	59.487	126	20	59.332	373	20	248	AAAATGTGCGCGAGACTCAC	TGGTTGCAGTTGCTACTTGC
Araip.B04	16198758	16.1988	0.285613	16198816	58	59.891	210	20	59.894	415	22	206	AGTTGCTCATGGTGTGCTGA	TCAGCAACTTGACTTGGGATGA
Araip.B04	16234028	16.234	0.03527	16234080	52	60.094	126	22	59.027	336	24	211	AGCCTTGCAGCTAAAAGATTGC	TCCTAGGCCATACAAATACTTGGA
Araip.B04	16343936	16.3439	0.109908	16343988	52	59.89	193	20	59.496	398	23	206	CCAGACGTCCCCCAAAGAAA	GCTTCTCTTAAGGAGCAAAAGCA
Araip.B04	16867217	16.8672	0.523281	16867270	53	60.179	171	20	60.107	381	20	211	TCAAGCTGTGGGATGCACAA	CCTCCACCCTCTAGCTTTGC
Araip.B04	17394382	17.3944	0.527165	17394443	61	59.969	143	20	59.893	394	20	252	CGACAGCAGTATCGGAGCAT	GGGAGAGAGAGGCAGATTGC
Araip.B04	17526715	17.5267	0.132333	17526801	86	60.031	99	22	59.927	398	21	300	CACTCTCTCAACAAGCTTTGCC	AGGAAAGCAGCAACTACAGCT
Araip.B04	17918437	17.9184	0.391722	17918498	61	57.296	124	27	57.572	423	25	300	TTTTCATTTCTTTTCAGAACTCACAAA	AGGATCGGAGTAGGTAAAATTACAA
Araip.B04	17919141	17.9191	0.000704	17919204	63	60.035	115	20	59.662	316	21	202	TCAGCCATCTTTTCGGTCCC	TGAAGGTGTTGTGAATGCAGC
Araip.B04	18069787	18.0698	0.150646	18069868	81	59.891	59	20	59.749	306	20	248	ACAGCTCCTGCATGAACACA	GAAGATGAGCAACCCTCCGT
Araip.B04	19094747	19.0947	1.02496	19094811	64	58.55	69	24	60.251	325	20	257	AGTGATTTGAAGAAAGGGTTGTCT	CCCACTTGAGTTTGAGGGGG
Araip.B04	19131241	19.1312	0.036494	19131302	61	59.966	117	20	59.966	340	20	224	CCACAAGGGCAACACATTGG	GGCCCAAGTTCTTTTGCTGG
Araip.B04	19455053	19.4551	0.323812	19455131	78	60.6	143	20	59.967	382	22	240	CCGACCGAAGCACTTCAGTT	GTCTACAAAACAAACGCAGCCT
Araip.B04	20178233	20.1782	0.72318	20178291	58	60.11	18	20	60.391	315	20	298	GGTGAGCATTGAAGTGTGCG	CGGCCTTGCTAGCACAAGTA
Araip.B04	20200842	20.2008	0.022609	20200899	57	59.885	131	20	59.62	396	20	266	AGTTACTACCCACCCCACGA	CTTCTCCATGATGGCAACGC
Araip.B04	20262510	20.2625	0.061668	20262579	69	57.69	267	23	57.063	469	22	203	TGGGTGACTTCAAGATTTTCTCT	GTTCAAAACCTCAGGGTGATTT
Araip.B04	20271321	20.2713	0.008811	20271372	51	60.036	30	20	59.829	323	20	294	TTCCAGATGGCGTTCACTCC	CCTTCGACGTCTCTGGGAAG
Araip.B04	20547900	20.5479	0.276579	20547971	71	60.601	264	20	60.654	463	19	200	GGGTTGCCATTGCACAACAG	GTGCGTCACGTGGCAAAAG
Araip.B04	20553747	20.5537	0.005847	20553840	93	60.037	44	20	60.042	309	20	266	TGCGTGTGAAGCTAGCATGA	CACGCGAACCAAGTGTTCAG
Araip.B04	20851539	20.8515	0.297792	20851606	67	60.033	132	20	60.032	362	20	231	ATTGCAGTGGCTGGGCTATT	TCCGCCATAGGGAAGAGGAA
Araip.B04	21036055	21.0361	0.184516	21036130	75	60.035	31	20	59.998	317	21	287	GCAAGCCCCTTGATGACTCT	GGGTAAGGCAGAACTCAACGA
Araip.B04	21678166	21.6782	0.642111	21678231	65	60.029	160	20	60.248	443	20	284	ATTAGGCCCCTCCTCCATGT	GCACATTCAGCGGCATTCTC
Araip.B04	21988708	21.9887	0.310542	21988760	52	59.89	17	20	59.906	286	24	270	GGCCTTGTGGGACAAAGAGA	CGGTAATGCAAATGTAGTTTCCGA
Araip.B04	22698467	22.6985	0.709759	22698524	57	59.582	25	21	60.034	299	20	275	TGGCAAGCTGAAGTTCAGAGA	CCTCCAATCCCACTGCATGT
Araip.B04	22915595	22.9156	0.217128	22915659	64	59.675	124	20	59.998	407	21	284	GGCCAGTTTACTCCTGAGCA	AGTGCTCTTGGAGAGTTCAGC
Araip.B04	22921288	22.9213	0.005693	22921359	71	58.955	49	20	59.828	336	20	288	TGACGGTTTAGTGTGGAGCT	TCGAGCCTTTGCGAATACGA
Araip.B04	23372124	23.3721	0.450836	23372194	70	60.179	63	20	60.035	292	20	230	TCGACAACTTGGCCATTGGT	CCAGCGGTTAGAACATGGGT
Araip.B04	24487509	24.4875	1.11538	24487566	57	60.106	127	20	59.975	347	20	221	ATCTCCAGAGGCTCCGTGAT	CGAACACCGATTAAGCAGCG
Araip.B04	25623339	25.6233	1.13583	25623403	64	60.179	31	20	59.79	295	21	265	GAAGCCGGTACATCCCCTTC	GGATGAGGCCTCAAAGTAGCA
Araip.B04	25837969	25.838	0.21463	25838029	60	59.818	88	20	60.109	338	20	251	ATGCATGCCTGTCCTACTGG	GGAGAACGGAGAACCCTTCG
Araip.B04	25945055	25.9451	0.107086	25945135	80	59.889	16	20	59.582	240	20	225	TGCCAAGGTGCATGTTCTCT	AGGAGGAGGCTTTGGTAGGA
Araip.B04	26088356	26.0884	0.143301	26088406	50	60.04	133	20	60.108	407	20	275	GCTACACTTTTTGGGGTGCG	GCGACCTCCTTGCACTACAT
Araip.B04	26634540	26.6345	0.546184	26634608	68	59.891	107	20	59.893	324	20	218	ACCACAAGTGCCTCGTCAAT	TTGCAGACAAAGAGGCGACT
Araip.B04	26646200	26.6462	0.01166	26646260	60	59.754	66	20	59.97	336	20	271	CGGAACCGTTGAAGGAGCTA	GTCCACTGTCAAAAACCGCC
Araip.B04	26713031	26.713	0.066831	26713086	55	60.066	114	21	57.969	346	20	233	CATCCTCGCTAACCCACTTGT	TGAAGCGGTTTGTGAAGTCA
Araip.B04	26857649	26.8576	0.144618	26857702	53	59.666	24	20	59.829	228	22	205	ATCTGTTCCTGCCCAAGCAT	CAGACATATGCCAAGTCAGGGA
Araip.B04	26980513	26.9805	0.122864	26980579	66	59.965	178	20	59.967	445	20	268	GTGGACGACATCACCAAGGT	TGCATTTGGCCGACCTTTTG
Araip.B04	26982608	26.9826	0.002095	26982667	59	60.035	244	20	60	458	19	215	GCTTTCCCCTGTTCCGATGA	CAAAGCATGCCCACCCCTA
Araip.B04	27233848	27.2338	0.25124	27233899	51	57.148	150	20	59.297	420	20	271	TGCGTAAATTGCAACACACA	TCATGGGTTCAGGCCATGAA
Araip.B04	27988834	27.9888	0.754986	27988907	73	60.034	24	20	59.817	318	20	295	TGCTACCACGGATGAGAGGA	AGCAAAACAGCCTGGTCTCA
Araip.B04	28918276	28.9183	0.929442	28918341	65	59.616	252	20	59.966	456	20	205	CGTCATCACGCTCATCCTCT	GCTTCTCGTTGGACAGGACA
Araip.B04	29562911	29.5629	0.644635	29562988	77	59.957	261	20	59.996	460	21	200	ATCCCCGGCCCTTTCAAAAT	TCCCAAGGATGATCAAACGCA
Araip.B04	29904246	29.9042	0.341335	29904296	50	59.748	155	20	60.035	419	20	265	CCCCGTGCTTTATGGAGTCA	CCTGGAGCCACGGTATGTTT
Araip.B04	29927172	29.9272	0.022926	29927254	82	58.247	70	27	59.929	364	27	295	TGTGTTAGTTCAATAGATCTGATGTCT	ACTCAACCATTAAAAGAACAATTCCCA
Araip.B04	30229208	30.2292	0.302036	30229264	56	59.97	101	20	60.25	321	20	221	ATGCATCGTCGCTAGCGTAA	CCATCGCCCACCAGACTATG
Araip.B04	30299092	30.2991	0.069884	30299146	54	60.395	133	20	60.04	367	20	235	ACGGGAGAGATAGCCGTCAA	GCACCGTCGTTGACACTAGA
Araip.B04	30759017	30.759	0.459925	30759084	67	59.894	5	20	59.669	257	20	253	CAACCCGTCAAGGACTGTCA	TCCACGGCAGGGAAATTGAT
Araip.B04	32523478	32.5235	1.76446	32523550	72	59.379	31	23	59.927	230	21	200	GCTCTTTTGAGAGTATGAGGTGC	AGGTGCATCCTTAGCATAGCC
Araip.B04	33556169	33.5562	1.03269	33556235	66	59.964	178	20	59.965	407	20	230	TGCAACTCTCCCAGCTTCTG	CAAACCACTGCCCGAGTAGT
Araip.B04	34716560	34.7166	1.16039	34716610	50	59.111	84	20	59.387	357	20	274	TGTCGACAGGTAGCCTTCAG	ACCAACATTCGAGCTAGCCA
Araip.B04	34722848	34.7228	0.006288	34722905	57	58.643	143	22	60.179	384	20	242	TCGTTAGAAGCAGATCAGACCT	TTCCACGAACCACACACTCC
Araip.B04	35751132	35.7511	1.02828	35751196	64	59.602	4	20	59.608	263	26	260	CCTGGCTGACTCTTCCACAA	TCCTCATTAAATATGGTAGGGTTGGT
Araip.B04	36303949	36.3039	0.552817	36304030	81	60.108	21	20	60.034	296	20	276	GCCTTCTGAAGCCTCTGAGG	GGCCTCCTAACACCTTTCCC
Araip.B04	37509287	37.5093	1.20534	37509341	54	60.108	5	20	60.972	246	20	242	TCGTTGGGCAATCTAGGCAG	GCTTGGCCATCCACCAATGA
Araip.B04	37611030	37.611	0.101743	37611110	80	59.674	120	20	60.324	333	20	214	TTGTGCTCCACCATGAGAGG	ATTTGCAGGCCTTCAGAGGG
Araip.B04	40383648	40.3836	2.77262	40383703	55	59.645	34	21	58.733	309	22	276	TGTGGAAATGAGCATCTGGGT	TGACGAGTTTTCAGTTTCTGCA
Araip.B04	40486505	40.4865	0.102857	40486555	50	60.39	138	20	60.322	350	20	213	CTTGAAGGTCACCGCTCTCC	GAGTGACCAAGGCTGAAGGG
Araip.B04	40914565	40.9146	0.42806	40914626	61	58.672	243	20	60.119	461	23	219	TGTGCGTGAGAGGAGAGAAA	GGGGTAGTGTTTGTGCAAAAAGT
Araip.B04	41332001	41.332	0.417436	41332052	51	59.97	56	20	59.826	317	20	262	CGGTAGCCTGTTATACGCGT	AACCCACGTGCCGTATAGTC
Araip.B04	48685097	48.6851	7.3531	48685178	81	59.968	60	20	59.829	268	20	209	GTGGCCGTATGTGCGAGATA	GCGTGGTCGTATCACTGACT
Araip.B04	50151044	50.151	1.46595	50151097	53	57.273	89	21	58.733	288	20	200	TCTCCTCATTTGTGCAATCCT	AGAGCCGCCTTAAGACAAGA
Araip.B04	54716012	54.716	4.56497	54716064	52	60.107	151	20	58.828	350	22	200	CCCTTGGTGAGTGGCATAGG	TCAATGGGAAAAAGGTGATGGG
Araip.B04	56739661	56.7397	2.02365	56739714	53	59.455	13	20	59.962	296	20	284	ACCACCCAAAGACAGACGTT	TAATTGCCTCCACCGTTGCT
Araip.B04	59974699	59.9747	3.23504	59974754	55	60.034	211	20	60.038	433	20	223	AGGAAGGAGGAGGAGACGAC	AGAGCAGCGTTTCTCCACTC
Araip.B04	63154894	63.1549	3.18019	63154949	55	58.872	98	21	59.998	297	21	200	AGGTTGTCAAGGACAGGTTCT	AGATGGAGAAAAGACGCAGCA
Araip.B04	64018718	64.0187	0.863824	64018801	83	60.744	193	20	59.106	480	20	288	GCACCTTCCGCTGCAGATTA	TCTGCTGAGTTGAGCTCCTC
Araip.B04	68936300	68.9363	4.91758	68936370	70	59.898	148	20	60.036	437	20	290	CCTTCTCGAGCTTGATCGCT	ACATCACTTGCATCGCTCCA
Araip.B04	69377572	69.3776	0.441272	69377654	82	59.548	72	20	59.965	331	20	260	GCCCTGGCAAACAAGATACG	CCCTACCTCTTGTGCGTTGT
Araip.B04	70511351	70.5114	1.13378	70511431	80	60.034	199	20	60.249	480	20	282	GCACAATGTAGCCCCCTCTT	CAACGCCCAAACCAAACCTC
Araip.B04	71858720	71.8587	1.34737	71858773	53	57.496	97	22	60.036	368	20	272	TGGGAAAGAATAGAAATCGGCT	CCAGACTCCCAACATCGCTT
Araip.B04	73926772	73.9268	2.06805	73926853	81	59.746	65	20	60.179	265	20	201	AAGCATCGGAATGGCTCTGT	AAAGGCTTCCCCCTTTGACC
Araip.B04	74684821	74.6848	0.758049	74684897	76	57.71	161	23	60.29	438	22	278	ACCTCGAAATATAATGACAGGCA	TGTGTGACTCTGTTTGTGGTGT
Araip.B04	74692312	74.6923	0.007491	74692365	53	59.546	144	20	59.829	422	20	279	ACGGCTCATGACTTCGAGAG	AACGCCGAATCTGGCATTTG
Araip.B04	75297399	75.2974	0.605087	75297468	69	59.857	136	21	57.31	369	22	234	TGTTTGAGGCACATGACTGGA	AGTCCACTTTTGAGCAGTAAGA
Araip.B04	76641660	76.6417	1.34426	76641737	77	60.108	181	20	59.401	448	20	268	GGGGCTCGTCATAGTGCTTT	GGACGAGACTAGGCATAGGC
Araip.B04	78310847	78.3108	1.66919	78310900	53	59.973	150	20	59.893	417	20	268	TCGTCGTTTGTGCTTTGCAG	TGCACCTCCTGTGTCTTCAC
Araip.B04	79411027	79.411	1.10018	79411106	79	59.246	119	22	59.966	326	20	208	TGACCCATGAATACGTCGTACA	TCGATCAAAACCACGCCTCA
Araip.B04	82072582	82.0726	2.66155	82072640	58	60.107	235	20	60.027	445	22	211	GAGCCAGGTGTTATGGGCAT	TGCCATCAGTTGAGCTTGATCT
Araip.B04	82504400	82.5044	0.431818	82504479	79	60.108	178	20	60.322	411	20	234	GATCGGGATGAAACCACCGT	AGGACATTTGTGAGGGACGC
Araip.B04	82551322	82.5513	0.046922	82551377	55	59.962	185	20	60.249	427	20	243	AACCCTTGCCTCTTACCTGC	GCAAGGGTTGTGGCTTTGTC
Araip.B04	83036348	83.0363	0.485026	83036410	62	59.96	93	20	59.963	293	20	201	TTGGGCCAGAATTCTCCACC	TTCGAGGCAAGCAAGTGGAT
Araip.B04	83434105	83.4341	0.397757	83434162	57	60.465	159	20	60.107	404	20	246	ACTGCAACTTGAGCTGCTGT	GAGCATGGTGTCAGCCATCT
Araip.B04	83623797	83.6238	0.189692	83623868	71	60.108	187	20	59.761	470	20	284	GCTAAGCTGGTGGTCGCTAA	CGGTGCTTCTGGCTGAAAAG
Araip.B04	83738381	83.7384	0.114584	83738467	86	60.035	177	20	60.035	430	20	254	AAAGGTCGGCCAAGGATGAG	AAAGTGCTCTTGGATCCCGG
Araip.B04	87231556	87.2316	3.49317	87231632	76	58.486	116	21	59.749	404	20	289	AGTTTGCCATGAATCGAACCA	TGCACCGGGTCGTATCAATT
Araip.B04	87448060	87.4481	0.216504	87448115	55	60.036	67	20	60.037	355	20	289	GTCCGTGATGGGAGCTTTCA	GACGGTCCGAGGGAACAAAT
Araip.B04	87717172	87.7172	0.269112	87717223	51	59.968	213	20	60.039	429	20	217	CACGAAGACGTCCCACTTGA	CATGCAAGGAACCAACGTGG
Araip.B04	88664651	88.6647	0.947479	88664701	50	59.892	77	20	60.111	362	20	286	ACTGAACTAGTTTGGCGGCA	CGTGTTTTCGCCTTTCCTCG
Araip.B04	88692287	88.6923	0.027636	88692340	53	59.299	27	23	59.16	246	22	220	TCCTTTACCATACGATTCACGGA	AGCACAGAGAGAGAGAGAGAGA
Araip.B04	89246886	89.2469	0.554599	89246974	88	58.533	149	20	60.25	374	20	226	TCAATGCCTTCACAGATGGC	TTCGACCAGGCAAAGACCTG
Araip.B04	89530845	89.5308	0.283959	89530934	89	59.89	106	20	58.604	318	23	213	TTGGCAACTCACGATGGGAA	GGTAACTAGCTTTTCCTGTTGGT
Araip.B04	90016864	90.0169	0.486019	90016920	56	59.807	99	20	60.25	375	20	277	TGGGTACAGGTCCCTGAGTT	TTTCAGGAAGTGGAGCGGTG
Araip.B04	93489101	93.4891	3.47224	93489182	81	60.036	3	20	59.714	294	22	292	CAGGCTCTGGACAGCATGAA	TGGTTAGTTTTGTGAGCGTTCG
Araip.B04	93953929	93.9539	0.464828	93954019	90	58.908	111	21	59.959	389	20	279	GCTTGCGGTCTTTATTTCCCT	TGTACGGAGGTGATGGAGGT
Araip.B04	93956725	93.9567	0.002796	93956786	61	59.819	164	20	59.466	401	20	238	CCCTCTAATGGTGACAGGGC	CCAAAACAGTGCACACCCAA
Araip.B04	93960476	93.9605	0.003751	93960530	54	59.672	167	20	59.96	454	20	288	CACCACCAATAGGACAGGCA	TCTTTGCCAACCCATCCTCC
Araip.B04	94099115	94.0991	0.138639	94099169	54	58.298	0	20	59.828	276	20	277	TGCTTGGAACTCATTTGGCA	GCAGTTCATCATGGCACACC
Araip.B04	94311389	94.3114	0.212274	94311442	53	59.964	2	20	60.179	266	20	265	TGCCGGTCTCAAAATCCGAA	TCAAGCTGTGGGATGCACAA
Araip.B04	94347744	94.3477	0.036355	94347806	62	60.325	71	20	59.93	357	21	287	GCCTTCCAGGTCCTCTCTCT	AGTTGTAAGTCTTCGCCTGCA
Araip.B04	94350024	94.35	0.00228	94350103	79	59.127	127	21	60.04	426	20	300	TGTTGGCTTGTTGTGAGATCG	TTGCGCCGTTTTCCATCTTG
Araip.B04	94939919	94.9399	0.589895	94940021	102	59.235	52	24	59.597	252	24	201	AGGAACACTTGAACTGTTTTGTGA	ACTATAGTGGCTCACATTTCTCGT
Araip.B04	95847058	95.8471	0.907139	95847113	55	59.122	166	22	59.82	365	20	200	CAACGAGATTTGGTTGACAGGT	TATTTTCCTCCTCCCTGCGC
Araip.B04	96260881	96.2609	0.413823	96260934	53	58.054	92	24	60.322	292	20	201	AGTTCAAGTCCTTCCAAATCTTCT	TTTGCCATTCTCTCCCACGG
Araip.B04	97336108	97.3361	1.07523	97336188	80	59.961	1	22	58.095	246	22	246	ACCTTATTCCGCACTTCACAGT	TGCTTTCCCAAGGTTTACAAGA
Araip.B04	97978216	97.9782	0.642108	97978277	61	60.601	12	20	60.179	215	20	204	GGTCCGTGAAGTTTACGCCA	ATAGCCTTGTCCGTGTACGC
Araip.B04	98654811	98.6548	0.676595	98654900	89	59.7	288	22	59.048	489	21	202	ACAACACATCATCTCGTCCACT	CCATTATGGGAGTGCTGAAGC
Araip.B04	98661194	98.6612	0.006383	98661244	50	60.249	172	20	59.864	408	21	237	TGATTGCGTTTGTGTTGCCC	TGAGAACAACAGAGCGTGACA
Araip.B04	98906647	98.9066	0.245453	98906713	66	59.885	186	20	59.999	387	21	202	AGGCCATTCAGCAGGGAAAA	CAGGACAGAAGACTGGTGGAC
Araip.B04	99271204	99.2712	0.364557	99271289	85	60.039	126	20	59.82	375	20	250	GGCAAAGGAAAGCTGACTGC	AGTCCTTGCTATGCTGCCTC
Araip.B04	99353075	99.3531	0.081871	99353128	53	59.886	164	20	60.031	431	20	268	AAAGGTTAGCATGGTGGCCA	CCCCTCTGGCTAACCTAGGT
Araip.B04	100285067	100.285	0.931992	100285121	54	59.385	18	20	59.797	304	21	287	TCAATCTGTCAGACCAGGCC	GCAGGACAATTCTCCTTTGGC
Araip.B04	102246894	102.247	1.96183	102246944	50	57.873	115	24	57.361	397	22	283	TCTGACCAGTTATTCATCCAAAGT	TGAATGAGGAAAGTGGATGTCA
Araip.B04	102814565	102.815	0.567671	102814623	58	59.32	181	20	59.888	386	20	206	TGCTCTTGTAGTTCCGCACT	TGTGGGTGTGCTAAATGGCT
Araip.B04	102815581	102.816	0.001016	102815640	59	58.842	6	20	57.349	299	27	294	TTCTTCCCTTGCCTTTCCCT	AGGAATAAAAACTTTACAAACCTAGGT
Araip.B04	103034622	103.035	0.219041	103034685	63	60.038	63	20	59.896	336	20	274	ATCAACTCGGTTAGTGCGCA	GGCTCGCAGTACCCGAAATA
Araip.B04	103101623	103.102	0.067001	103101699	76	59.9	115	20	59.524	328	20	214	CCAACAAACACAAGCGCTGA	TGCCTTGTTAGGTGCCTTCA
Araip.B04	103697906	103.698	0.596283	103697996	90	60.108	130	20	60.036	364	20	235	TACCACTTCCGCATCGCATT	AGTTTTTAGGCGATGGCGGA
Araip.B04	103943714	103.944	0.245808	103943767	53	57.359	49	22	60.108	292	20	244	TGGAACACGTTAAATGCAGTTT	GCAAGCTAATCGGTGGGACT
Araip.B04	104552819	104.553	0.609105	104552878	59	59.968	82	20	59.892	312	20	231	AACAAAGACCAACATGCCGC	TCGGTGGCATGAGTGTTTGA
Araip.B04	105709482	105.709	1.15666	105709532	50	59.895	115	20	59.974	397	20	283	GGGACCAGATGCTAGTTCCG	GCGAAAACGGCGTCCTAATC
Araip.B04	106220224	106.22	0.510742	106220291	67	60.037	187	20	59.543	420	20	234	CGCTTGCTCCAGGTCAGTAA	TATAGCCAACCCGACACGTC
Araip.B04	107499539	107.5	1.27931	107499589	50	59.993	61	23	59.827	286	20	226	CACACACATCAACTCTAGTCCCA	CACGTCGACATGTGGAGGAT
Araip.B04	108241290	108.241	0.741751	108241365	75	60.671	159	20	60.25	389	20	231	AGTCATGTCTTCGGGTTGCG	GAAGATAGTCCCTGCGCCTG
Araip.B04	108350646	108.351	0.109356	108350708	62	59.757	31	20	58.844	306	22	276	AACTCGTACCCGCACTCTTC	TGTTGATTGCTGTGGTAATGCT
Araip.B04	108395691	108.396	0.045045	108395746	55	60.035	75	20	60.107	360	20	286	AGGAGGAGACAGAGACCGAC	TTTCCTTGCACCTCCAACGT
Araip.B04	108907716	108.908	0.512025	108907792	76	60.108	8	20	59.602	209	20	202	ATGGTAAGGTCGTGCTCAGC	GATGTAGGACCATCCCTGGC
Araip.B04	108970245	108.97	0.062529	108970337	92	59.828	42	20	60.039	313	20	272	ATTCACAGCGGCAATGAAGC	CAAGTCTTGCTTGCTGCTGG
Araip.B04	109019760	109.02	0.049515	109019831	71	57.059	119	28	58.965	401	27	283	ATACGATTAGCAACAGCTATTTTAAAAA	TGCTTGTGTTAAAGGTTATTTTTGTGA
Araip.B04	109880108	109.88	0.860348	109880166	58	59.024	204	21	60.318	414	20	211	GTCAACCCTAACCTCCTGTCA	GTTTTTGGCGCTGGTCTGTC
Araip.B04	110046334	110.046	0.166226	110046394	60	60.135	178	21	59.82	417	20	240	TCGTTGATATGTGACCCCAGC	ACACCGACCTCAACAAAGCT
Araip.B04	110217845	110.218	0.171511	110217909	64	59.924	96	21	58.718	309	23	214	CCCATATGGCCTTACCCTTCC	ACAACACCCAATTACTCAAACCA
Araip.B04	110369545	110.37	0.1517	110369616	71	59.961	50	20	60.819	288	20	239	ACAAGGCAGATTCACCTGGG	TATCTTGATGCTTGCGCCCC
Araip.B04	110490638	110.491	0.121093	110490737	99	59.741	174	20	60.27	398	21	225	AGCCACCTTGGTGTTGAAGT	ACGTTACGGTTGATTGGAGCA
Araip.B04	110588399	110.588	0.097761	110588476	77	60.065	83	21	59.926	360	21	278	AGGTTTGAAGTAGCGATGGGG	CTCCAACTCATCCACAACCCA
Araip.B04	110589490	110.589	0.001091	110589555	65	59.962	116	20	59.955	379	20	264	TCCCACTTCAGTGAATGGCC	ACCATCATCCCCTGTCCAGA
Araip.B04	111139430	111.139	0.54994	111139500	70	59.566	5	22	59.678	204	20	200	TCATACAATCATGCTGGGTCGA	AGCGAACTTCCCTCTGTTCC
Araip.B04	112326652	112.327	1.18722	112326711	59	59.822	55	20	60.179	263	20	209	TGTCACACGCCCAACACTTA	TTGGGTTCCTGGCTCACAAG
Araip.B04	112541281	112.541	0.214629	112541350	69	57.123	175	20	60.107	407	20	233	TCCTTTAGGCAATGAGCACA	ATGCCTCGGATGCACATTCA
Araip.B04	112767911	112.768	0.22663	112767968	57	57.166	102	21	59.63	366	20	265	TTGGTCAATTGCATTGTTGGT	GATGCAGTAACTTCGCACCG
Araip.B04	112771188	112.771	0.003277	112771249	61	57.59	111	24	59.247	319	20	209	AAGTCAAATCAGAAAGGAAATGCA	AAGTTTCCCTTTGTGCCTGC
Araip.B04	112878259	112.878	0.107071	112878323	64	57.724	195	20	59.839	441	24	247	TGCGTGAATTTTGCATAGGC	CCTACTTTTGTGGGGTTGTTTTCA
Araip.B04	113038085	113.038	0.159826	113038136	51	59.969	212	20	60.038	438	20	227	CCCACGAACGCCTCTATCTC	GCCACCATGACCAGCTTTTG
Araip.B04	114055139	114.055	1.01705	114055189	50	59.823	188	20	59.164	400	24	213	CCCACCAACCCAACACAAAC	TCCTAGCTCTTCTTGTGTCTTTCT
Araip.B04	114554199	114.554	0.49906	114554255	56	57.658	108	20	59.31	308	21	201	TCTCAACCTTGATCCCCAGA	TCGAAAAGAAGGTCCGGTTCT
Araip.B04	114586269	114.586	0.03207	114586329	60	60.251	22	20	59.966	252	20	231	TTTGGTTTCCTACCCCTGCG	CTATAGTGGGAAGCGCAGGG
Araip.B04	114705458	114.705	0.119189	114705548	90	59.755	109	20	59.961	341	20	233	TTAACCGTCTGCTCGCATCA	ACATTCTGTGGCCTGCATCA
Araip.B04	114723332	114.723	0.017874	114723411	79	59.902	42	20	59.899	302	20	261	CGACTCGACTTTCGGTAGGG	GCGCGGGTATACACACTACA
Araip.B04	114766934	114.767	0.043602	114766997	63	60.107	84	20	59.751	341	20	258	ACAGAAAGTTGGGCAGCACT	TGCTGCTAGAGAACTGCAGG
Araip.B04	114770202	114.77	0.003268	114770265	63	60.039	159	20	59.884	442	20	284	CCATGAACACGCACATGCAA	AATTCAAACCCCACTCCCCC
Araip.B04	114773649	114.774	0.003447	114773713	64	59.992	127	23	57.537	330	20	204	ACCTTCTCCAAAGCTTGAGTAGG	TGTTTGGTAGGGCTTTGGTT
Araip.B04	114862902	114.863	0.089253	114862984	82	58.729	4	20	60.108	262	20	259	ACAAAAGCCAAACACCACCA	CCACTTCGCCTTCCTCTGAG
Araip.B04	115015501	115.016	0.152599	115015554	53	59.681	206	20	59.967	428	20	223	GAGGTTGCAGGTTCGAGTCT	ACGAAGCTAACCGTGCAAGA
Araip.B04	115162828	115.163	0.147327	115162884	56	57.612	60	25	59.698	332	20	273	TCATGCAAACCAAAATTTTTCTTGT	CGCAGACATACACGGAATGC
Araip.B04	115207029	115.207	0.044201	115207084	55	59.559	118	20	60.035	351	20	234	TAATTGCGCCACTCGTTTCG	TAAGGCATGCCCTGTGTCTG
Araip.B04	115257732	115.258	0.050703	115257807	75	60.108	4	20	60.325	276	20	273	CGAGCCATGGTGGTGAAGAT	AGGGTGTGTTTGGCAAACCT
Araip.B04	115455066	115.455	0.197334	115455135	69	59.965	73	20	60.891	343	20	271	ACTGCAGAGTCAACCAGAGC	CCTCCCAACAAGCGCTTCTT
Araip.B04	116254636	116.255	0.79957	116254705	69	59.416	259	24	59.895	459	20	201	TGCAAGCCTAATTGAAAGTGAAGT	GGATCGTCCCTCACCACATC
Araip.B04	116362735	116.363	0.108099	116362803	68	59.111	58	22	57.253	314	22	257	TGGGCTAAGGTAGTATAGCGTG	TGTGAAAGTCTAGTGGTCAACA
Araip.B04	116863547	116.864	0.500812	116863614	67	59.683	158	20	58.073	375	20	218	TTCCTGCAAAATTCGGGCAC	AGCATCTGAACCATTGGCAA
Araip.B04	117011678	117.012	0.148131	117011744	66	57.73	135	20	60.024	344	24	210	TTGGTAGGATGGGAAGAGCT	TGCTGTTCAGCAGTTTTAGATGTG
Araip.B04	117020041	117.02	0.008363	117020103	62	59.998	152	21	58.942	390	21	239	GCAACATGCAATTTGTCCCCT	TCCCTTTCTGCCAAAGAGACT
Araip.B04	117442899	117.443	0.422858	117442971	72	58.487	206	20	59.212	459	20	254	GGGGGAGAGAATAAGCCACT	GGTCTACCACGCTTTTGACG
Araip.B04	117460090	117.46	0.017191	117460173	83	59.966	227	20	60.179	451	20	225	TTGGAACGCTGGTTGATCGA	GGGCGGAGGGTTGTATCTTC
Araip.B04	117461332	117.461	0.001242	117461385	53	58.617	117	20	59.037	387	21	271	ACCATAGGTCCAAAGCCCTT	ACATTTGCAGTGCTTAAGCCA
Araip.B04	117540144	117.54	0.078812	117540221	77	60.034	109	20	59.965	327	20	219	ATCGAGGCAGTCTCTCACCT	ACATATTCCCGGGATGTCGC
Araip.B04	117905594	117.906	0.36545	117905658	64	59.899	176	22	59.893	387	20	212	AGTGTAACACGTCTCACTTGCT	TGTTCCTGACTCCACTGCAC
Araip.B04	118360396	118.36	0.454802	118360451	55	59.969	140	20	59.963	391	20	252	GACGCCTCTGGTATCTCTGC	CCCACCGGTTATCCACACAA
Araip.B04	118373863	118.374	0.013467	118373953	90	59.359	74	21	58.312	273	21	200	TCCACTCCTCAAGCTCCTAGA	TCCTTTTTGGTTTCATGGGCT
Araip.B04	118423149	118.423	0.049286	118423214	65	60.269	263	21	59.596	464	20	202	CGTGAGTTTGACAACCTTGCC	TCCTCAAAAAGGGGCACGAT
Araip.B04	118434263	118.434	0.011114	118434327	64	59.157	117	21	60.32	344	20	228	AGCATGCACCCTACAGAATCT	CGTCTGGGTGGTGTAGTTGG
Araip.B04	118713299	118.713	0.279036	118713378	79	59.966	61	20	60.107	279	20	219	TGGGTAAAGTGTCGTGGCTC	TCCAACAAGTCCGGTTTGCT
Araip.B04	118827690	118.828	0.114391	118827760	70	59.893	105	20	59.962	372	20	268	GGATATGGGCGCAGAAGTCA	AACCGCAATACTGCTCCCAA
Araip.B04	119400033	119.4	0.572343	119400085	52	59.524	201	20	60.035	442	20	242	TGCACAGTTGGTGGGTACAT	TACCATGGCGAAAAGACCCC
Araip.B04	119491016	119.491	0.090983	119491092	76	60.525	156	20	58.274	455	20	300	CCGTGTGGAATCGTAGTCCG	CGGAGCTTGCTCACATACAA
Araip.B04	119636226	119.636	0.14521	119636294	68	58.731	95	21	59.159	366	20	272	TGATGATCTTGGACCAGTGGT	TGTGCTACAACCACCTTCCA
Araip.B04	120647639	120.648	1.01141	120647705	66	60.038	60	20	59.902	286	20	227	GGCATTGAACCAACTGCAGG	GATGGTCATGACGACGACGA
Araip.B04	120691311	120.691	0.043672	120691372	61	57.213	102	20	57.45	393	21	292	CATGGACACATGGTACACCT	AGCTTGTCAAACTCTGTGACT
Araip.B04	120739670	120.74	0.048359	120739721	51	59.997	25	21	59.752	266	20	242	CCAATGCCATTGAAAAGGCCA	GCTCGTCCAAGGAGTCATGT
Araip.B04	120799815	120.8	0.060145	120799892	77	59.271	0	20	60.038	207	20	208	CCTGCTAACAACATCGCTGG	ACCAAAATTAAACCCGCGCC
Araip.B04	121600136	121.6	0.800321	121600207	71	60.036	107	20	59.823	364	20	258	ATGGTACAGAGTGTTGGGCG	CATCCACCCTCTTGACTCGG
Araip.B04	122877638	122.878	1.2775	122877694	56	59.219	89	20	59.805	320	23	232	TCCTGCCACAATAAACCCCA	TCAGTCGCTATTAAAGGTGCTGA
Araip.B04	122911038	122.911	0.0334	122911093	55	60.036	198	20	59.897	430	20	233	CTGCCTCTGGAAGATGCACA	GTTGCTTGCAGCCTTGTTCA
Araip.B04	123273327	123.273	0.362289	123273401	74	60.037	182	20	60.038	394	20	213	GGTACCGAAACCACTCCCTG	CCGGACAGTGCAAATTTGGG
Araip.B04	123333863	123.334	0.060536	123333916	53	59.463	117	20	59.466	334	20	218	TCCATTCTCCTTCACCGAGC	ACTTGATGAGAGAGCCACCG
Araip.B04	123335760	123.336	0.001897	123335815	55	59.965	140	20	59.615	425	20	286	GACAAGTGCGGGAGGAGAAA	CCACCTCCAACAACAACAGC
Araip.B04	123414561	123.415	0.078801	123414611	50	58.977	88	22	59.377	295	21	208	TGAAGGTTGAACACATTGTGCT	ACATCAACATCACACCCGAGA
Araip.B04	123443108	123.443	0.028547	123443179	71	59.743	186	20	59.822	425	20	240	TCTGTGCCATCTCCCCAATG	GCTTGAGGCGTTCCTGGATA
Araip.B04	123607582	123.608	0.164474	123607660	78	59.901	193	24	59.648	464	21	272	AGACTGAACGCATATAGCAACTCT	TCTGCAATCCCACATGTGAGT
Araip.B04	123797476	123.797	0.189894	123797546	70	59.226	16	24	59.116	305	20	290	AGGTGCAATTTCCTGATGAAATGA	TGAGACTCGAACCCGTAACC
Araip.B04	124105061	124.105	0.307585	124105117	56	57.503	120	20	59.463	331	25	212	ACAAATGGTCGCAGATCCTT	TGTGGATATAGGTAATGTGTAGCGT
Araip.B04	124105684	124.106	0.000623	124105755	71	59.832	39	20	58.187	321	27	283	GGCGGGACAAAATTGAGACG	TCCACAAGTTTATGTACTAGTCATTCT
Araip.B04	124107881	124.108	0.002197	124107945	64	59.751	19	20	59.966	259	20	241	TGCACCATCACGCTACATGA	CGGTATCCTCAGTGGCATCC
Araip.B04	124117832	124.118	0.009951	124117885	53	60.396	172	20	60.107	438	20	267	ATTTCATCCCCACTTCCCGC	CTCTCTGCCTGTGGGAATGG
Araip.B04	124118954	124.119	0.001122	124119017	63	60.179	35	20	59.581	241	21	207	TGGGAGAGATTGGGGGTTGA	TCCGGCACCAGAAAAGTTAGT
Araip.B04	124269419	124.269	0.150465	124269492	73	57.936	184	20	59.118	388	20	205	TGTGTTGCTCACATTGGGAA	GCTGGCCCTTTATTATCGGC
Araip.B04	124404722	124.405	0.135303	124404794	72	58.565	243	20	60.224	443	22	201	AACTCCGGATTCCCCTATGG	TGGCTAATGAGCTCATCTGTCG
Araip.B04	124526062	124.526	0.12134	124526147	85	59.894	164	20	60.179	397	20	234	CTTCATCTTCCTCCTCCCGC	AGGACTCGGTGAAGGGAAGT
Araip.B04	124663569	124.664	0.137507	124663637	68	59.163	258	20	59.997	463	21	206	TGAAGCTGTCAAGACACCCA	GTTGTAAGCTCTCACAGGCCT
Araip.B04	124956881	124.957	0.293312	124956942	61	59.965	91	20	59.967	341	20	251	GCCACAAACCCATTCCAACC	AGAGTGATCGGCATAGCAGC
Araip.B04	125948549	125.949	0.991668	125948617	68	60.108	5	20	59.129	266	20	262	TGAGGCCAGCGAGAATTCAG	CACACACACACACACACACA
Araip.B04	126070026	126.07	0.121477	126070127	101	57.521	267	24	59.177	501	22	235	AAGTGGGATAAAGCTTTTGAAACA	TCAAGCTTGTTGTGTCCAAACA
Araip.B04	126527346	126.527	0.45732	126527417	71	59.963	178	20	59.177	437	20	260	TTCAGCCGAGGTGCTGATTT	TGGCAGCAAGTCAAAAAGCA
Araip.B04	126549705	126.55	0.022359	126549784	79	57.444	72	20	59.738	284	20	213	ACTTGCAAGTGCTCATCTCA	CTAGAGGGGCTGTAGGTGGA
Araip.B04	126861580	126.862	0.311875	126861632	52	57.35	157	20	60.134	388	21	232	AGGAAGAGATCCCAACCAGA	GGGAAGCTTTAGCCGATTCCT
Araip.B04	127293781	127.294	0.432201	127293832	51	59.888	63	20	58.443	324	23	262	ACATGAAAGGTCCACCACCC	ACCAGATCAAAAACCCTTTTCCT
Araip.B04	127410898	127.411	0.117117	127410950	52	59.451	244	22	57.227	450	27	207	GCAATTTTGGTTTGATGCTGCA	TCACAGCTTTTACTAGAAATTCTAACA
Araip.B04	127421236	127.421	0.010338	127421292	56	59.956	78	20	59.888	278	20	201	TGATTGGGGCTGTAGGAGGA	CCGAACCCTCCCTCCAAAAA
Araip.B04	127868264	127.868	0.447028	127868362	98	59.959	65	22	58.649	339	20	275	ACACTGTCCAAATAACCTCCCC	TCATCACTCTCTGGCAACCA
Araip.B04	128102879	128.103	0.234615	128102929	50	57.395	93	20	59.925	356	21	264	ATGTAACGAAAAATGCGCGT	TCATGGCTCATTGGTGGAACA
Araip.B04	128132759	128.133	0.02988	128132810	51	58.544	40	20	60.321	312	20	273	TCAATTTGATGCTCAGCGCT	AGCATGCACAAAATGTGGCC
Araip.B04	128484674	128.485	0.351915	128484768	94	60.033	17	20	60.036	281	20	265	ATTAGGGCTGGGGTTGAAGC	TACCCTCCACGCCATCAAAC
Araip.B04	128487795	128.488	0.003121	128487845	50	59.556	201	22	59.163	405	20	205	TGTTACCATTGGTGAGTTGGGA	TGGCACAGGTTGACAAGAGA
Araip.B04	129694174	129.694	1.20638	129694241	67	59.961	226	20	60.022	429	24	204	TAAATGTGGGGTGGACAGGC	CCTGTTGAACACAATAAGCATGGT
Araip.B04	129883173	129.883	0.188999	129883258	85	59.023	96	20	59.413	316	23	221	CTTCCACCTGCACCACTCTA	TGCAAGAGGGATAGGAGTTTTGA
Araip.B04	129967878	129.968	0.084705	129967955	77	60.035	2	20	59.962	206	20	205	GGGATCGGAGCACCTTTCAA	CCCGGCTTCTACAACCCTTT
Araip.B04	130213396	130.213	0.245518	130213481	85	59.85	118	24	58.137	329	21	212	GCGTTTTGAAACATGAGATTTGGG	ACATGCTGCTTGTACCTTTGA
Araip.B04	130273504	130.274	0.060108	130273575	71	60.179	64	20	58.545	349	23	286	GCAATGCTGATCAACCCTGC	AGCACAAATCTCTGTCTTGTTCA
Araip.B04	130672529	130.673	0.399025	130672583	54	60.895	184	20	59.814	410	20	227	CCAAGGCAGCCTGCTGTTAA	AGGCAGGCCTTTCTTTCACA
Araip.B04	130736647	130.737	0.064118	130736697	50	59.166	84	25	59.087	284	21	201	GGGATAGCTAGAAGACCTAAAGACA	TGCAGGCTAATTAGGTGGACA
Araip.B04	130855782	130.856	0.119135	130855834	52	59.444	184	20	59.449	434	20	251	TCTTCCAACTTGCCAACCCT	ACTGAAGACCACTTGGGCAA
Araip.B04	130857564	130.858	0.001782	130857620	56	60.252	63	20	57.584	321	26	259	GGGCTGTTGAAACCCCATCT	TCCAATCCAAACAACATTATACTGTT
Araip.B04	131047355	131.047	0.189791	131047421	66	59.89	209	20	59.955	438	20	230	TCCTTAACACTGGTGGTGGC	TGATGATGGTGGAGAGGGGT
Araip.B04	131085240	131.085	0.037885	131085295	55	58.126	99	21	59.751	392	20	294	TCATGATGTGCAACTTTGGGA	TCGGGTGAAGCCTCTAAAGC
Araip.B04	131196613	131.197	0.111373	131196665	52	59.679	187	21	60.068	389	21	203	GCGTACACATAGAGTTGTGCG	CCAGAGCAAGTGAACAATGCC
Araip.B04	131292666	131.293	0.096053	131292735	69	59.444	133	22	59.829	397	20	265	TGGCTGATTTTTGTATGCACGT	CAAGATGGTCTGCTTGCAGC
Araip.B04	131330732	131.331	0.038066	131330790	58	57.387	252	21	58.845	456	27	205	AAAAAGCTTTGGACTACCCCT	ACTTTGCTATATGATACCAAATACCGT
Araip.B04	131450110	131.45	0.119378	131450194	84	59.968	11	20	59.893	256	20	246	GGCAAACTGCAGCACAATCA	TGTGTGTTGCGGGTGATGTA
Araip.B04	131452584	131.453	0.002474	131452644	60	60.251	14	20	59.994	213	21	200	TTGGTGTCTGGCTGGATTGG	TGGTTATGATTGTGGCAGGCT
Araip.B04	131821128	131.821	0.368544	131821195	67	59.966	247	20	59.179	447	21	201	GACCAAGGTTCAGCTGACGA	CTGAAGGCTGGGAATTTGTCC
Araip.B04	131942784	131.943	0.121656	131942842	58	60.108	128	20	59.839	403	22	276	GGAGTCTTGGCCTGCTACTG	GGAGCATGCAACAAATACACGA
Araip.B04	131958631	131.959	0.015847	131958726	95	60.464	0	20	57.305	249	22	250	TGTCTTTGCTGACGTGGCTT	AAGAGTTTGCGTGTTTGAGAAA
Araip.B04	131986523	131.987	0.027892	131986589	66	60.136	120	21	59.743	418	20	299	CGTCTGTTCTGCTTCATTGCC	TACCGAGAGAATCCGGGTCA
Araip.B04	132001623	132.002	0.0151	132001699	76	59.902	226	22	60.109	449	20	224	TGATTGAATTCCAGCATGTCGC	GAAAGCGGTGCCAAATCTGG
Araip.B04	132131342	132.131	0.129719	132131411	69	59.56	190	22	59.931	446	21	257	TCCTGTTTTCTTCAGCTGGTCT	ACCACCAATTGCTTCAACTGC
Araip.B04	132421614	132.422	0.290272	132421674	60	57.273	159	20	60.179	457	20	299	TGTTGGTCTCAAAGAGCCAA	TGTGTTGCTGCATGGGAAGA
Araip.B04	132577310	132.577	0.155696	132577403	93	59.607	44	20	60.25	317	20	274	CAAGGGGCCAAAACAAGACC	TTTGGTGGAGGAAGAGCACG
Araip.B04	132889153	132.889	0.311843	132889210	57	60.035	197	20	59.849	410	21	214	CATGACCAGGCACATCCACT	TGAGAGGTGAGGTTACCCCTT
Araip.B04	132951968	132.952	0.062815	132952036	68	59.119	138	22	60.109	403	20	266	GCTGTCTGTTGTCTTCATTGGT	GGCAAAAGGCATGCAATCGA
Araip.B04	133165448	133.165	0.21348	133165516	68	60.179	113	20	59.397	393	20	281	CCAGGATGCATTGAACGTGC	GGTTGACCTGCAATGTTCCC
Araip.B04	133255537	133.256	0.090089	133255602	65	59.891	125	20	60.179	328	20	204	TGACTCACTGGTCCCAAAGC	CTGACCTGCCGATCCAGAAG
Araip.B04	133262586	133.263	0.007049	133262653	67	60.317	77	20	58.944	375	20	299	GTGGTGACTTTGTCAAGCGC	TGTTTGCTAGTCTGGCTCCA
Araip.B04	133343585	133.344	0.080999	133343641	56	57.63	0	20	59.598	199	24	200	GTGCTCTCTGGATCAACGAA	AATAGTTAGCCAGTTAGTCAGCGA
Araip.B04	133370944	133.371	0.027359	133370999	55	60.03	151	20	60.032	381	20	231	CCATCTCCTCCCCCACCTTA	TGGAGATGGAGGAGGAGGTG
Araip.B04	133378686	133.379	0.007742	133378763	77	59.215	124	21	59.924	356	23	233	CGCGGTGATATAGAACAACCG	AGGTGAAAATTTAGGCCTCTGGT
Araip.B04	133435133	133.435	0.056447	133435206	73	60.109	80	20	59.897	302	20	223	GTTAGGTTGGCCAATGCGTG	GCCTTGCAGCTGTTCACAAA
Araip.B05	238000	0.238		238052	52	57.745	101	20	60.037	356	20	256	TTCGACTCATGTGCCAAGTT	TGAGTAAGCGGCCGACAATT
Araip.B05	267227	0.267227	0.029227	267288	61	60.083	51	24	60.203	349	21	299	GCAAAAATTCACTCGATGTACCCA	AGGCCCTCAAAAACCTCTTCC
Araip.B05	279333	0.279333	0.012106	279393	60	59.888	150	20	60.108	364	20	215	CCACATCCAGGAAACCACCA	TCATGCAGTAGCTGTGGCTC
Araip.B05	516193	0.516193	0.23686	516264	71	59.89	68	20	59.888	269	20	202	GGAACTTGCCTCTTGACCCA	ATTTGGGTTCGTGGCTTCCT
Araip.B05	832508	0.832508	0.316315	832594	86	60.108	136	20	57.565	411	20	276	GGCTCTTGTTATCGGTGCCT	TTTTCTCACAAGGGCAGTGT
Araip.B05	966768	0.966768	0.13426	966831	63	58.847	199	23	58.908	415	21	217	AGTGTCTGTCCTAGTTGCTTAGT	GCTCTGTTGGGTAATTGTCCC
Araip.B05	1102465	1.10247	0.135697	1102519	54	59.183	121	22	59.136	391	22	271	CAAAGGAAGTTAACCCATGCGA	CGGTCGCTGAATGTAATTAGCA
Araip.B05	1129251	1.12925	0.026786	1129339	88	59.775	85	22	58.875	382	20	298	GTGTGTTATTCTCGGCAAAGCA	TCCAGTTGAAGGTTCACGGA
Araip.B05	1351679	1.35168	0.222428	1351764	85	59.746	37	20	59.969	316	20	280	TTGTGTGTTGACCCTTCCGT	GTCAATGCACAGCACCGTTT
Araip.B05	1504769	1.50477	0.15309	1504822	53	60.036	67	20	60.272	364	21	298	ATTGCCGAGGTTGAGAGGTG	ACCAATACAGGGCACTTGACC
Araip.B05	1572532	1.57253	0.067763	1572601	69	60.108	266	20	59.374	465	23	200	AACGCTCTGATTCCTGCTCC	GCATAAAGCAACGTAAGGATCCA
Araip.B05	1640277	1.64028	0.067745	1640328	51	60.091	78	22	60.179	278	20	201	ACCCATTTGTCAACCAGTTCCT	ATTCCCCTCCCCCTTTCCTT
Araip.B05	1754245	1.75425	0.113968	1754317	72	60.389	13	20	57.43	309	23	297	ACAGAGGCGCAAGTACGAAG	TCACCACTAAAATAACACTCCCA
Araip.B05	1789967	1.78997	0.035722	1790020	53	58.97	117	20	60.179	388	20	272	ACCGTCATCAGGTCGGTATC	TGCTGTGAACATGAGGCCAA
Araip.B05	1849513	1.84951	0.059546	1849595	82	59.963	6	20	60.885	214	20	209	TGGCTCAACCAACAGGCTAG	GCAAGTCCTGCTGTCGGAAA
Araip.B05	1865796	1.8658	0.016283	1865878	82	59.409	21	20	59.304	302	22	282	TTCGTCGCCAGTAACGTACA	CTCTCGTCAATATCTGGGTGGT
Araip.B05	1884238	1.88424	0.018442	1884309	71	59.747	79	20	57.35	281	20	203	TTGCAAGGGAATCTCGGAGG	TGGATCAAACACTTTCCGGT
Araip.B05	1965975	1.96598	0.081737	1966034	59	59.809	208	20	59.888	407	20	200	TCCACCTTCCTCACCAGTCT	AATGGACGCCCCAAAGAGTT
Araip.B05	2091145	2.09115	0.12517	2091222	77	59.1	188	21	59.894	421	20	234	TCTTATTCGGGTGAGCTGTGT	TGTTGAACACTCCAGGACGG
Araip.B05	2143530	2.14353	0.052385	2143592	62	60.035	139	20	60.036	425	20	287	CCTCCACCTCCACCAATGTC	CTTGCAGGTAGTGGAGGTGG
Araip.B05	2387977	2.38798	0.244447	2388032	55	60.04	173	20	59.834	451	20	279	CTTTCGGCAGCTTTGACACC	GCGAACCGGTGATTGAACAG
Araip.B05	2395415	2.39541	0.007438	2395481	66	58.813	121	20	59.679	330	20	210	GGGAGTCACAGTACTGAGGG	TTGCATGGCCATTGTTCACC
Araip.B05	2696058	2.69606	0.300643	2696133	75	59.525	197	21	59.959	433	20	237	GCATGCTTTGAATCTGGAGCA	TGCTCTCTGAAGGCTCTCCT
Araip.B05	2841936	2.84194	0.145878	2842022	86	60.395	224	20	58.057	425	21	202	TCTCATAAGAGGTCGCGGGT	TGTTCATTTCTGGAGCCAACA
Araip.B05	2985829	2.98583	0.143893	2985892	63	60	58	21	57.685	302	22	245	ACGTGCATCTGAAAGTCGTCT	TGCCCCTAGTCATTCAAATTCA
Araip.B05	3041697	3.0417	0.055868	3041767	70	58.759	157	20	60.401	377	20	221	CAAGTTGATCCAGCAGTGCA	ACCAGGACAGAAGGGTTCCA
Araip.B05	3584038	3.58404	0.542341	3584103	65	59.898	177	20	58.99	450	22	274	ACTCAGAAACTCGTGCGTGT	TCAACGTTTTGATGTGGTCACA
Araip.B05	3632142	3.63214	0.048104	3632204	62	60.038	125	20	59.528	418	20	294	TCGCTTCCTTAGCTTCGCAA	ACCCCACTTCGTTGACATGT
Araip.B05	3651991	3.65199	0.019849	3652064	73	59.906	5	24	59.963	206	20	202	GCACAACTAGATCCAAAATACGCA	TGCTTCAGGCTGCTGATGAA
Araip.B05	3758359	3.75836	0.106368	3758444	85	58.848	109	22	58.318	368	24	260	TGTTGATTCAAGAGTGCATGCT	ACCTGCTTACTTGAAGTACAAACT
Araip.B05	3798533	3.79853	0.040174	3798587	54	60.25	6	20	60.179	266	20	261	CCGCCACCAGATGATTCGAT	CGGATGAGCTCTGGTTCCAG
Araip.B05	3824790	3.82479	0.026257	3824844	54	59.812	184	23	59.464	441	20	258	TGACTGCATTTGGTAACTTACGC	CCTCAGCTGCTGCTACTTCT
Araip.B05	3909244	3.90924	0.084454	3909298	54	60.039	183	20	59.933	382	23	200	AACCAGCAAGCATCGCAAAG	GGGTTGCTGGATTTTCTATTCGG
Araip.B05	4136270	4.13627	0.227026	4136344	74	59.682	38	20	59.016	257	21	220	CCAGCCCACAAACATTCCAC	CGAATGTTAGCGACGAGTTGT
Araip.B05	4344241	4.34424	0.207971	4344295	54	61.595	1	20	60.105	200	20	200	GAATTGGGTGGCGGTGGAAG	ACTCACCAACTGAGGTCCCT
Araip.B05	4418875	4.41887	0.074634	4418929	54	60.034	110	20	57.371	325	22	216	GATCCAACATGCAGGGACCA	AAGGAGCATGAAAAAGGCAAAT
Araip.B05	4613409	4.61341	0.194534	4613469	60	59.718	157	24	60.108	360	20	204	ACAAAGTCCAATTGTAAGCATGCT	GCTGGCTCATGTCGGTAAGT
Araip.B05	4861105	4.86111	0.247696	4861155	50	59.968	91	20	59.969	329	20	239	TGAAGGAGGTGTTGACGTCG	CAATGTCCACAGCGCAACAA
Araip.B05	4869551	4.86955	0.008446	4869609	58	59.956	124	26	59.968	405	20	282	AGGGGACTCAGAAAAATCTTAAGACA	GTGAAGTCGACTGCACCTGA
Araip.B05	4873850	4.87385	0.004299	4873918	68	59.118	161	20	60.035	432	20	272	TCACACACGTTTGCAACCAA	GGACATGCTGGACACCATCA
Araip.B05	4989074	4.98907	0.115224	4989131	57	59.966	153	20	59.548	369	20	217	ACTGTGACACCCTAACGCAG	ACGCCTCAAATGAAATCCGC
Araip.B05	5237900	5.2379	0.248826	5237955	55	59.899	185	20	59.823	387	20	203	CTCTAGCACCACGCACCTAG	GCTGCTGGCTCTGCTACTAA
Araip.B05	5258037	5.25804	0.020137	5258111	74	58.945	79	21	59.817	359	20	281	AGTTGTTGTCTAAGAGCCCCA	TGGTGTGGTTCCAAGTCAGG
Araip.B05	5357466	5.35747	0.099429	5357528	62	59.964	156	20	59.807	413	20	258	TTGACTTGGGCGTGCTATGT	AGTAGGACCTCCACAACCCA
Araip.B05	5648270	5.64827	0.290804	5648352	82	59.96	11	22	59.737	310	23	300	TGTGCCATTGAAGAGATGTGGA	TGTGGAGCTACACCATACAATGT
Araip.B05	5833431	5.83343	0.185161	5833493	62	58.855	95	22	58.926	380	22	286	CGTGATACACGGGGATACTACT	ACTTGCCTTATTGGTTCGTGAG
Araip.B05	5952833	5.95283	0.119402	5952905	72	60.674	98	20	59.766	317	22	220	AATACTGTCCTGCACGGTGC	CAGAATTCCACTGTACCTCGGT
Araip.B05	6551065	6.55107	0.598232	6551115	50	59.959	195	20	59.893	406	20	212	CCCCCTCCCCTTTCTTTTCC	AGTGCTGTTGTGGTGACGAT
Araip.B05	6618561	6.61856	0.067496	6618612	51	59.379	32	20	57.799	242	21	211	TCAAGACCAACCACACCACA	TGTTGAGTTTGTCGGGAATCA
Araip.B05	6619423	6.61942	0.000862	6619483	60	60.326	84	20	60.11	364	20	281	TTGGGCCCAAAACAGGTTCA	GTGAATGCCGCGTCAACATT
Araip.B05	6705675	6.70568	0.086252	6705733	58	59.971	37	20	59.896	246	20	210	CCCGTCGTCATCTCTAACCG	CCAATCAGGTCGCCGTATCA
Araip.B05	6826080	6.82608	0.120405	6826163	83	60.179	33	20	60.107	243	20	211	AGGATGGCAAGCATGGGATC	AACCGCCACCACCACTTAAA
Araip.B05	6893969	6.89397	0.067889	6894026	57	60.463	130	20	59.965	343	20	214	CACGCTCCCCATCCTTTCTC	AGGTACTGGTGCAGCTTGAC
Araip.B05	6976772	6.97677	0.082803	6976822	50	60.322	52	20	57.543	282	20	231	TGCAATGAGAGAACCCCACG	AGCTCCAAAACGACGAATCT
Araip.B05	7326274	7.32627	0.349502	7326353	79	58.864	149	21	60.11	385	20	237	GGGGACCCTATTCCTTCATGT	CCAACGAATGCCACGAGTTG
Araip.B05	7423895	7.42389	0.097621	7423953	58	59.602	62	20	57.275	273	24	212	AGCCTTCCTCGCTTTCTTGT	ACGTGTTAGTTTTGTCAAGTAACA
Araip.B05	7619197	7.6192	0.195302	7619279	82	58.213	132	22	59.966	361	20	230	TCTGCTTAAACCCTAGAGACCA	ATCAACAAGTCGGACGCTGT
Araip.B05	7681350	7.68135	0.062153	7681410	60	59.533	28	21	59.651	229	28	202	TCGAAATCACAAATCGGTGCC	TCAGCAAGTTAATAACTAATTCGTCACA
Araip.B05	7864452	7.86445	0.183102	7864508	56	60.037	211	20	59.468	410	20	200	GACTGGTTGGAAGGTACCGG	TGCTCTTCAGCGCAGTCATA
Araip.B05	8445348	8.44535	0.580896	8445402	54	60.038	156	20	59.965	432	20	277	CAACCATGTCCTTTGGCTGC	GAGTAGTGGTGGTGGTGGTG
Araip.B05	8589700	8.5897	0.144352	8589754	54	60.107	38	20	60.251	303	20	266	AGTGCCACCTTCTGTTTGCT	GTTCCCATCTGTGGTTGCCT
Araip.B05	8600617	8.60062	0.010917	8600694	77	59.896	56	20	60.323	318	20	263	CACATGGTTGCTGCCACAAA	TGCAATCCTCCAGGTTGAGC
Araip.B05	8799773	8.79977	0.199156	8799852	79	59.857	76	21	59.241	352	20	277	ACAAGTGGTGAAAGAGGACCC	CCACAACCTCTCACCACTCA
Araip.B05	8906413	8.90641	0.10664	8906473	60	59.037	2	24	59.553	282	20	281	TCTCATCGAATTCTCCTAAACCCT	CGCGATTCACAAGCATTGGA
Araip.B05	8906770	8.90677	0.000357	8906830	60	60.387	179	20	60.605	405	20	227	TGAGTTACATGCGCGAACGA	ATGCAAAAGCAGCCTTTGGC
Araip.B05	8921905	8.92191	0.015135	8921980	75	59.453	107	22	60.324	406	20	300	CCATCTGCATCGGAGAATTCAC	TGTGCTTGCCTACATGCCAT
Araip.B05	9112986	9.11299	0.191081	9113039	53	58.559	157	20	57.823	356	26	200	TGCTCCTCCAAAGGGTACAA	ACCACATTTTAGTATTCTTTCAAGCA
Araip.B05	9240398	9.2404	0.127412	9240481	83	57.063	105	20	58.043	396	23	292	TGAGGTCACAGCACTTTGAT	AGACATAAACACTCCAAACGTCT
Araip.B05	9570694	9.57069	0.330296	9570747	53	59.618	85	20	58.282	361	20	277	TTGCATTGGTCGAAACGCAA	ACAGAAGAAGGGACTCGGTT
Araip.B05	9694296	9.6943	0.123602	9694361	65	60.03	258	20	60.037	462	20	205	AGCCTCCTCATGTCCCTCAT	ACATGTGGAGGAAGCGTGAG
Araip.B05	9818975	9.81898	0.124679	9819060	85	60.469	242	20	59.89	455	20	214	AAGATTAGCATGGCCCCTGC	TGCCTCGGTTAAAACTGCCT
Araip.B05	9883564	9.88356	0.064589	9883650	86	59.787	131	21	58.433	369	21	239	ACTTGCCTCAACTGGTTGACT	TGCACACCACGTATTTGTTCT
Araip.B05	9915026	9.91503	0.031462	9915084	58	59.965	76	20	58.734	325	24	250	TGATTGTGCCTGAAGTCGCT	ACAAGGAAACAACCTTAAACCAGA
Araip.B05	9976125	9.97612	0.061099	9976194	69	59.685	99	20	59.992	349	21	251	CAGCAAAAGCACGTTCCCAT	TCTCCTTGCTTAGGGAGAGCT
Araip.B05	10032239	10.0322	0.056114	10032295	56	60.033	37	20	59.97	268	20	232	TGGGGTGCAGATCAAATCCC	GCCAACGACAAACCAACTCC
Araip.B05	10066058	10.0661	0.033819	10066119	61	60.179	97	20	59.588	351	21	255	ACCTGCCACTTTGACTGCAT	ACCGTTGCCTTCAATTTTGCT
Araip.B05	10077264	10.0773	0.011206	10077314	50	58.792	161	20	60.032	397	20	237	ATCCGAAGTCTCATGCCCTT	AATTGCTGGCCCCTAGCATT
Araip.B05	10240524	10.2405	0.16326	10240604	80	59.967	186	20	60.179	446	20	261	ACACAACACGCCAGAGAGAG	GATGCTGCGGGAAGAGCTAA
Araip.B05	10320811	10.3208	0.080287	10320871	60	59.265	115	20	59.451	364	21	250	GCGGACATGAAGTCAATGGG	AGCGTCTTTATTCCACGTCCT
Araip.B05	10484795	10.4848	0.163984	10484847	52	60.11	173	20	60.034	407	20	235	GCCTGCGTTTCTTTTCCTCG	GGGTGGATTCGAACCACCAT
Araip.B05	11035152	11.0352	0.550357	11035213	61	59.893	117	20	59.169	409	21	293	TGTTCAGCTCACCTGTGGTC	ACATCATCTCCACGTAAGGCA
Araip.B05	11105542	11.1055	0.07039	11105627	85	59.966	130	20	59.961	423	20	294	TGGTGCACTCTGCTGTGTAG	CTGCAGGATCAGTTTGGGGT
Araip.B05	11106254	11.1063	0.000712	11106307	53	60.179	124	20	59.479	421	21	298	TGTGGCCAAGTTCATGAGCA	GCACAACGCGATATTCGATGA
Araip.B05	11155000	11.155	0.048746	11155064	64	59.893	11	20	59.505	294	22	284	AGGCTGTGGTTCTGTGTCTG	GCTGATGGAATGGAACTTTGCT
Araip.B05	11634542	11.6345	0.479542	11634624	82	59.021	267	20	59.966	470	20	204	TCAGCTTCTCACAGCCATCA	AACTCGAGCGGTTGCCTAAA
Araip.B05	11680935	11.6809	0.046393	11681014	79	59.889	39	20	60.249	333	20	295	TGAATTGAAAGCCCACCCGA	CGCTTCCTCGATCGCCTTTA
Araip.B05	11903403	11.9034	0.222468	11903456	53	59.61	73	20	60.135	354	21	282	TGCTGAGTGCCGATAGATGG	GGGACATGACCACTACTGAGC
Araip.B05	11909387	11.9094	0.005984	11909464	77	60.035	35	20	59.167	253	20	219	TGGGTCTTGCGCATTCAGAT	ACAAGATCACCGAGATGGGG
Araip.B05	11953955	11.954	0.044568	11954010	55	60.036	209	20	59	427	20	219	ATGTTGTTGCCTCCGTCGAT	GCGTTTCCACACTAGCTAGC
Araip.B05	12127788	12.1278	0.173833	12127846	58	59.969	55	20	59.508	349	22	295	GCGTTGATTGCGCCCATTAT	ACAAATTAGCACGTCCAATGGG
Araip.B05	12141815	12.1418	0.014027	12141888	73	59.855	89	21	59.881	341	20	253	TCCCAGCTGGTTTTGTCATCA	ACTACTCCCAGCTTCCCCTT
Araip.B05	12303247	12.3032	0.161432	12303309	62	60.11	117	20	59.088	349	20	233	CTGACCGTGCTTTCATTGGC	TGCCTCTGGTATGTTCCCTG
Araip.B05	12341079	12.3411	0.037832	12341130	51	59.967	135	20	59.962	408	20	274	CAGGGATCGATCAACCCGAG	GATTCCCGGGTCACTGGTTT
Araip.B05	12696264	12.6963	0.355185	12696337	73	60.036	36	20	59.016	324	20	289	TCACACATGCGTGGCCTTAT	CTCCTGGAGCTAAACCCACA
Araip.B05	12877949	12.8779	0.181685	12878025	76	57.232	31	27	59.751	263	25	233	AGGAAGTTCATTTAGGGATTTATTTCA	ACACTTACCATGATCCTGACTTTCT
Araip.B05	13176284	13.1763	0.298335	13176346	62	60.397	0	20	60.107	266	20	267	ACCCAAGCTTGGTTCTTGCA	CATCCAGCCATCTCTGCCAA
Araip.B05	13397412	13.3974	0.221128	13397462	50	57.915	23	20	57.799	277	22	255	TGTGATGTGAGCACTACTGC	TGCCTGTTATTCAAGATCGTCA
Araip.B05	13519793	13.5198	0.122381	13519864	71	60.107	82	20	60.107	309	20	228	TGCAAGCCCTGTGTTCTTCA	CCAGCCTCAGCATTCCATGA
Araip.B05	13522713	13.5227	0.00292	13522766	53	59.67	52	20	59.739	281	20	230	ATGTGGACCTCTTTCCTGCC	AAATATGTTCCCCCACCCCG
Araip.B05	13530609	13.5306	0.007896	13530678	69	59.831	69	20	59.962	292	20	224	GCCATTGCAAGGAGTCGTTC	GGGGCAAGACTTGGACATGA
Araip.B05	13677044	13.677	0.146435	13677094	50	59.965	19	20	57.73	249	20	231	AGGTGCTCACTGAATTCGCA	AAATCCCGTGACTTCAAGCA
Araip.B05	13711564	13.7116	0.03452	13711623	59	61.101	18	20	60.035	317	20	300	CCGTTTCGGCCCATGCTATT	GTGGGCAGTGCTATGGTTCT
Araip.B05	13959328	13.9593	0.247764	13959381	53	59.3	126	22	60.608	408	20	283	TGTGTCAGGAGATGTGTCTTGT	CCGCCTGTAAAGGGCTTGAA
Araip.B05	14368597	14.3686	0.409269	14368667	70	57.524	86	21	60.179	354	20	269	AGAAGTAGTGCACATGTGTGT	ACCACCAGCAGTGCTTCATT
Araip.B05	14661498	14.6615	0.292901	14661556	58	59.888	139	20	59.504	388	27	250	ACGAGCCTCCCAAACCAATT	GCATTGAAGTATATGTTGGTACTCACT
Araip.B05	14893509	14.8935	0.232011	14893567	58	58.812	128	21	58.987	368	22	241	TGGATTTCCTGTCCTCATCGT	GTCAGGTCTTTATGCATGTGCT
Araip.B05	14898400	14.8984	0.004891	14898468	68	59.201	118	20	59.894	394	20	277	AACTTACACGCATCAGCTGC	TGTGCGCAACAACCTAGTCT
Araip.B05	14924334	14.9243	0.025934	14924423	89	57.47	62	20	59.965	346	20	285	TGGCCAAGATTATTGCAGGT	TCCCCAACGTTCTCTTCAGC
Araip.B05	15039794	15.0398	0.11546	15039869	75	60.036	107	20	59.963	335	20	229	CTCCTCCGTGCCAATCTGTT	AGGTGAGCTTTGAAGGAGGC
Araip.B05	15040826	15.0408	0.001032	15040921	95	60.108	193	20	60.036	435	20	243	CCCAGTAACAGTGCGCCATA	TCCCAGCCTTAACAGCGAAG
Araip.B05	15042845	15.0428	0.002019	15042928	83	59.887	11	20	59.747	310	20	300	TGGGCAAAGGAAGCACTCAT	CTCCTGGGGGCAAAGAGTAC
Araip.B05	15104318	15.1043	0.061473	15104383	65	60.035	43	20	59.965	258	20	216	TTGGGAGAGGAACGAATGGC	GGATCTTCCAGCATCTCCCG
Araip.B05	15107450	15.1075	0.003132	15107536	86	59.969	72	20	60.253	271	20	200	CTCGAGATACCGCAGTGCAT	TTCTTCCCCCTCACTCTCCC
Araip.B05	15245058	15.2451	0.137608	15245108	50	58.99	155	20	58.849	374	23	220	CGAACTTCACTAGCCATGGC	TCAGCTTGTTCCCATTTGAATCA
Araip.B05	15245276	15.2453	0.000218	15245362	86	58.979	71	21	60.179	315	20	245	ACAAACCCTCGAACAAACCTG	GCTCTCTGGTGTTGGTGTGT
Araip.B05	15247600	15.2476	0.002324	15247670	70	59.966	171	20	59.965	380	20	210	TGAAGACGAAGGAGGTGCAC	AACGTTAGAGGTGCTGGTGG
Araip.B05	15249934	15.2499	0.002334	15249991	57	59.829	139	20	60.038	370	20	232	CTTCCAGCATGTGCAAGCTC	CAGCAATTTGACTGCCCCAC
Araip.B05	15272856	15.2729	0.022922	15272914	58	60.321	157	20	59.964	395	20	239	TGTAATGCAGCGTCAGCACT	TCGCCAGTATGGTGTTGCTT
Araip.B05	15309717	15.3097	0.036861	15309813	96	59.966	191	20	60.036	403	20	213	GCTTCACAGTCCAACTCCGA	GCAGCTTAAGGACAGGAGCA
Araip.B05	15321349	15.3213	0.011632	15321403	54	59.999	206	21	59.747	406	20	201	TGAGCTGTGGCTGTAGTTGAG	TTCATAGCACCCACCAGCTC
Araip.B05	15431147	15.4311	0.109798	15431219	72	59.897	37	24	59.689	298	20	262	GGGGAAATGAAGAAAAACCAACCT	CCGCAAGTAGCTTTGCACAA
Araip.B05	15527311	15.5273	0.096164	15527390	79	59.996	34	21	59.751	330	20	297	GCCCCAGAAGACATAACACCA	GCTCAGAAGGAGTGTGGGAG
Araip.B05	15672683	15.6727	0.145372	15672751	68	59.107	57	20	59.813	263	20	207	AGGATGGTAAGAACGCGTGA	CCCTTTGTTGGGGTCCTTGA
Araip.B05	15680757	15.6808	0.008074	15680807	50	59.965	120	20	60.032	331	20	212	TGGCAACTTCTTCCCGAGTC	TGTACCTCCTATTCGCCCCA
Araip.B05	16094696	16.0947	0.413939	16094757	61	59.689	39	20	59.596	247	20	209	GAAAGTTGCTTCCACCACCG	CACCTGACCCTGGCCTTTTA
Araip.B05	16407143	16.4071	0.312447	16407229	86	59.995	6	21	59.404	294	24	289	TCCCAGAGCTTTGAATGTCCC	ACACTAAGTTCCACCATACCAAGA
Araip.B05	16456405	16.4564	0.049262	16456459	54	58.846	161	20	59.858	378	21	218	TTTCACCACCCCAAGATGGA	TCCTCGTGGGATCGATACTCA
Araip.B05	16458611	16.4586	0.002206	16458672	61	59.298	93	21	59.355	301	22	209	TGCACCAGAATCTAACCACCA	AGGACCATGCTTCACTAAAGGT
Araip.B05	16695090	16.6951	0.236479	16695158	68	59.743	145	20	59.1	444	21	300	TTGTTGTGCCTCCACCTCAA	AGTGACCTAATTCGAGTGCCA
Araip.B05	16927835	16.9278	0.232745	16927902	67	59.385	159	20	59.109	414	20	256	CTGACCAAGCTAAGAGGCCA	GCTGTGCAGCCTTTAACCAT
Araip.B05	17010545	17.0105	0.08271	17010599	54	60.107	121	20	58.323	385	20	265	CTAACATGCAGGGTCAGGGG	AGCTTAGTCATCGGACGCTA
Araip.B05	17069425	17.0694	0.05888	17069493	68	60.148	106	27	59.829	366	20	261	TGGTAGACTAAAGAGTTCAAGTTTCCA	ACGTGCTCGATTCTCCTGTC
Araip.B05	17083424	17.0834	0.013999	17083475	51	59.471	172	21	58.897	405	21	234	GACGGTTGTTCATTTCGCTCA	GGTTGATCCATCACCTTTGGG
Araip.B05	17090869	17.0909	0.007445	17090949	80	59.825	27	20	60.036	296	20	270	GTACCTCCCACTTAGGTGCG	TACAATCGAGCAACCCCCAC
Araip.B05	17105502	17.1055	0.014633	17105567	65	60.179	21	20	58.353	278	22	258	GGTCTTCGAGGCATGTACCC	GATTGAATCCCAATCCCTTGGT
Araip.B05	17271780	17.2718	0.166278	17271831	51	59.618	174	20	59.672	382	20	209	CATCGGCGCTCTTCTGAGTA	AGATGGGTGTTGGCATTCGA
Araip.B05	17583441	17.5834	0.311661	17583523	82	60.668	279	20	58.374	482	21	204	CGCACTTAGCACGGGTGTTA	CGTCATCATCCTTGCTTCTGT
Araip.B05	17668995	17.669	0.085554	17669056	61	59.962	120	20	59.519	415	20	296	TAAGCCAGCTGATTGCACCA	AGTGTCCAATTTTCCCCCGT
Araip.B05	17785384	17.7854	0.116389	17785481	97	60.391	92	20	60.392	325	20	234	GAACCCTAACCGTGGCTCTG	TTCATCTTGGCGGAGTGCTC
Araip.B05	17939893	17.9399	0.154509	17939958	65	58.523	189	26	60.108	408	20	220	TGAATTCGTAATGCAATTTATTCCGT	GCATCGTTCTCACCAGAGCT
Araip.B05	18045004	18.045	0.105111	18045070	66	60.252	258	20	57.931	463	22	206	TCACTCCTCCGATGACCACA	TGCCAAATGAATTTTGTGCTGA
Araip.B05	18677085	18.6771	0.632081	18677151	66	58.646	219	21	60.463	457	20	239	ACTTCTCTGTAATGCAGCAGC	CTCGGACCAGGCTTCATTCC
Araip.B05	18801102	18.8011	0.124017	18801158	56	59.888	74	20	59.789	337	21	264	GCCTTACCCACCCACTTTCA	TCGAGTGGTTGGAGTTTTGGT
Araip.B05	18987079	18.9871	0.185977	18987156	77	58.526	86	20	60.392	297	20	212	TCGTCATAAGCTGCCTCAGA	TGTGACGGTGTTTGTGCTCA
Araip.B05	19005768	19.0058	0.018689	19005822	54	59.83	38	22	58.015	298	20	261	TGCTTTTGGGCTGATTTGTTGT	ACAGCATTTGTCAAGAGGCA
Araip.B05	19196048	19.196	0.19028	19196098	50	60.022	156	22	60.11	394	20	239	AGGAAGCTTATTCTCTCCCCCT	CCATTGCACCACTTTCTCGC
Araip.B05	19389815	19.3898	0.193767	19389879	64	59.892	129	20	59.897	379	20	251	GGCCCACACAAGCCAAAAAT	CGGCGATTCCTCATCAGTCA
Araip.B05	19491398	19.4914	0.101583	19491470	72	59.969	136	20	59.968	337	20	202	TCATGCGTACACACACACGA	TGCAGACCACTGTCACGTAC
Araip.B05	19786662	19.7867	0.295264	19786733	71	60.107	46	20	60.179	304	20	259	TGACAAGACGCCTTTGGTGT	TTCAGTGGTGGCTTGAGGTG
Araip.B05	20013690	20.0137	0.227028	20013745	55	59.362	256	22	59.515	455	20	200	AATTCCTTTGAGAGACGACCCA	TTAAATGGTGCCCCCACTGT
Araip.B05	20075341	20.0753	0.061651	20075414	73	59.759	43	20	60.47	285	20	243	GCCGGTTCAGCCTTTTCTTC	GGGCCAACATGGGGGATTAG
Araip.B05	20184699	20.1847	0.109358	20184765	66	59.239	70	20	60.404	344	21	275	AGAGCAAGCTCCTGTGTTCA	GGCTTCGTGAGTAACTGGAGG
Araip.B05	20696858	20.6969	0.512159	20696931	73	60.179	212	20	60.106	426	20	215	CGCTGCAGATCCCAATGGTA	TGCCCCGCTAATCTCTCTCT
Araip.B05	20975802	20.9758	0.278944	20975884	82	60.039	43	20	60.109	282	20	240	GAAAAGCTGGGCTGTTCTGC	TGTGTGTGCGTTTGTTTGGG
Araip.B05	21753391	21.7534	0.777589	21753445	54	58.959	100	20	58.257	369	27	270	TCGACAAGCAGAGTCTTGGT	AGCAAAATAGAGATTGCAAAACATAGA
Araip.B05	21882567	21.8826	0.129176	21882660	93	57.249	223	22	58.579	491	20	269	TGCAATGAAATACGGACGAAAA	GTGCTGATGCGCATGTTTTT
Araip.B05	21966219	21.9662	0.083652	21966277	58	59.884	165	20	59.967	372	20	208	TCTTCGGGTTAGGGGACACT	CTCCTCTGATGGTGGCGATC
Araip.B05	22087474	22.0875	0.121255	22087532	58	59.843	232	24	59.852	432	28	201	TGTCTACACCTTCGATAGTCAACC	TCATTGTACCTTGTTAAATAATGCCACT
Araip.B05	22118564	22.1186	0.03109	22118624	60	59.442	200	24	57.972	440	22	241	CGATTCAACCACAATTCAATTCCG	TGTTAAGGGCAATGCTTACAGA
Araip.B05	25052049	25.052	2.93349	25052125	76	59.969	162	20	59.889	459	20	298	GCAAAGAGAAGTGGCGCAAA	AGCTGCTTGAATGGACACCA
Araip.B05	25175675	25.1757	0.123626	25175753	78	58.747	6	24	58.783	205	22	200	TTTTCTCTCTTGGTTCTGTTGTGT	TGCAACAGATGAAAGCAGAACT
Araip.B05	25184017	25.184	0.008342	25184092	75	60.035	112	20	59.886	321	20	210	GGATGACAGGAAAGCGGGAA	TTGACATGTCCCATGCCCAA
Araip.B05	25402255	25.4023	0.218238	25402324	69	58.064	71	21	59.935	324	21	254	ACAAAGACAATGACTGGTGCT	CCGAGCGTCTAACTTAGTCCC
Araip.B05	25614213	25.6142	0.211958	25614272	59	58.042	160	20	60.395	390	20	231	ACCAGAGTAATGGTGCTCCT	GGAGGGTGCCCAAGATGAAG
Araip.B05	25825712	25.8257	0.211499	25825763	51	60.035	149	20	59.239	366	20	218	AATACAGCTGGAGGTGGTGC	TCAGCAAGGTGAGCTCTTGT
Araip.B05	25829979	25.83	0.004267	25830045	66	60.033	79	20	60.036	319	20	241	CTCAAAGATGGGGTGGGCAT	GTGAGGCCACCTAGTTGGTC
Araip.B05	26896359	26.8964	1.06638	26896437	78	60.109	131	20	59.963	333	20	203	GATCGCATCATAGCTCGCCT	GTGTGTCTCCCTGCCAATGA
Araip.B05	27169484	27.1695	0.273125	27169538	54	60.109	0	20	60.107	207	20	208	CGACGGAGTTTGCCATCTCT	ACCCTTATTCTTCCCGCAGC
Araip.B05	30380173	30.3802	3.21069	30380232	59	59.97	164	20	59.689	384	20	221	GTGAACTTGGCGGACAAACC	TGTTACCTTTGCTGCTTGCG
Araip.B05	30942673	30.9427	0.5625	30942765	92	59.53	99	20	60.038	397	20	299	GGCAGATAGCAAGGCACCTA	GAGGGCGATCCAGCTATGTC
Araip.B05	30953101	30.9531	0.010428	30953188	87	59.973	25	20	59.463	258	20	234	CGTAACATGCCGCAGTGATG	AAGCCATAGTAGTGTGCGCT
Araip.B05	30989467	30.9895	0.036366	30989525	58	60.106	146	20	59.965	422	20	277	ACATCCACACAAGCAACCCA	CGAAGCTGTCCAAGGAAGGT
Araip.B05	31200131	31.2001	0.210664	31200203	72	59.738	60	20	59.991	329	23	270	GGGTGGGGGCTGTCATATTT	CCTTGTTAGAGTGGGGATTGACA
Araip.B05	31324327	31.3243	0.124196	31324387	60	60.035	8	20	60.032	232	20	225	GAAGAAGCACCATGGGAGCT	AAGTGGGGTTGGCAAAGGAA
Araip.B05	31721830	31.7218	0.397503	31721885	55	59.043	170	20	60.322	395	20	226	TGCTTGCTTGAGAAAGGCTG	CTCAGCTGGTGGTGCAGATT
Araip.B05	32116492	32.1165	0.394662	32116567	75	59.54	166	20	60.106	428	20	263	AGTACAGTCACTATGGCGCC	TTGCCTGATGGGGTTGTTGT
Araip.B05	32271692	32.2717	0.1552	32271770	78	59.861	38	21	59.892	311	20	274	CTCTGGAGGATGAAGAGGTGC	TTGCACCAGTGTCAGGGTAC
Araip.B05	33053748	33.0537	0.782056	33053844	96	59.457	23	20	59.844	222	24	200	ATGATGATGACGGTGCTGGT	TGGTATTGTTGTTGTTGTTGTCGT
Araip.B05	33185497	33.1855	0.131749	33185549	52	59.38	4	20	60.179	238	20	235	TGTGTCATGATCCTGTGGGG	TGGCTTGGTTACCCAATGCA
Araip.B05	33244882	33.2449	0.059385	33244961	79	59.226	113	21	59.109	412	20	300	AGTGGGTCAGTTCAATGGTCA	GCAAGTGGGAGATTGTTGGG
Araip.B05	34585693	34.5857	1.34081	34585757	64	59.403	214	20	58.373	442	21	229	CGGTGTCGTTCTCTTCCAGA	TGGAACCCTATTGTGACAGGA
Araip.B05	36017819	36.0178	1.43213	36017892	73	60.037	195	20	60.202	463	21	269	AGAAAAGCTCGGTCCTCAGC	CGGACTCCCGTTTATGTCTCC
Araip.B05	36936924	36.9369	0.919105	36936977	53	58.836	159	20	59.265	448	20	290	AGCGATCGATTTTGCAACCA	CCGCTAATTCAGTGGCCAAG
Araip.B05	37248352	37.2484	0.311428	37248403	51	59	14	22	60.107	248	20	235	TCGCTGTTTGTCATATCACCAC	TTTCCTATTGCGGCCGGATT
Araip.B05	37270546	37.2705	0.022194	37270609	63	59.301	63	20	59.37	327	23	265	ACTTAAAGTGAGGCTGGGGG	TCACAGAAACTTTTTAAGGCGCT
Araip.B05	37458635	37.4586	0.188089	37458691	56	58.836	234	20	60.203	451	21	218	TGTATGCGAGCCAACAAAGG	CCTTCCAACAGAACAGCTCCA
Araip.B05	37538009	37.538	0.079374	37538073	64	59.965	70	20	59.61	280	20	211	TACAGTTGTGGCGCATCACT	GTGTTGAGTGGGTGGTCGTA
Araip.B05	38857259	38.8573	1.31925	38857324	65	59.868	60	21	59.311	331	22	272	GGTTTCTTTCTATGGCCACGC	TCCAGACCATAATGCAATGCAC
Araip.B05	40722560	40.7226	1.8653	40722647	87	60.179	146	20	59.123	393	21	248	ATACCTTGCATGCCGAGACC	TCGCAACCAAGCTAAAGGTTC
Araip.B05	40844784	40.8448	0.122224	40844834	50	60.109	112	20	59.887	338	20	227	CCTTAATGGCGTTGCACACC	AGCACCATCCAAAGGCAAGA
Araip.B05	41205909	41.2059	0.361125	41205967	58	57.719	177	23	59.963	458	20	282	ACAAATTCAACATTGCTCAAGGT	GTCTTCCCTGCACATGACCA
Araip.B05	41405711	41.4057	0.199802	41405798	87	59.966	69	20	59.606	270	23	202	TAGACAAGGGCCACGAACAC	TGATTTGGGGTTGAGACTTGAGA
Araip.B05	43416877	43.4169	2.01117	43416958	81	58.491	6	26	57.115	282	23	277	TGATAGTTATCTGATGGCTAAAAGCA	TCGTAAAATCTGAACGGAGTAGA
Araip.B05	44262199	44.2622	0.845322	44262253	54	60.04	152	20	60.107	362	20	211	CGCGTGTTTGGCACCATTTA	GGTGGAGGGCCAGTATTTCC
Araip.B05	44407939	44.4079	0.14574	44408004	65	60.068	45	21	59.825	331	20	287	GGTTATTGCCAGCAACACCTG	TTATCCTCGTGAACCGGCTG
Araip.B05	47376967	47.377	2.96903	47377030	63	59.962	44	20	59.819	281	20	238	AGGTGCGGTCCAACATCATT	AGAGCGAGGGTCATAGACGA
Araip.B05	49702145	49.7021	2.32518	49702223	78	58.57	38	20	59.899	301	20	264	TCACCTTGGTTAGCCACTGA	CTGTTCTGCTGCATGCCATC
Araip.B05	49831154	49.8312	0.129009	49831222	68	60.681	126	20	60.036	332	20	207	GCCAGGAAACCAGGCCTTAG	TGCATGCCGCAAGAGTAAGA
Araip.B05	56211062	56.2111	6.37991	56211114	52	59.831	189	20	60.038	388	20	200	GGCTTCTTCACATTGTCGCC	CAGCCACTAGCACCGTAACA
Araip.B05	58956283	58.9563	2.74522	58956344	61	58.549	63	22	60.251	283	20	221	TGTCCAGGAGCTATAAACAGGT	GGCTATCAATGGGGCAGAGG
Araip.B05	59490193	59.4902	0.53391	59490248	55	59.758	124	20	60.11	406	20	283	AACATTCACATGTGCGCAGG	GCAACGCTCACTCTCAAAGC
Araip.B05	66494968	66.495	7.00478	66495032	64	59.669	143	21	59.963	353	20	211	TGGCACAACTCGTTTAAACCG	AGAGGTTGGGCGAAGGAAAG
Araip.B05	66955392	66.9554	0.460424	66955442	50	59.033	151	23	59.671	356	20	206	TGGATACAACACCTATCCCTCTG	TTTGGTGGTATTCCCGTCCC
Araip.B05	70043733	70.0437	3.08834	70043798	65	59.96	72	20	59.744	355	20	284	AAGCTAAGCCTGCCAACCAT	TGCTTACCTCTGGAATGGGC
Araip.B05	73406613	73.4066	3.36288	73406700	87	60.037	144	20	59.891	365	20	222	GGACGAATTTCGGACCTGGT	ACTGTGGCTCAAGTGCATCA
Araip.B05	74032964	74.033	0.626351	74033031	67	59.759	182	20	59.675	465	20	284	CGCTTGCCAAAGAACGGATT	GAAGAAGGGTGGGTGAGTCC
Araip.B05	80669031	80.669	6.63607	80669093	62	60.036	105	20	60.033	306	20	202	CTTCACTTTGGCCTCCGCTA	AGGAAAACATAGGGCTGCCC
Araip.B05	81057970	81.058	0.388939	81058020	50	57.1	83	23	59.932	355	21	273	ACTTGGGTTGTCTAAGGTTAGAA	GGATGCTCTATGTCTCGCACA
Araip.B05	86452005	86.452	5.39404	86452075	70	58.981	147	22	59.787	436	21	290	TGGAGCAGTGCAAATATCCTTG	AGTTCTGGCTTGTGTGAAGGT
Araip.B05	86456460	86.4565	0.004455	86456533	73	59.586	178	20	59.692	472	20	295	AGTTCAGCTAGTCCCCTCCA	CTTTCCCTGTTGCACGACAC
Araip.B05	92767332	92.7673	6.31087	92767389	57	60.321	37	20	57.797	318	21	282	TAACTACCGGCAAGTGCACC	TCTTGCACTTTACTTTCCCGT
Araip.B05	93283146	93.2831	0.515814	93283216	70	58.164	159	26	57.183	439	25	281	TGTTGAGAACAATTTCAAAGGAAAGA	ACAGCCAGAACTAATCTAAAACAAA
Araip.B05	94219777	94.2198	0.936631	94219855	78	60.107	29	20	60.029	236	20	208	TGGTACATCATGCCGGCATT	AAGGATCCCTACCCCCTTCC
Araip.B05	95305620	95.3056	1.08584	95305693	73	59.9	177	24	60.109	400	20	224	TGATGATCATGTTCGTCATCCTCA	TCGCGCCTTCTAAACCTCTG
Araip.B05	95311100	95.3111	0.00548	95311178	78	59.967	191	20	60.036	402	20	212	GCTGGTTTTGCTGGGTGAAG	TAGCCGCAGCACAATGAGAA
Araip.B05	96290243	96.2902	0.979143	96290325	82	60.036	127	20	59.529	360	20	234	TCCGTGGTCATCTTTGCCTC	CCCACTGAGCCTATGATGCA
Araip.B05	102630914	102.631	6.34067	102631003	89	59.899	232	20	60.179	442	20	211	ACGGACAAAAATGCGCAACA	AAGGTGTAGTGGTTGGTGGC
Araip.B05	102682493	102.682	0.051579	102682546	53	59.965	92	20	59.698	357	20	266	TGCTTCGAGGGTTTCTCACC	CCTGATATCAACACACGCGC
Araip.B05	103552412	103.552	0.869919	103552496	84	58.993	199	20	59.973	484	20	286	AGAGAGAGAGAGGGGAAGCA	CAAAACGTGCACGCTCTTCA
Araip.B05	104846859	104.847	1.29445	104846939	80	57.645	241	23	60.037	472	20	232	AGTGAATGAGCTGAGATGATTGA	AGCAAGCGGGACAGAACTAC
Araip.B05	104849947	104.85	0.003088	104850030	83	59.753	2	20	57.306	201	21	200	CCCTTCCACCACTACTCACG	TGTGCTACTATTGAAGGCACA
Araip.B05	105928624	105.929	1.07868	105928679	55	59.581	81	21	60.618	379	20	299	GAGGCTGAGGCAATATCCACT	TTGGGCAATGGCATGGTCAT
Araip.B05	106443749	106.444	0.515125	106443808	59	59.25	70	20	59.752	330	20	261	CCCCCATTGACTCTCTCGAG	CAGTCGGAAGGGAAGTCCTG
Araip.B05	106489362	106.489	0.045613	106489444	82	59.963	188	20	59.887	428	20	241	TCATCAGGTTGGCTGTGGTC	AGGGAAGCAGCACAAATGGA
Araip.B05	106659537	106.66	0.170175	106659587	50	59.897	123	20	58.035	371	20	249	CGACGCCAGCTAAAGAGGAT	TTTGGTATCCAGAGAGCCCA
Araip.B05	106660646	106.661	0.001109	106660734	88	60.029	221	22	59.868	459	21	239	CAGCATTTTTGCTTGCTACCCT	GCATGGACATTGGTGTTACCG
Araip.B05	106725277	106.725	0.064631	106725328	51	58.573	38	21	59.526	254	20	217	AGTCATTGACCACGAACATGG	TCTGCACTCTTGGCTTGGAA
Araip.B05	106748580	106.749	0.023303	106748642	62	59.889	192	20	59.677	458	20	267	TCCTTTTCCACCATCGCCAA	TTCTGCTCCTTGGAGCTGAC
Araip.B05	107005671	107.006	0.257091	107005721	50	60.034	123	20	59.402	412	26	290	TGTGTCTGGCAACCCAAACT	TCTTCTGACATGAGAAGTCTAGAGAC
Araip.B05	108236030	108.236	1.23036	108236090	60	60.107	85	20	59.963	316	20	232	TGTTGGTTTCGACCTGCACT	TGTGAATGATTGTGCGGGGA
Araip.B05	108239555	108.24	0.003525	108239644	89	60.068	181	21	59.882	452	20	272	AGCCTTCACGAGTACGAACTG	TCTCCACCCCCTTTCAGCTA
Araip.B05	111646191	111.646	3.40664	111646252	61	60.035	220	20	59.751	431	20	212	GTCTGTGGTAAGCAGGCCAT	TGCCATTGACCTTCGTCGAT
Araip.B05	111824391	111.824	0.1782	111824441	50	60.038	159	20	59.89	446	20	288	TTAACCGCACCGACACCTAC	AGACAAATTCTGTGCCGGGT
Araip.B05	112320410	112.32	0.496019	112320466	56	59.965	82	20	60.038	304	20	223	AAGTCACACTGTATGCGGCA	AGCAAGCGCAATCAAATGCA
Araip.B05	113391781	113.392	1.07137	113391831	50	60.038	92	20	60.107	320	20	229	GGTGTGGGAAGAGAGACACG	TTGTGAAGGTGGTTCAGCGT
Araip.B05	113392112	113.392	0.000331	113392174	62	59.61	12	20	59.722	218	24	207	ACCAAAGTGGCACTTGCATG	CCTTTCTTAAGTGTTCACTTGGGG
Araip.B05	113404299	113.404	0.012187	113404362	63	59.964	205	20	59.893	404	20	200	GCAGTGGTGCTCTCTCCTTT	AGGACATCGTGATGGGATGC
Araip.B05	113479352	113.479	0.075053	113479432	80	58.194	39	21	60.179	296	20	258	ACAGCATCAAGGGTTAATGCA	CCTGCACAACCACACCCTAA
Araip.B05	115193827	115.194	1.71447	115193908	81	60.324	13	20	59.959	278	20	266	TTGTTATGCCATGGGCCGAA	ACCCTGACGACATAGGGTCA
Araip.B05	116462732	116.463	1.26891	116462816	84	59.967	275	22	60.179	476	20	202	GGCGTTATTTGGTCTATGTGGC	AACAGGTAAAGCGCCCAACT
Araip.B05	116491479	116.491	0.028747	116491547	68	59.899	30	20	59.755	250	20	221	GGTCGACGTCATCTCAGCAT	GCCACCGAGCTCGATGATAT
Araip.B05	116634060	116.634	0.142581	116634123	63	60.039	172	20	59.759	374	20	203	ACTCGTGAGTCTGCCGAAAG	TTCTGCGACGTCTTCTCCAG
Araip.B05	116692398	116.692	0.058338	116692477	79	60.203	175	21	60.251	439	20	265	TCTTGGTCTTAGGCCCTCACT	TGCTGTTGTATTTGGGCGGA
Araip.B05	117237275	117.237	0.544877	117237334	59	60.106	96	20	60.031	352	20	257	TGGCATATGGAAAGGGGCAG	AGGGGGCTACCTCTAGGTTG
Araip.B05	117266283	117.266	0.029008	117266365	82	58.505	88	22	59.679	385	20	298	TGGCAAGCAAATAAAGACCTGA	TTGGCCGCAGCAAATTCATT
Araip.B05	117650166	117.65	0.383883	117650232	66	59.597	158	20	59.05	386	21	229	ACCCATTAACGTCCCAGCAA	TCAAGTTCAGAAACCTGCTGC
Araip.B05	118886286	118.886	1.23612	118886354	68	59.972	53	20	59.471	255	20	203	GCTCTCGTCATCATCGTCGT	TGCAATTGGTCAGCTGATGC
Araip.B05	118918949	118.919	0.032663	118919004	55	60.015	66	26	59.54	309	20	244	AGCCACTTGTAATGATGTCATTTTGT	CTCACGTTAGCCCCTCGAAT
Araip.B05	119521038	119.521	0.602089	119521103	65	58.073	53	21	59.578	297	21	245	AGGCGTGAAAGTAAAAGTGGT	CCATGGGAGTTATGGTCCTCC
Araip.B05	119521243	119.521	0.000205	119521299	56	59.578	72	21	59.379	351	20	280	GGAGGACCATAACTCCCATGG	GACCCTCCTTTGGCAGATCA
Araip.B05	119598557	119.599	0.077314	119598654	97	57.67	170	23	60.035	401	20	232	TCACAATTAGAGATCTGCGTTCT	ATTCCGGTGGTGGTGATGTC
Araip.B05	119905974	119.906	0.307417	119906026	52	59.966	47	20	59.893	263	20	217	TGTTTACCCTCCTCACGCAC	CCTCAATAGCCAAGGCGCTA
Araip.B05	119924498	119.924	0.018524	119924572	74	59.819	159	20	59.387	396	20	238	GAAGGGGTCTACATGGGCAG	AGGTGGCGAAATGTAGAGCA
Araip.B05	120822934	120.823	0.898436	120822998	64	59.968	139	20	60.454	395	20	257	TGTCGTGGTTCTGACCTTCG	CGCTACGTGTGTGATGACGA
Araip.B05	120975639	120.976	0.152705	120975689	50	57.877	118	23	59.296	414	20	297	TGGGGTACTGATGCAAATATTCA	TGGATGGGCTTTTAGCAGGT
Araip.B05	121689961	121.69	0.714322	121690051	90	59.525	133	26	58.98	406	20	274	CACAAGCATAACTTTTAACACAAGCA	ACCTCCTACCATCCACCTCT
Araip.B05	121722979	121.723	0.033018	121723034	55	59.744	87	20	59.737	355	20	269	TGGCACCAACACCTAACACA	TGAAACTTTTGGAGGGGCCA
Araip.B05	122632347	122.632	0.909368	122632397	50	60.61	76	20	60.108	307	20	232	GACAGGCACAAGGAAGGCAT	CCTTATGGTGTGCTCGCTGA
Araip.B05	122886208	122.886	0.253861	122886288	80	59.998	241	21	59.936	440	23	200	TTGTATGCGTTGGAGCTGACT	TTTGAACGGTGTAAACTTCACGG
Araip.B05	122957425	122.957	0.071217	122957500	75	60.036	178	20	60.034	444	20	267	CCGCCTTCTGCTTCTGGTAA	AATACTGTGGGCATGCTGCT
Araip.B05	122999573	123	0.042148	122999653	80	60.033	39	20	59.694	238	20	200	GGGGGTCAAGGATTGCATGA	CGAATCAACCACGTGCAACA
Araip.B05	123415542	123.416	0.415969	123415614	72	59.401	96	20	58.986	311	24	216	TCGATGCTAACACGGACACA	AGTGTTAACAGGGTTCAAAACTGT
Araip.B05	123416042	123.416	0.0005	123416094	52	59.866	50	21	59.375	311	21	262	CCAAGCACTTGCATTAGGCTC	TGAGACACTATGGCTTGCACT
Araip.B05	123469164	123.469	0.053122	123469218	54	60.32	135	20	59.926	348	21	214	CCAACAGAGCTGCGTAGTGT	TCAAACCTGGCAAGCAGATCT
Araip.B05	123516252	123.516	0.047088	123516304	52	59.892	2	22	58.893	222	20	221	TGGGACCATGAAGCAAAGAAGA	ACACAAAATGGGTCGCACAA
Araip.B05	124505179	124.505	0.988927	124505257	78	58.481	115	24	58.758	383	24	269	AGGTGTTAATGGGTAATGCATTCT	TCAACACTATCCTTTTATGCGTGT
Araip.B05	124809691	124.81	0.304512	124809742	51	59.81	230	23	59.1	435	21	206	GCATTTCTGTCTTGCTAGTTGCT	GGTTCCTTTTCCCCATTCACC
Araip.B05	124810462	124.81	0.000771	124810516	54	59.518	237	20	59.998	449	21	213	AGTCCCACCCAAATTGAGCA	CTTGCCATTGCCATTGTTCCA
Araip.B05	125461024	125.461	0.650562	125461074	50	60.036	15	20	59.897	246	20	232	TCGGCCATGAGAGAAACCAC	CACACAGGATAGGAGGCGAC
Araip.B05	126303645	126.304	0.842621	126303720	75	57.475	19	22	59.557	252	20	234	TGGGGATCATTGCTGAGTAATT	CGAAGGTAAAGTCAAGCGGC
Araip.B05	126328687	126.329	0.025042	126328746	59	60.394	67	20	60.035	281	20	215	AGTAGATGCAGTGGCTTGCC	GGTTATCCAGCCAAACCCGA
Araip.B05	126396221	126.396	0.067534	126396295	74	59.799	168	21	59.593	460	20	293	TGTGTTCGCTTTGTTGTTGCT	AGGAGAAGCCACTGCCAATT
Araip.B05	126431811	126.432	0.03559	126431872	61	60.035	50	20	59.302	327	20	278	TCTGGGCCGTATTTCAACCC	CCAATGTCAACTCTGGGGGA
Araip.B05	126579172	126.579	0.147361	126579241	69	59.992	146	23	57.228	442	26	297	TGTCCTAGTGATGATGTGTTGCA	TCAAACAACATCTAACGTCATAATCT
Araip.B05	126617582	126.618	0.03841	126617641	59	59.824	57	20	59.605	331	20	275	GCTCAGAAGGAGACTCAGCC	ACTTGAGAAGTTGGAGCGCT
Araip.B05	126689252	126.689	0.07167	126689330	78	60.035	177	20	59.965	440	20	264	GTGGATGTCAAGAGGGTGGG	GACCACCCAAAAACCATGGC
Araip.B05	127155649	127.156	0.466397	127155703	54	58.845	92	22	59.963	382	20	291	TCTCTAGAACGCTTCTCAACCA	GCTCCATCCAAGTGGTCACA
Araip.B05	127204075	127.204	0.048426	127204130	55	59.844	47	20	60.037	246	20	200	CGTTGTTGACGTCGTCTTCG	TATGTTGTCACGCCACTCCC
Araip.B05	127245031	127.245	0.040956	127245087	56	60.179	58	20	59.96	326	20	269	GGCAGCGACAGGGACATTAT	AGGAGAGAAGGACCTCGCTT
Araip.B05	127489803	127.49	0.244772	127489861	58	59.897	142	20	60.039	342	20	201	GCCTCATGGTCGTGGTAGAG	TGAAGCAGTCGGACGACTTC
Araip.B05	127846065	127.846	0.356262	127846126	61	59.959	121	20	58.885	383	20	263	CCTAACCCCTTTCCCCAACC	ACTAGTGGAATCCGGCTGAG
Araip.B05	127849329	127.849	0.003264	127849386	57	59.681	6	23	60.25	281	20	276	AGTGCTCTTTTATGTTTGCAGCA	GCTGTTGCCACCTCTCTTGA
Araip.B05	128111850	128.112	0.262521	128111910	60	59.136	163	21	59.158	426	20	264	CGGTTCATTTGTGGTTTTGCC	CATCCAGGGATCTGAAGGCA
Araip.B05	128612874	128.613	0.501024	128612973	99	60.039	6	20	59.961	248	20	243	TTCTCTGTTGTCGCGTCTCC	CATTTCCACAGGGCCTCACT
Araip.B05	128613877	128.614	0.001003	128613935	58	57.665	69	20	57.16	368	28	300	TGTCTTTTGCCGGTTGTACT	ATCTGGTTGAAAATTTCAATAAATCCAT
Araip.B05	128760609	128.761	0.146732	128760659	50	59.964	30	20	60.032	280	20	251	CCAAGCTGAAGGCAGAGACA	AGGATGCCCATGCCAATTCA
Araip.B05	129355199	129.355	0.59459	129355267	68	60.324	104	20	60.037	375	20	272	CCCTCTTTGCAGAGCCCATT	CGAGGTCAACCTGCTGATGT
Araip.B05	129409892	129.41	0.054693	129409960	68	57.837	75	22	58.566	280	24	206	TCTCAATTCTGGAAACCACACA	TGCATAGAAACTGCTGATGAATCT
Araip.B05	129541684	129.542	0.131792	129541735	51	59.891	90	20	59.747	366	20	277	GATGGTCTTGCCCCATCGAT	CCCGAAGAGGATCCAAGCAA
Araip.B05	129572291	129.572	0.030607	129572354	63	59.327	117	20	59.959	325	20	209	GCCAAACCAACTAGCAGCAA	AGGTGCCTATTTTGGGGTGG
Araip.B05	130232510	130.233	0.660219	130232573	63	59.515	106	22	57.915	405	20	300	CGGAGAATCTGCAAAGCTTTGA	GCTTTCTTGATGGGCAAACC
Araip.B05	131328209	131.328	1.0957	131328268	59	59.678	141	20	59.821	372	20	232	CGAAGGAGAGTGCCTTTCCA	TCCCACTTGCGTGTTTGAGA
Araip.B05	131953870	131.954	0.625661	131953954	84	59.238	126	20	59.289	391	23	266	GCCCACCCATTTCCAAACAA	ACCAAACAGGCTCAAATTTTCCT
Araip.B05	132259376	132.259	0.305506	132259426	50	60.039	154	20	60.108	426	20	273	CGTAACAGGAGTCGCCACTT	GAGCTGAAGAAGAGGCCAGG
Araip.B05	132372036	132.372	0.11266	132372124	88	57.121	66	20	60.467	320	20	255	AATGAACCGTTGGATGGTCT	TCACCCCACACTTTCTTGGC
Araip.B05	132527838	132.528	0.155802	132527888	50	59.965	61	20	60.251	353	20	293	GTCGAAAGTCCTGAGGGCAA	AGTTTGTCCACATCCCAGCC
Araip.B05	132577580	132.578	0.049742	132577633	53	59.059	249	25	59.743	450	20	202	TGAAACAGAGACAACAAGGTTTACA	TTTGTGACCCTGCAGGAACA
Araip.B05	132620938	132.621	0.043358	132621003	65	58.669	28	20	57.424	285	21	258	CTGGTGGCTGATTTTGGTGT	ACAAGTCAATGACTCCCAACA
Araip.B05	132668588	132.669	0.04765	132668640	52	59.755	3	20	59.526	279	20	277	GGATCACTGCAAACCAAGGC	TCACTTTCTCAAGCCTGGCA
Araip.B05	132788549	132.789	0.119961	132788624	75	57.343	119	22	59.256	334	20	216	AGCCAAATGTAAAAACGGTGAA	ACGGCATTGCACTTTTGTCA
Araip.B05	132789338	132.789	0.000789	132789433	95	59.602	287	20	60.031	486	22	200	TGACAAAGCAGGAGGGAGTG	CCTGGACTTACAAAAGTTGCCG
Araip.B05	133166470	133.166	0.377132	133166520	50	59.76	135	25	60.179	337	20	203	CCTGTCATGTCAATAATATGCTGCA	AGGAACTGAGGCTACCACCA
Araip.B05	133273428	133.273	0.106958	133273493	65	58.577	77	20	59.651	317	21	241	TTGCATTTTGGGGCAGACTT	ACTGCCTCTTTTCCCTCACTC
Araip.B05	133346705	133.347	0.073277	133346770	65	59.891	115	20	59.37	363	21	249	TAAGATTCGAGGGCCATGGC	ACACCAGCAAAGCTAGGATGA
Araip.B05	133885277	133.885	0.538572	133885341	64	59.894	39	20	59.964	261	20	223	CCGTACCAAGCATAGGGTCC	ACGCATTGCCTTCTGGTACA
Araip.B05	135017206	135.017	1.13193	135017256	50	60.108	61	20	59.654	320	21	260	TGACGGGCTGCAAGAGTATG	AGAGATGTGGTTTACGTGGCA
Araip.B05	135235437	135.235	0.218231	135235487	50	58.808	159	20	57.967	383	22	225	ATGCCATGCAAGTGCTTCAT	ACCCAAATTGACATACTGCTCA
Araip.B05	135265506	135.266	0.030069	135265562	56	59.966	76	20	59.966	312	20	237	TGTTCAACCTCCTGCTCGAC	GTCGAAACCAGAGCCTCACA
Araip.B05	136242128	136.242	0.976622	136242193	65	59.969	81	22	58.021	316	26	236	TCGCTTGGTGTAAAAACGACAC	TCTCTTCACTTTAGGATCTTTTTCCT
Araip.B05	136448570	136.449	0.206442	136448620	50	59.468	35	20	60.032	314	20	280	CCACCTAACTTGCCAATGCC	ACAAAAAGTGCCCCAGGGAA
Araip.B05	136754853	136.755	0.306283	136754904	51	59.123	119	20	59.325	346	20	228	TTCAAGTTGCTGCTAGCTGC	CATTGTTGCTTGACCCTGCA
Araip.B05	137055499	137.055	0.300646	137055571	72	59.965	19	20	59.479	311	20	293	GCTCCCTTGACGGTTCTGAA	GAGTGCTATTGGTTTGCGCA
Araip.B05	137192518	137.193	0.137019	137192583	65	59.832	219	20	59.891	453	20	235	GTTGTGCGAAGTGGTATGCC	GGAGCCAATTCCTGCCGATA
Araip.B05	137230726	137.231	0.038208	137230788	62	59.518	93	20	59.895	363	20	271	AGAAACCAAGCACCCCATCA	CGAGGTGCATGCTAGGCTAA
Araip.B05	137281681	137.282	0.050955	137281763	82	57.73	138	20	59.374	351	23	214	AGCGAAATTGTCCTTGGTGA	GTGTTTAGAATTCGGCTATGGCA
Araip.B05	137282966	137.283	0.001285	137283048	82	59.367	78	21	59.829	347	22	270	CCCACCCTACCAAACTCATGA	AGAAGTGTAACACAGTGCCAGT
Araip.B05	137431965	137.432	0.148999	137432025	60	58.583	79	23	60.037	297	20	219	TGGGCTAGACTTGTTAGTTCTCT	AAGGATGTGACGCACGTGAT
Araip.B05	137558461	137.558	0.126496	137558521	60	59.963	66	20	60.682	328	20	263	AGCCGGAAGATGTGCAAAGA	GCAGGTCCAAGTGCATGGAT
Araip.B05	137794450	137.794	0.235989	137794526	76	59.371	129	25	58.508	393	26	265	GGCTGCATAATTTAATTAGTTCGGC	ACACACTTTTTCAACATAATTCAGCT
Araip.B05	137982998	137.983	0.188548	137983060	62	59.997	174	21	59.113	451	20	278	AGCTGACTTTTATGGGCGTGA	AATGTGGCTTCTGCTTCAGC
Araip.B05	138551606	138.552	0.568608	138551666	60	58.167	127	20	59.008	376	20	250	TGTTGTTGCTGGTCTGTTGT	TCTTTGGACCATGTCTCCCC
Araip.B05	138567350	138.567	0.015744	138567419	69	57.678	213	26	58.947	455	20	243	AGACAAGCATTTTGAAAACAAAAAGA	AGGTTTGGCGACTACTTGGA
Araip.B05	138595625	138.596	0.028275	138595685	60	60.604	143	20	57.543	379	24	237	TTCGGGTGCGCTGTAACAAT	AGTGATGTAGCTAGATAGTAGGGT
Araip.B05	138735531	138.736	0.139906	138735612	81	59.962	161	20	60.11	451	20	291	AAAGCTGCATCTGCACTCCT	CCGCTCTCAACACACATTGC
Araip.B05	138976556	138.977	0.241025	138976633	77	60.025	81	22	58.115	292	24	212	AGGATTGCACTATTTGGGAGCA	AGGGACACAAGAATTTGATTCTCT
Araip.B05	139641236	139.641	0.66468	139641300	64	59.462	154	25	58.883	359	20	206	TGTTGGTGCTGATCTTTAATTTGGA	AATTAATGCAGCAGCCCCTG
Araip.B05	139642711	139.643	0.001475	139642773	62	60.033	49	20	59.965	332	20	284	ACCAGGAAACCAAAGCACCA	CTGGAGCTGCCTGTTGTGTA
Araip.B05	139700136	139.7	0.057425	139700186	50	59.671	9	20	60.031	294	20	286	CCATCCTGTCTGAAAGGCCA	ATACTTCGGGGAAGGGAGCT
Araip.B05	140043468	140.043	0.343332	140043518	50	59.96	49	20	58.639	307	20	259	AAGACCCTAAAGCCCCAAGC	TCTTGGAGCCATGGACAAGA
Araip.B05	140191240	140.191	0.147772	140191300	60	60.108	54	20	58.904	309	22	256	CAAAGCATTGGCCACATCCC	GGCATGAACTATTTTGGGTGGA
Araip.B05	140715563	140.716	0.524323	140715643	80	59.964	86	20	60.179	287	20	202	TGTAAGATGCGTGGTTGGCT	TGACCAATTTGCTGCCCTGA
Araip.B05	141249954	141.25	0.534391	141250024	70	59.435	98	22	59.594	297	20	200	TTCCTCTACTCGCATTTGGACA	AGTGTGGGATCCCAAACCAG
Araip.B05	141332494	141.332	0.08254	141332566	72	59.231	145	20	59.959	423	20	279	ACGGTTGGTCAAAGGATGGA	TGTGGCCTGTAGCTAGGACT
Araip.B05	141516449	141.516	0.183955	141516530	81	59.897	69	20	59.555	352	23	284	GGTCCATCGTCGATCAGCTT	GCATAAAGAACATTGGCCTGAGT
Araip.B05	141618762	141.619	0.102313	141618837	75	58.196	159	26	57.614	415	24	257	ACGTCAAAAATTATTAGTGGAGTCAC	TCGCTCCATTTTTAAAGTTCAACT
Araip.B05	141698637	141.699	0.079875	141698704	67	60.203	166	21	60.036	456	20	291	TCCCAACAATCGCTGTTCAGT	TGCCAAATCTACACGACCCC
Araip.B05	141822412	141.822	0.123775	141822471	59	59.728	78	21	59.968	306	20	229	ACCGGACACTTTAACTCTCCG	GCCCGACATGTCCTAGTAGC
Araip.B05	142012278	142.012	0.189866	142012348	70	60.037	261	20	59.815	467	20	207	TGCGAACTCTAGGTTGCCAG	TCACTTGGCAATGTGGTGGA
Araip.B05	142587226	142.587	0.574948	142587287	61	60.035	79	20	60.034	289	20	211	GGGACGAATGAGCTGGGAAA	TCATTCTCGTCCTCCGGACT
Araip.B05	142671691	142.672	0.084465	142671760	69	59.899	139	20	60.108	388	20	250	GAACATGTAATGGCGGGTGC	GAGCAAGAGCAGATCGGGTT
Araip.B05	142716998	142.717	0.045307	142717066	68	60.614	130	20	57.853	410	23	281	CCTGGCCCTTGTAAATGGCA	TCTAGAAATTCAAGTTCGCCTCA
Araip.B05	144353589	144.354	1.63659	144353651	62	60.11	204	20	59.998	403	21	200	GTCAGAAAAAGAGCTGCGGC	GTGGTACTTTCTCCTTCGCCA
Araip.B05	144722619	144.723	0.36903	144722702	83	59.658	255	20	59.294	462	20	208	CCCTCCTTCCTCCCTCTCTT	ACAAAGAGGGACATGGGCAT
Araip.B05	145466705	145.467	0.744086	145466786	81	59.998	115	21	57.475	376	22	262	TGCACGGATGAGTTCACATGA	AGTGGATGATTAAGGCAATGGA
Araip.B05	145469278	145.469	0.002573	145469346	68	60.179	62	20	59.58	357	22	296	CTGTCTTGTTGGTGCTGGGA	CACGGCTCATGTCATTTTAGCA
Araip.B05	145470817	145.471	0.001539	145470893	76	60.105	8	20	60.967	302	20	295	TTTGCAAATGGTCCCCTGGT	GCCAGCTTAGGCCACATGTT
Araip.B05	145483635	145.484	0.012818	145483698	63	59.226	144	20	60.133	422	21	279	TGGTCTACACCATTTGGCCA	AGGGGTTCTGTTCCACTTTGG
Araip.B05	145852955	145.853	0.36932	145853032	77	60.035	179	20	59.402	448	20	270	CTGAAATAGGGGCCACACGT	TGCGCATTGGAAGTTTGGAG
Araip.B05	145857374	145.857	0.004419	145857430	56	59.234	145	21	60.179	442	20	298	TCGGTTTCTCTTTCCACCACT	GTCTTGGGCAGTGAGGGTTT
Araip.B05	145915781	145.916	0.058407	145915857	76	59.801	49	23	58.945	248	27	200	TTAGAATAACCATCCGCACACCT	ACAGGAATGCTTGAGAATATAAAAGGA
Araip.B05	146276388	146.276	0.360607	146276445	57	57.501	147	23	58.55	422	20	276	ACCAGTGTATAGTGTGGATTTGT	AGAGGGGCTTTTTGGACTCT
Araip.B05	146337488	146.337	0.0611	146337546	58	59.963	24	20	60.249	321	20	298	CCCCTTGCACACATGTCTCT	GCTCCGCTGAGATGAGACAG
Araip.B05	146359667	146.36	0.022179	146359760	93	59.206	68	20	59.963	337	20	270	GCAAAGATGCTTGCAAAGGC	GGCTTGGACCAGACATGTCA
Araip.B05	146443780	146.444	0.084113	146443853	73	60.034	74	20	59.693	274	20	201	CAGCCCACCCTCATGCTTAA	GCGGGGCGAATAACTTTAGC
Araip.B05	146907028	146.907	0.463248	146907081	53	60.108	135	20	60.033	413	20	279	GGTTCTCCCCAGACGAATGG	TGGGCCTAGGATCTCAACGA
Araip.B05	147015130	147.015	0.108102	147015221	91	59.964	6	20	57.221	299	23	294	GGTGTCGTGGGAGCCTTTTA	TCCTCCCATCTTGTAACATTCTT
Araip.B05	147233858	147.234	0.218728	147233924	66	59.963	65	22	59.802	326	21	262	AGTGCGGTGTTTACACATCTCT	GGTCCATGTGTCTTGAAAGCG
Araip.B05	147315934	147.316	0.082076	147316015	81	60.063	154	21	59.17	450	20	297	TGACAACATTTTGGTGGGGGA	TCTGAGGTGTGTGTTCAGCA
Araip.B05	147362180	147.362	0.046246	147362268	88	57.565	11	20	59.633	229	20	219	TTTGGCTCACTTTCACACCT	CGCGAAGTTGACTTCATCCG
Araip.B05	147367889	147.368	0.005709	147367948	59	59.017	25	22	57.26	253	23	229	TGGTTTCCCACAGTATCTTCCA	TCGAAGGAGATGTTAAGAAAGGT
Araip.B05	147838827	147.839	0.470938	147838884	57	60.037	32	20	60.035	281	20	250	ACAATGCATTTTGCGGGGAC	ACACACACAGGTGCAGGAAA
Araip.B05	147942125	147.942	0.103298	147942182	57	59.66	206	21	60	421	21	216	GCTCGATCCATTTAGTCCCGA	CGGTTTGGATTTGAACACCCC
Araip.B05	148090097	148.09	0.147972	148090168	71	60.107	258	20	59.966	457	20	200	CCCTCCTCAACTAGGCAAGC	CACCGTGGAGCTTGAGAGTT
Araip.B05	148160599	148.161	0.070502	148160665	66	59.853	70	26	58.896	281	20	212	GGTAACTTCACGCTCTAAGAAAATGT	AGAGCGAGAATGCGAGGTAA
Araip.B05	148522366	148.522	0.361767	148522416	50	58.897	46	21	57.027	258	25	213	ACATTGCTTGGTCCTTATGGC	TTCAAACCGATAAAAAGAGCTAAGA
Araip.B05	148572446	148.572	0.05008	148572515	69	59.228	12	20	59.74	254	20	243	GAGTTGGGGTCCTCCAAGTT	TGGCTTGTCACTGGGGAAAA
Araip.B05	149074421	149.074	0.501975	149074484	63	60.179	145	20	60.389	344	20	200	AGCCACAGAGCCCCAAAATT	TCACTGTGATTGGTCGCGAG
Araip.B05	149109304	149.109	0.034883	149109368	64	59.161	2	21	57.807	298	20	297	TCCTGCTAGATGTCATTGCCA	ACACACACACTGGTTTGACA
Araip.B05	149192089	149.192	0.082785	149192185	96	59.529	246	20	59.055	492	21	247	AGTAAGACCAAACCGTGCCA	GGAAACCGTGCTTACAAGTGT
Araip.B05	149379400	149.379	0.187311	149379456	56	58.379	167	21	59.641	453	22	287	ACACTATGGACCTGAAGGTGT	CCAAGGACAAACTTGACACAGG
Araip.B05	149551725	149.552	0.172325	149551798	73	60.037	122	20	60.179	398	20	277	TGCTGTGCCAGATGAGACAG	CGCCAGAGGCTAGAGCATTT
Araip.B05	149594764	149.595	0.043039	149594824	60	59.167	134	20	57.273	380	21	247	TCAGGCTATCCAGGAAGCAC	AGGAGCAGAATTCAATGGACA
Araip.B05	149714666	149.715	0.119902	149714727	61	60.179	135	20	60.037	432	20	298	TCGTGGTTGATTTGGGGCTT	CCGATGCACAAGTCTCTGGT
Araip.B06	66575	0.066575		66627	52	60.098	125	22	58.786	417	23	293	CGAAAAATGAAAAACACCGCGG	ACCCTTTTCATGAATGTCACACA
Araip.B06	114798	0.114798	0.048223	114885	87	59.725	161	21	59.892	407	20	247	ACAAATGCGAGTCTCTCTGCT	GTTAGAGAGGATGGCTGGCC
Araip.B06	353082	0.353082	0.238284	353140	58	59.606	113	20	59.598	398	20	286	TCGAAACGCTTACCTTGGGT	AGCAGCCAACCTTAGCTTCA
Araip.B06	487552	0.487552	0.13447	487604	52	59.925	3	21	59.294	236	22	234	TGTTCCCTGACAATGGCATGA	ACAGTTTCATGTGAGGGACTGA
Araip.B06	692586	0.692586	0.205034	692668	82	60.251	66	20	60.038	298	20	233	ATGGTCCCAGCTCAAACACC	GCTGCACCACTCTCTACGTT
Araip.B06	693120	0.69312	0.000534	693195	75	59.671	214	20	59.667	472	20	259	AAGCACTAAGGATGCTGGCA	AAAAGGGTCCACACCACACA
Araip.B06	717930	0.71793	0.02481	718024	94	60.179	13	20	60.109	278	20	266	CTGGTGGAAGGCACACTGAA	GTCGTGCTCAGCAGGTACAT
Araip.B06	793664	0.793664	0.075734	793737	73	60.037	186	20	60.038	429	20	244	TACAGAAGGCAGGAACGCAG	ATCACCTATGCGATCAGCCG
Araip.B06	1259915	1.25991	0.466251	1259986	71	59.88	162	20	58.727	384	20	223	TGGATGGGGTAGGTGGAGTT	CCTCCTTTCGGGTCTAACCA
Araip.B06	1332755	1.33275	0.07284	1332826	71	58.056	266	20	59.972	468	20	203	TGCCCTTAGCTCAAGACTCT	CGCCTCTCGTGTAGTGCTAG
Araip.B06	1455746	1.45575	0.122991	1455825	79	60.033	11	20	59.743	279	20	269	CCCCAGGATTGTGGCTGATT	TCAAAGTGGCAGGTTGGACA
Araip.B06	1836638	1.83664	0.380892	1836717	79	60.033	114	20	60.105	365	20	252	TAGGTGGTCTCTCTCAGCCC	TGGTTGAAGGACAGGAGGGA
Araip.B06	1965663	1.96566	0.129025	1965754	91	60.106	169	20	59.04	439	21	271	CTTTGAGGGTTGGGTGGGTT	TGTGTTTGCCTACCACCATTG
Araip.B06	2103346	2.10335	0.137683	2103415	69	60.108	214	20	59.468	446	20	233	ACGGAGTCGTATTCGAGGGA	TGAGCGGCAAAAATGATGGG
Araip.B06	2178674	2.17867	0.075328	2178725	51	58.27	120	20	59.892	382	20	263	TCAAAGTGGAGGTAGGTGCT	CAAACGGTTCCTCACCCAGA
Araip.B06	2919778	2.91978	0.741104	2919868	90	59.407	126	20	59.973	331	20	206	TTGTCAATGGTTGCAGCGAG	GGAGATGACAATCGTTGCGC
Araip.B06	3361323	3.36132	0.441545	3361404	81	57.188	163	28	59.923	391	21	229	ATTGTGATAATCAATTTCATGAAACAGT	TCAAACTAAGGGGGCAATGCT
Araip.B06	3378330	3.37833	0.017007	3378415	85	60.179	205	20	60.036	456	20	252	CCTCGCATATGGTGAGTGCA	TCCCGATTTGGAGTCTGTGC
Araip.B06	3383975	3.38397	0.005645	3384061	86	59.668	165	21	59.813	400	20	236	GTGCCGTTTCACTTGTTAGCA	TTTGCCCCTCACATGTTCCA
Araip.B06	3439808	3.43981	0.055833	3439898	90	59.417	100	22	60.108	308	20	209	ACCCTGCAAGGAAGAATATGGT	CCACGCAATGAGGCTAAGGA
Araip.B06	3595435	3.59544	0.155627	3595487	52	60.109	44	20	57.547	249	20	206	GCATGGAGTGCTTCAACTGC	TCAACAACCTTTTGCCTCCT
Araip.B06	3601702	3.6017	0.006267	3601754	52	60.465	97	20	60.179	313	20	217	GCTCTGCACCTATCAACCCC	TCCATCGATTCTTCCACGCC
Araip.B06	3720994	3.72099	0.119292	3721064	70	58.811	9	22	60.094	209	22	201	GTTTGAAGAGCAGCAAAAAGCA	AGCACACTTCATATACGTGCCA
Araip.B06	3903741	3.90374	0.182747	3903801	60	60.037	186	20	60.108	390	20	205	AGTGCTATTCGGGCGAACAA	CCACTACGGTCAATCCCACC
Araip.B06	4054976	4.05498	0.151235	4055028	52	59.894	39	20	59.682	294	20	256	ACAGGTCGTGTCTTGGGTTC	GTCCGACCTTGGAAACGGTA
Araip.B06	4352259	4.35226	0.297283	4352347	88	58.673	249	20	59.375	485	22	237	GCATGGGAGAAACAACCACA	AGTGAAGACCTGGCAAATGTTG
Araip.B06	4510428	4.51043	0.158169	4510521	93	58.849	205	21	59.809	454	20	250	TCAACTTGATTCGGCCAACTC	ACTTTTGGCCATGGTTCCCT
Araip.B06	4570951	4.57095	0.060523	4571018	67	59.372	259	22	60.179	459	20	201	ACAATTCTCCGAGTCTGTGTCA	AGCTGCCTAAAGTTTGCCCA
Araip.B06	4744234	4.74423	0.173283	4744302	68	59.095	47	21	59.402	303	20	257	ACTCTAGTCCACAATGCAGCT	CCAAGTACAGGCACCAAAGC
Araip.B06	4811071	4.81107	0.066837	4811122	51	60.04	108	20	59.167	398	20	291	CCGCCTCTTGCTGTTTTGTC	GCTGTTCCAGCCTCATCCTA
Araip.B06	4816496	4.8165	0.005425	4816562	66	59.797	158	23	59.967	439	20	282	AGGTACAGGTTCAGGTTTTTCCA	AAAGCAGCCAAAGCTTCTGC
Araip.B06	5104371	5.10437	0.287875	5104439	68	59.263	137	22	60.105	347	20	211	GCATTGATACAGTCACACACGT	AAGTAGTGGTGGTGGGGACT
Araip.B06	5122097	5.1221	0.017726	5122171	74	59.19	194	21	59.244	422	20	229	TCCCGTAGAATTGCAACTTGC	AATTTTTGAGCCACGGCCAA
Araip.B06	5796772	5.79677	0.674675	5796828	56	59.887	41	20	59.326	334	21	294	AAGGAAGAGGGGCCAAGTTG	CCGCCTATAGTTGACGTCTGA
Araip.B06	6071410	6.07141	0.274638	6071495	85	57.293	114	23	59.477	344	20	231	AGATTTTTGAGTATGGAGCTCCT	GCGCATGTCACCTGTTTGAT
Araip.B06	6515468	6.51547	0.444058	6515519	51	60.037	130	20	60.108	426	20	297	AGGCGGACACTTTCGCATTA	TGATGCGGAGGTGTGCTTAG
Araip.B06	6816903	6.8169	0.301435	6816955	52	60.037	67	20	59.966	350	20	284	TATTTCGCACTCGCAGGGTT	GCGGTGTGTTTGAGGTCCTA
Araip.B06	6862946	6.86295	0.046043	6863017	71	59.967	27	20	58.626	254	20	228	GGTGCCACGGCTGAAAATTT	GCTCTAAGCCATGCTTCGTT
Araip.B06	7034400	7.0344	0.171454	7034475	75	59.582	23	21	58.611	226	20	204	TGCTCTGTGAAAAGCTCTGGA	ACGTTGTGATGTGTTTGGCT
Araip.B06	7054135	7.05413	0.019735	7054197	62	59.106	0	23	59.887	213	20	214	AGTGCTCTCTCTTCAAGTCAAGA	TGGCCAGATTTTCCAGTGCT
Araip.B06	7324174	7.32417	0.270039	7324224	50	60.036	116	20	60.291	341	22	226	ATCAAGCTGGCCTGTGAGTC	TGCATCCACAACCTAATCAGCA
Araip.B06	7383962	7.38396	0.059788	7384017	55	60.32	180	20	60.039	418	20	239	GTGAAATTGCCACAGGTGCC	GTGACACGACCACTCCTCAG
Araip.B06	7407332	7.40733	0.02337	7407398	66	60.036	28	20	59.964	254	20	227	TGCAGATGCGGTCAGTCAAT	AACAAGCCGACCCCACTTAG
Araip.B06	7468751	7.46875	0.061419	7468802	51	60.179	68	20	58.278	270	20	203	TGTCACTCTTGGGAGCTCCT	TGGAGAGAAGCCACAAGACT
Araip.B06	7610279	7.61028	0.141528	7610334	55	60.039	191	20	59.965	432	20	242	CAGGTCGCGAGGATATGGAC	GAAACGGTGCTCTTCCCAGA
Araip.B06	8246087	8.24609	0.635808	8246139	52	59.967	125	20	60.251	393	20	269	TTGGTCCCTCGACTTGAACG	AGGCACTGACATGGACAACC
Araip.B06	8429265	8.42926	0.183178	8429342	77	60.465	121	20	59.256	417	22	297	GAGCCCAGCTTCCTTCATCC	GCACATTGTTGAGGATTCGTCT
Araip.B06	8504546	8.50455	0.075281	8504612	66	59.899	244	20	59.556	465	23	222	GTCTAGTAGGTGGCGTCAGC	AGTCATTGTCTTCGTAGGGAGAC
Araip.B06	8623321	8.62332	0.118775	8623397	76	60.108	156	20	59.809	399	20	244	ACCTGGCTGATTTAGTCGCC	ACCAACTTTTCAGCCCCCAT
Araip.B06	8685693	8.68569	0.062372	8685762	69	59.961	206	20	59.82	434	20	229	ACGGGGAGACTTCGACCTAA	CTCCTCAAGACCCTGGATGC
Araip.B06	9005545	9.00554	0.319852	9005610	65	59.104	71	20	59.087	303	22	233	TGGCTTCCTAACACTCCTCG	AGAATGGCAACTACTTCCCTCA
Araip.B06	9016212	9.01621	0.010667	9016297	85	59.969	173	20	60.04	392	20	220	CTGCCACACTCTTTTGCACC	GTGGTCAACACGATGCCAAC
Araip.B06	9154652	9.15465	0.13844	9154706	54	58.027	10	23	58.635	217	28	208	ACCTACACAAATGCAGAGAAAGA	TGCTACCATCATTTATTAATGAGTAGGT
Araip.B06	9395247	9.39525	0.240595	9395338	91	59.963	35	20	59.036	270	21	236	TGTTCCCTGATGGCACTGTC	ACGCAAATCCAAAAAGAGGCT
Araip.B06	9459591	9.45959	0.064344	9459661	70	60.391	49	20	58.819	306	20	258	TGGAAAGGAAGGATGACGCG	TGACACAGGTTTTGCAAGCA
Araip.B06	9460943	9.46094	0.001352	9461008	65	59.97	206	20	60.035	405	20	200	CAGCGCCAATAGTCCATTGC	TGGGATGGTGATTGGAACCG
Araip.B06	9719327	9.71933	0.258384	9719384	57	59.83	128	20	60.038	335	20	208	TGCAATGAGACGACGTCGAT	CCGCTAACACCGGTTCTCTT
Araip.B06	10478252	10.4783	0.758925	10478315	63	59.373	35	20	59.748	319	20	285	TCCAATCATGAGCCTTGCCT	AGAGGAGAGCGTAGTCGGAA
Araip.B06	10616635	10.6166	0.138383	10616719	84	59.73	176	26	60.039	383	20	208	TCATTTCATTTGGTTTTAAGCCTCCT	AGGCATGCAACTTTTCAGCG
Araip.B06	10915395	10.9154	0.29876	10915486	91	60.035	211	20	60.037	440	20	230	CCTGCAAACCGATCCCTTCT	ACGCCTGCACTAGAAGTTCC
Araip.B06	10991367	10.9914	0.075972	10991418	51	60.25	5	20	57.324	233	20	229	GAGGAGGTGGTGTTGGTGAC	AACCCATTGGCTTGTAGTGT
Araip.B06	11000057	11.0001	0.00869	11000120	63	59.747	83	20	58.139	375	23	293	CATCTTGACCCCACATCGGT	AGTGCTCTAGTAGGTCTCAATCA
Araip.B06	11230311	11.2303	0.230254	11230378	67	60.203	75	21	58.927	299	20	225	AGAAGCTTCCTTGGCCATTGT	TCCCCTCCTTTTCACCTTCC
Araip.B06	11349037	11.349	0.118726	11349092	55	60.037	125	20	60.107	352	20	228	CTGGGTTCCGAGTGTTCTCC	CCATCTCCTGTCAGGCCTTG
Araip.B06	11775431	11.7754	0.426394	11775499	68	59.822	215	20	58.973	437	21	223	TTCCTGCCGGTTCAGATAGC	GCATCCACATACTTGCATGGT
Araip.B06	12197098	12.1971	0.421667	12197159	61	59.968	193	20	60.108	398	20	206	GAGGCGCACCGATTCATAGA	GAGGCAAGGTCAGCTGCATA
Araip.B06	12208103	12.2081	0.011005	12208154	51	59.017	71	20	60.179	280	20	210	ACACCAAAATTGATGGCCCC	CTCTCGTCACGTGATGGGTC
Araip.B06	12565330	12.5653	0.357227	12565406	76	58.985	79	22	59.927	281	23	203	ACATTCTGCCAAGATGAAGAGC	TCTGCCTTTTTCACTCTTAGGCT
Araip.B06	12760712	12.7607	0.195382	12760770	58	60.32	12	20	60.107	212	20	201	GTGAGGCTGCGTAACCTCAA	CCGGGAAAGCAATAGCAGGA
Araip.B06	12802877	12.8029	0.042165	12802966	89	58.579	198	22	59.084	406	21	209	AGCTAACTTGTGCCATAAAGCA	AGTTGTTGGCCTATGTAGCCT
Araip.B06	13016032	13.016	0.213155	13016092	60	59.382	43	20	59.401	259	23	217	ACGTGGGGCATTACATGTCT	ACCCCCTTTATGTTTACCATGGA
Araip.B06	13053787	13.0538	0.037755	13053866	79	59.754	80	20	60.179	306	20	227	TTCTTCGTCCACATCGACCC	GAGGCCGCATCAAGTCTGAT
Araip.B06	13162479	13.1625	0.108692	13162560	81	57.23	208	21	60.038	446	20	239	TGCTGGCTCAACTAAAGAGAA	TTTCGTGCACCGCTAGTGAT
Araip.B06	13351300	13.3513	0.188821	13351367	67	60.135	160	21	58.603	459	20	300	GCTACGTGATGCACTCTCTGT	GCAGCAGCATCCCTGTAAAT
Araip.B06	13366964	13.367	0.015664	13367049	85	59.821	112	20	59.817	384	20	273	GGCTACTATTTCGGGTGCCA	ATCACAGTGCAACCCACACT
Araip.B06	13906259	13.9063	0.539295	13906332	73	60.037	52	20	57.43	252	22	201	CTGCACCAACAGAGCTAGCT	ATTTTTCACGACCCTACTCCAT
Araip.B06	13973552	13.9736	0.067293	13973603	51	59.969	121	20	60.321	340	20	220	AGCAAACACGTGGATGTTGC	CACCACCTCAGTTCTCTGCC
Araip.B06	14154855	14.1549	0.181303	14154910	55	57.431	17	20	59.964	302	20	286	AGAAAGTCATCGTTGGCCTT	TGGAACTGTCGGAACCATGG
Araip.B06	14281570	14.2816	0.126715	14281620	50	59.638	71	22	59.486	270	22	200	AACTGTTTTTGCCTACAGCTGG	AGGTTTGAAAAGGGTCCAGTCT
Araip.B06	14282936	14.2829	0.001366	14282994	58	60.037	18	20	59.903	290	20	273	CACTGTTCACTGGCTCCGAT	CGAAAGAGTCCTCTCGTCCG
Araip.B06	14331422	14.3314	0.048486	14331503	81	58.577	41	20	59.891	316	20	276	TGCCAAAGAAATGCAACCCT	ACCGATTCTGTGTGCACCTT
Araip.B06	14723350	14.7233	0.391928	14723426	76	60.068	224	21	57.934	445	24	222	ACAATTGCCTTCGACAATGCC	ACCAGAATTGGAGACATTATCACA
Araip.B06	14879314	14.8793	0.155964	14879407	93	59.968	150	20	59.128	349	20	200	ACTGACACATACACACGCGT	TTGCACTACGGCATTGTGTC
Araip.B06	15618440	15.6184	0.739126	15618493	53	58.99	65	22	59.971	364	20	300	GCATTGTTAGCAAGTAGCCTGA	AAACAAGGAACGAACAGCGC
Araip.B06	15672213	15.6722	0.053773	15672264	51	60.879	65	20	59.958	319	20	255	GCTGTGCTGTAACCACACGA	TGCACCTCTGATCTCTCCCA
Araip.B06	15727062	15.7271	0.054849	15727117	55	59.51	63	21	58.466	272	25	210	ACCTGCTGCATTATGCTCTCT	TGACATTTCAAACTATGGTCTGTCT
Araip.B06	15882693	15.8827	0.155631	15882785	92	59.109	190	21	57.535	423	24	234	GTGGAGTAACTGAAGGACCGA	ACATTGATGACTAACGGATAGACA
Araip.B06	16232693	16.2327	0.35	16232749	56	60.322	38	20	60.133	335	21	298	CCACCGTGCAAGGAACCATA	AGTTGTCTGAGGGAGGACAGT
Araip.B06	16362139	16.3621	0.129446	16362215	76	59.929	46	23	59.396	275	20	230	TGCAGTCTTCCACATCTACAACA	TCGGCATGTTTCTCCGTGTA
Araip.B06	16449847	16.4498	0.087708	16449935	88	59.822	10	20	59.752	214	20	205	GGATCTTCCAACCGAGGGTC	GGCTGCACGAGTACCCTTTA
Araip.B06	16450729	16.4507	0.000882	16450791	62	59.897	124	20	60.035	406	20	283	TGACAGAAAGGACGCGTCAA	GCTGGGATGCTCAAAGGAGT
Araip.B06	16755084	16.7551	0.304355	16755139	55	60.179	170	20	59.829	413	20	244	TGCATCCAGTGGAAGCAACA	TGTGTGTTGCTGTGTTGCTG
Araip.B06	17188946	17.1889	0.433862	17189028	82	58.86	161	23	59.889	434	20	274	CCTGCATATCATTGCTGGTAAGT	ACCCAGCAGAGATTTGTGCA
Araip.B06	17397467	17.3975	0.208521	17397526	59	59.684	167	20	60.034	424	20	258	CATGCTGCTTTCTTGGTGCA	ATGATGTGGGGCAGTTGAGG
Araip.B06	17441494	17.4415	0.044027	17441553	59	57.109	119	20	59.962	379	20	261	TCGACTGCAAACAAGAGAGT	ACCGCCATTACAAGAGGCAA
Araip.B06	17532706	17.5327	0.091212	17532756	50	60.108	2	20	59.727	257	21	256	CCTTGGAGGAAGCTTCTCCG	GGCTCGTGAGTACCAGTTTCT
Araip.B06	17705078	17.7051	0.172372	17705141	63	60.036	47	20	60.031	291	20	245	ATCCTGCCAACGACGACAAT	TAGGGTCGCCAATCCCCTTA
Araip.B06	17901398	17.9014	0.19632	17901457	59	59.38	130	20	59.622	329	22	200	TAGCTGCAGCAATCCCAAGA	TGGTTCATTGGATTGGAGGACA
Araip.B06	18029084	18.0291	0.127686	18029135	51	59.966	11	20	60.179	245	20	235	ACTCCCACCGAAACGTAACC	ACGGAAGTGAGTGAGGAGGT
Araip.B06	18189003	18.189	0.159919	18189053	50	59.447	101	20	60.251	311	20	211	AACAGTGCCATCCATAGGGG	AGCGTCCTTTCACCATGCTT
Araip.B06	18258161	18.2582	0.069158	18258236	75	59.827	166	20	59.614	366	23	201	CACTATTTGCCATGCGCCAA	TCCACCTCTCTATTCAGATGTGC
Araip.B06	18446628	18.4466	0.188467	18446688	60	59.966	39	20	59.518	294	20	256	TCGCAAGAGACCTGTGGTTC	TCCCTGCAATGTTCAGGGTT
Araip.B06	18850773	18.8508	0.404145	18850844	71	60.269	93	21	59.599	338	20	246	GCTCCAAACAGTCTTTGTGGC	TGCACACACTGGACCATCAT
Araip.B06	18877915	18.8779	0.027142	18877965	50	60.04	86	20	60.106	350	20	265	GCAAACGTAGGGGCAAGTTG	ATTATTCCCCCAGCCCAAGC
Araip.B06	19225045	19.225	0.34713	19225130	85	60.323	146	20	60.035	350	20	205	AGCTGATGCCTCAGTTTGGG	AGCCAACTCATTCCAGGCTC
Araip.B06	19448518	19.4485	0.223473	19448573	55	59.658	201	20	59.756	442	20	242	AGAGAGAAAGAGGGGGAGGG	TCAGCTTCGAACGAGCATCA
Araip.B06	20832469	20.8325	1.38395	20832541	72	59.897	100	20	60.03	389	20	290	TGCAGCTTGGTTTTGTGCTC	ATCAGGTGTAGGGGATGGCT
Araip.B06	21286802	21.2868	0.454333	21286853	51	59.755	3	20	60.25	301	20	299	GGAAAATGGGTGCAGAGTGC	GACCGTATTGATCCCCACCG
Araip.B06	21356670	21.3567	0.069868	21356738	68	60.037	49	20	60.033	299	20	251	AGCCGGCATTCGACAAGTTA	GAGGTGAGGAGTAGAGGCCA
Araip.B06	21823231	21.8232	0.466561	21823285	54	59.247	37	27	57.329	333	23	297	CACGTGCAGTTAATGTAAATTAATGGT	ACGTGGTAATAGAGTGAAATGGA
Araip.B06	21934789	21.9348	0.111558	21934845	56	59.605	239	20	60.25	439	20	201	GAAAGTGGACAGGACCCGAA	ACAGAGGAAGTTGGAACGCC
Araip.B06	22461795	22.4618	0.527006	22461868	73	59.97	218	20	60.037	441	20	224	CTTTCTATCCCCCGTCGACG	AGAGCTCTCTTTCCAACGGC
Araip.B06	22465209	22.4652	0.003414	22465297	88	59.187	181	20	59.693	395	20	215	AGGACTGCCAATCGCAATTG	GCAGCAGCAGCAACTATAGC
Araip.B06	22494547	22.4945	0.029338	22494610	63	59.891	94	22	60.323	364	20	271	TGGCAATAGTGGGGAGAAAACA	TGCATGCAAGACAGCCTGAT
Araip.B06	22584348	22.5843	0.089801	22584399	51	60.179	32	20	59.821	279	20	248	GAGTGGCAAGTGGGAGTTGT	TTGAGGAGGTGAACGCACAA
Araip.B06	23259835	23.2598	0.675487	23259898	63	58.198	133	20	59.895	344	20	212	AAAGGTCTCGCTCTTCAAGC	CCCTCTGTGTAGGGCGAATC
Araip.B06	23447392	23.4474	0.187557	23447460	68	59.029	152	20	59.973	436	20	285	TCCTAACGGTCACTTCCCAC	TTGCGTCTGTTTCTTGTGCG
Araip.B06	23664172	23.6642	0.21678	23664255	83	59.814	142	20	59.607	424	20	283	ACTCCTATCCGACCTCTGGG	CTTTCCCTTTTGCACACCCC
Araip.B06	23681229	23.6812	0.017057	23681284	55	57.017	75	21	59.371	280	22	206	ATGCGAAAACCGAAAAGAAGT	AGGAAGCGACTTAAGACACAGT
Araip.B06	23841533	23.8415	0.160304	23841588	55	60.549	161	20	59.662	360	20	200	ACTGAACCCCTCTGCCTCAT	AGGATGAGTCCTCTCTGGCA
Araip.B06	23911095	23.9111	0.069562	23911155	60	59.827	82	20	59.962	311	20	230	CTCTGCTCTGCGACTGTGAT	CACCTTCCAACCAATCCGGA
Araip.B06	24206498	24.2065	0.295403	24206548	50	60.038	172	20	60.135	382	21	211	ACTTAGAGGTTGCGGGTTCG	AGGCAATGCAAGCAATGATGG
Araip.B06	25120666	25.1207	0.914168	25120752	86	59.025	63	20	58.981	263	24	201	AGCTCTGCATCACTCTGTGT	TGGTCTGATGTAACTGATCTGACT
Araip.B06	25361231	25.3612	0.240565	25361306	75	58.53	180	20	59.702	426	22	247	ACTTTGACGCCACAAAAGGT	CAGGTTTTTGGATTAACGGCCA
Araip.B06	25366897	25.3669	0.005666	25366972	75	60.035	108	20	59.529	379	21	272	GGTGGTAGAGGGGAAGTTGC	TGGCAAACGCATAGGTAAAGC
Araip.B06	25547493	25.5475	0.180596	25547549	56	59.345	12	26	59.46	226	21	215	TGCTAAGCTTACTTCATTCATTCACA	GTCAACTGTCCGAGCTAGTCA
Araip.B06	25702945	25.7029	0.155452	25703001	56	60.038	93	20	59.9	356	20	264	GTCGGCATGTGTCACCTACA	TTATCGTTCGGACCTCTGCG
Araip.B06	26297971	26.298	0.595026	26298026	55	60.111	96	20	60.038	347	20	252	CGAAGGTCGAAGTTGCAACG	GAACTGTGACCCGGTCGATT
Araip.B06	26306094	26.3061	0.008123	26306177	83	60.179	106	20	59.964	325	22	220	GCCCCATGAATCCATGAGCT	GCTAAGGCGGACATATGTCTGA
Araip.B06	27064426	27.0644	0.758332	27064505	79	59.513	99	20	59.614	373	20	275	TGGGCAATTCACCCCTTCTT	TTTGCACTGAAGCCAAGCAG
Araip.B06	27202145	27.2021	0.137719	27202208	63	59.61	144	23	59.958	372	20	229	TCACCTCAAGATTACCACACACA	ATTCTGCCCCTGCCAAATCA
Araip.B06	27438124	27.4381	0.235979	27438198	74	59.89	104	20	59.897	350	20	247	TCCAAACCCCTCGGACTTTG	CGACACTAGATGGGCTGGTC
Araip.B06	27454735	27.4547	0.016611	27454814	79	60.322	216	20	60.459	433	20	218	AGAAGATGGTGGTTGACGGC	CAATGCCTCCAACCATTGCG
Araip.B06	27472944	27.4729	0.018209	27472996	52	59.547	72	23	59.23	275	20	204	TCGGTGTTCCCTTATTATGAGCA	TGCATGGGAGTTGAAGGACA
Araip.B06	28217388	28.2174	0.744444	28217440	52	57.798	7	20	59.968	271	20	265	TGTAGCTCGACTTGAGGACT	GGACCTTTGCATGCAACGTT
Araip.B06	28219480	28.2195	0.002092	28219545	65	60.096	168	22	59.582	432	21	265	ACGCGTTTTGTACCATTACTGC	TCGGAATTGAACCACACCTCA
Araip.B06	28221692	28.2217	0.002212	28221762	70	60.04	152	20	59.968	390	20	239	CGCCACCGCATTCTTTTTCA	CAATGATGCCAATGGCCTCG
Araip.B06	29938444	29.9384	1.71675	29938521	77	60.033	53	20	60.034	306	20	254	GGGCTGAGGTGGAGAGACTA	TATCCCCTCGACCACGTTCT
Araip.B06	29960312	29.9603	0.021868	29960377	65	59.965	72	20	59.757	333	20	262	GGTCCTCGCAGGAGTTTCAA	GGCACGGACATCATTTTGCA
Araip.B06	30441391	30.4414	0.481079	30441445	54	59.695	136	22	60.036	382	20	247	TCCAGGAAATAGCTTCAACCGT	CATTTACCGGTCGGGTTGGA
Araip.B06	30570759	30.5708	0.129368	30570827	68	59.371	190	20	60.248	396	20	207	GGCCCTTGGATTTAGTCCCA	CGCATTCAGTGAATGGACGC
Araip.B06	30825992	30.826	0.255233	30826042	50	59.004	150	23	58.262	350	28	201	CATTTTCATGCGTTTGGAATGGT	ACCAAAAATCTCTAAGATAAGGAGTACA
Araip.B06	30845885	30.8459	0.019893	30845959	74	59.771	75	24	60.179	323	20	249	TGGTAGGTAGTAGTGGAGTTAGCT	TTCAACGAACCCTGACCCAC
Araip.B06	31465914	31.4659	0.620029	31466004	90	59.82	57	20	58.661	273	27	217	CCGGAAAGGGGTTGATCGAT	AGGATCTTTTAGATTTCCCTTGAATCA
Araip.B06	33815768	33.8158	2.34985	33815836	68	59.887	152	20	60.252	386	20	235	TGAGGAATTGCTGCCACCTT	TGCTGAATTGGGTTCTGGGG
Araip.B06	34784119	34.7841	0.968351	34784192	73	59.577	16	22	60.458	259	20	244	GCTGCTCAAAAATCTCCTCAGG	ACGCATCTGTGCTCTTCGAG
Araip.B06	38172269	38.1723	3.38815	38172351	82	59.222	42	22	59.638	314	22	273	AGAACAAGAGGTTGTCCCAAGA	GTGCGTCATATCTTCTCCAGGA
Araip.B06	38741297	38.7413	0.569028	38741375	78	59.926	18	21	59.129	223	20	206	AGGATTGCTGCCAACTCTTGA	TGTGTGTGTGTGTGTGTGTG
Araip.B06	41514652	41.5147	2.77335	41514744	92	59.964	248	22	60.251	463	20	216	CCACACCCTGTTTTTCCATCAC	AGGAATTGCGGCAGAAAGGT
Araip.B06	43451720	43.4517	1.93707	43451781	61	59.663	114	27	59.896	374	20	261	ACTCAAGACACAACTATTGAAACAACT	ATGTGTGCCATGATGCATGC
Araip.B06	50217782	50.2178	6.76606	50217835	53	60.941	182	20	59.893	417	20	236	GGATGCCTCGTCTGCGTATG	AAACTCGGGTACGCAAAGGT
Araip.B06	52417790	52.4178	2.20001	52417841	51	57.113	101	23	59.904	355	28	255	ACTCCAAACTAAATTTTGGGCTT	ACTGCTATTTTTATTGAATGGTCATCCA
Araip.B06	54045544	54.0455	1.62775	54045604	60	58.062	158	21	60.032	437	22	280	GGCTTAGCCTTTTAGATGCCT	GCAGTTTGAAATTTGGCAAGGC
Araip.B06	55311251	55.3113	1.26571	55311333	82	59.883	149	20	59.06	423	21	275	AGTGGGCCTAAGAGTGGACT	TGGAGAACGAAAGTGCACAAG
Araip.B06	55333437	55.3334	0.022186	55333489	52	59.969	47	20	59.71	263	22	217	CCAAGCAGCTTGACACCAAC	TGTTGCACACATAGCACTTGTC
Araip.B06	56892521	56.8925	1.55908	56892600	79	60.033	272	20	57.072	479	20	208	TGGGTTGGAAGTTGGTGCTT	GGCAGCAAGATGAACGAATT
Araip.B06	62273464	62.2735	5.38094	62273534	70	60.108	178	20	59.96	436	20	259	ATGTTCCCTGGCTAGCGTTC	GGGAGGCAACCCAACCATAA
Araip.B06	70246468	70.2465	7.973	70246551	83	59.723	89	21	60.039	351	20	263	CCTCTCCAGCATGAACTGTCA	AACTGGTCGGAGCTTACGTG
Araip.B06	78674631	78.6746	8.42816	78674694	63	59.967	6	20	59.962	267	20	262	TGTTGACGGGACCTCTTTCG	TTCCACCTCAACCTCATGCC
Araip.B06	84732392	84.7324	6.05776	84732443	51	59.966	169	20	59.832	397	20	229	TGAGCTGCAGAAGTGAGGTG	CGCGTCACCCCAAGAATTTC
Araip.B06	88495065	88.4951	3.76267	88495117	52	60.107	14	20	60.224	245	22	232	ACAGCTCCACAGCAACAACT	TGTGTCTCTCAATTTGGCTCGT
Araip.B06	89737279	89.7373	1.24221	89737346	67	59.812	238	20	58.546	442	20	205	AAGGGGAAATGGCACACTGT	TGTCCGCAGTGTTTCAAACA
Araip.B06	92767918	92.7679	3.03064	92767990	72	58.371	207	20	59.963	472	20	266	TGGCCTCTTCGTAGAGTGTT	TGGCCTTAGAGCCACAACTG
Araip.B06	93757624	93.7576	0.989706	93757711	87	59.02	86	20	58.765	365	22	280	ACAAAGCTCTGCCTCTGCTA	ACTCTGGTTGCTCTACTGTTCT
Araip.B06	94066741	94.0667	0.309117	94066824	83	58.952	208	26	59.136	458	27	251	TCAGAAGTTGCATATAATTCGAACCT	CCAGTGATAGTGGAATTTTATTGATGC
Araip.B06	95010443	95.0104	0.943702	95010513	70	59.896	7	20	60.326	217	20	211	CACCACACGAGGTTCAGTGA	GGGGAGGAGGTGCTCTACTT
Araip.B06	97037481	97.0375	2.02704	97037533	52	59.996	140	21	59.246	380	20	241	ACCAATTCGCATGTACTGGGT	TGAAACGAAACGAGGACCCT
Araip.B06	98386995	98.387	1.34951	98387047	52	60.036	165	20	59.897	369	20	205	AAGTCCTGCAGACCGGATTG	CCGATCGATGCACTCCAGAA
Araip.B06	98393417	98.3934	0.006422	98393474	57	58.924	31	21	59.934	292	21	262	GCGATGAAACATCACAGACCA	GACACTTTGTGTTGAGGTGGC
Araip.B06	98548178	98.5482	0.154761	98548230	52	59.749	92	20	59.965	313	20	222	ACTAGCGGCAAGGAAGAAGG	AACCCATCGTGACACACTCC
Araip.B06	98553805	98.5538	0.005627	98553873	68	60.037	94	20	59.739	325	20	232	GCTAAGGTGCTCTGTTCGGT	ATGATGCATCTGTGGGGCTT
Araip.B06	101614071	101.614	3.06027	101614154	83	59.477	167	26	58.37	424	20	258	ACGTTCGATAAATTCAAGTTGATTGC	TGAAGAATGTGGCATGCCAA
Araip.B06	102530491	102.53	0.91642	102530548	57	59.549	47	23	59.963	279	20	233	TCAGTTGGTTCACTGTCTCTTGA	TGAATCGGAAGGCAGTTGCT
Araip.B06	102619255	102.619	0.088764	102619329	74	59.822	173	20	59.692	372	20	200	GTCATGTGAGCTCAGGGGAG	GGTTTGACAGCTGTTGACCG
Araip.B06	102854397	102.854	0.235142	102854454	57	58.715	58	28	60.028	257	22	200	ACATTTTCATAAGAGAAAGACAAAGGAC	TCTTCTATTTGCACGCCTCTGT
Araip.B06	103003142	103.003	0.148745	103003211	69	59.528	119	20	58.638	409	20	291	AGGCAGAAACGTGAAGGGAA	ATGCCAGGTGTTAGTCCACT
Araip.B06	103047373	103.047	0.044231	103047429	56	59.931	86	21	59.095	385	20	300	ACGGTCCTCAAGTGTTCTGTC	TGGCGACTTGATGGATCTGT
Araip.B06	103627813	103.628	0.58044	103627892	79	59.937	212	21	59.743	414	20	203	CCTTTGCTTTACGATGCGAGG	TCCCAAACAGGCACTCACAA
Araip.B06	104026062	104.026	0.398249	104026119	57	59.635	72	22	59.402	346	21	275	TGTCAAGGGTTGCCTTTGATTG	CCGATGCACTTTTCGGTATCC
Araip.B06	104370714	104.371	0.344652	104370797	83	59.833	222	22	59.689	468	20	247	CCTGCTCATCCAAATGTTTCCC	GATAGGAGACTCGAACCCGC
Araip.B06	104420260	104.42	0.049546	104420343	83	57.229	250	23	58.767	474	25	225	TGTGAGACAGCATGAATGAAAAA	TCCGTAATGTTAAGTTTTAGCCACT
Araip.B06	104567102	104.567	0.146842	104567154	52	58.05	66	20	59.819	305	20	240	ATGAGTTCTGAGGAGCAGGT	ACAAGCAAGAGACACCAGCA
Araip.B06	104575449	104.575	0.008347	104575500	51	60.108	14	20	57.033	215	21	202	ATAAGACCCCTCGTTGCTGC	TTTAGTTTAAAACACGCGGCT
Araip.B06	104693199	104.693	0.11775	104693258	59	59.019	193	20	59.928	453	21	261	ACTTCCCGCTCCATACACAA	GAGTCAAAGGGAGCAGGAACA
Araip.B06	104697921	104.698	0.004722	104697979	58	60.318	163	20	59.328	392	26	230	GCAGCCGACCTTCACAAAAC	TGGAACTTGGTTAGAATGATCTAGGA
Araip.B06	105311026	105.311	0.613105	105311088	62	57.435	11	20	59.966	258	20	248	TGTGGCAGTGTGATTGATGA	GGTGAGAACCTAACCGCACA
Araip.B06	106562883	106.563	1.25186	106562944	61	60.394	151	20	59.955	441	22	291	ATCAGCATGCACCACAGAGG	TCCACCTATCCACAGGTAACCT
Araip.B06	106600838	106.601	0.037955	106600894	56	60.107	96	20	60.107	395	20	300	TTCAATGGCCGGACAGGATC	ATGCCTAAAGCTGGATGCGT
Araip.B06	106876527	106.877	0.275689	106876591	64	57.498	38	21	60.036	319	20	282	AGTTCGATTTCCCCTTCAACA	GCTGCTCAACTAGGAGGCAA
Araip.B06	107039840	107.04	0.163313	107039903	63	59.888	172	20	59.965	372	20	201	AACACTGTACCGGCCCAAAT	CTGGTTTCAGAAGAGCGGGT
Araip.B06	107054975	107.055	0.015135	107055041	66	58.266	115	21	58.096	375	20	261	ACCACAATCCAAACACACACT	GTGTGCCTAACACCCATTGA
Araip.B06	107146782	107.147	0.091807	107146833	51	59.522	143	20	58.214	419	20	277	TCACAGCTTGAACCCATGGT	TTGTCATTGCATGCTTGTGC
Araip.B06	107607638	107.608	0.460856	107607722	84	60.038	101	20	59.826	313	20	213	GGCTTGTTAGGAACCGTCGA	GGATGCACTCAAACATGGCC
Araip.B06	108455486	108.455	0.847848	108455556	70	59.957	236	20	59.416	446	21	211	TGGGTGTAGGGGTGCATAGA	CGAAACGTGTCTCATCATCCG
Araip.B06	108457458	108.457	0.001972	108457508	50	57.329	97	22	59.257	319	21	223	TCTCAAGTTCAGTGTGATCACA	CGTTAACTCTTGATTGCCCCC
Araip.B06	108514391	108.514	0.056933	108514457	66	59.034	6	26	60.179	224	20	219	AGAACCCCCTCTTTAAATTAGAGAGA	CCGCTGAGAATTTGCGTTCC
Araip.B06	108751469	108.751	0.237078	108751533	64	60.614	216	20	59.784	423	21	208	AGCAGGACTAGCTGCTGTCT	AGGAACCGAGATCTAGCAGGA
Araip.B06	109252813	109.253	0.501344	109252895	82	59.829	187	20	60.039	395	20	209	ATGCACTGCAATAACGCCAC	AGAACAGCTCCTCGTTCGTG
Araip.B06	109263291	109.263	0.010478	109263352	61	59.964	168	20	59.186	373	24	206	GGAAACAACCTACCCGAGCA	CGGAATCTTCCTCATTCTTCTTCC
Araip.B06	109287849	109.288	0.024558	109287941	92	59.966	152	20	59.966	414	20	263	GGTGAGTGGTGACCTGTGAG	TTTTCTCTCCACGGGGAACG
Araip.B06	109293980	109.294	0.006131	109294031	51	60.036	91	20	60.179	324	20	234	GGTTGCATCTGCTCTCCTGT	AGAACCTCTGCCACAGGAGA
Araip.B06	109307301	109.307	0.013321	109307364	63	59.75	95	20	60.179	381	20	287	CGTCAAATGGGCTCTGAGGA	TTCCACCGGCATGTGAAACT
Araip.B06	109319813	109.32	0.012512	109319905	92	60.109	61	20	59.963	284	20	224	GGGCTTTCCATTCGCCTTTG	ACAGGGGCTACTGCTTGTTC
Araip.B06	109713613	109.714	0.3938	109713685	72	60.107	188	20	59.934	387	23	200	CCAGGGAGATCCAGCAACTG	GGTCAAGATATTCTGCTTGTGGC
Araip.B06	111483492	111.483	1.76988	111483545	53	59.713	86	21	58.924	355	20	270	TCCCCAAACACTTGGTTCTGT	AGCTGGAATTCAGGTTGGGA
Araip.B06	111657652	111.658	0.17416	111657715	63	60.034	90	20	59.365	382	21	293	TGGATCAGGAATGCGGCTTT	AGCTAAGCACCAAAGGGATGA
Araip.B06	111808758	111.809	0.151106	111808824	66	59.394	160	20	59.863	459	21	300	TCGCCTTGTAGCAGCTACAA	GGTTGGGCTATGCAAATGGTC
Araip.B06	112002777	112.003	0.194019	112002830	53	59.107	248	20	60.104	448	20	201	AGAATAGTCGCCACAACCGA	TTTACTGGGGGTGTCCTCCA
Araip.B06	112003444	112.003	0.000667	112003498	54	59.882	74	20	60.251	351	20	278	TCTCCTTGTCTAAGGCCCCA	GGGGAGCACCAGACAACATT
Araip.B06	112100958	112.101	0.097514	112101017	59	60.04	9	27	59.845	211	24	203	AGCAATCCAATATTACATGAATCACCC	ACGTGCTGTGTAGTAGTAAATCGA
Araip.B06	113277358	113.277	1.1764	113277410	52	59.324	1	28	58.739	249	20	249	ACAATCAAAACTTACCTAATTCTCAGGT	AGCTCATCACTCGTCCACTT
Araip.B06	115087426	115.087	1.81007	115087504	78	60.459	123	20	60.035	359	20	237	GAGACGGAGCCACTAGCAAC	CCCGGCCAGTATGACTTTGT
Araip.B06	115227667	115.228	0.140241	115227722	55	59.668	183	20	57.275	432	23	250	TCTACCCTCTCAGGCTCGTT	TTTTGCAAAAAGCTTATTGCGAA
Araip.B06	115327909	115.328	0.100242	115327969	60	59.957	153	20	59.095	391	20	239	TCAGTGGACCAGCTGGGATA	TCCTGCCTTCCAGTAAGCTC
Araip.B06	115329963	115.33	0.002054	115330019	56	60.109	89	20	58.945	323	21	235	GCCAGCTTGCTGTCCATTTC	ACCAGGAGGTTTAGTTGCTCA
Araip.B06	115343103	115.343	0.01314	115343158	55	60.041	123	20	57.193	356	25	234	ACATTACACACGTTTGGCGC	AAAGTATCTCCTCTTTTTCCTCTCT
Araip.B06	116166891	116.167	0.823788	116166976	85	60.038	33	20	59.935	244	21	212	ATCGCCTGCCTTTTTGCTTG	TCCGATTCAATCATTTGCCGC
Araip.B06	116241244	116.241	0.074353	116241301	57	59.679	54	20	57.476	264	21	211	CCTGCACAATTTTCCCACCC	TGTGTTGAGGATGGTTGGATT
Araip.B06	116241703	116.242	0.000459	116241772	69	59.816	159	20	59.965	364	20	206	ACCAATGGACGTTTGGGACA	AGTTCCAATTGACGAGCCGT
Araip.B06	116247244	116.247	0.005541	116247298	54	58.01	175	21	59.954	423	20	249	TCGATGGATTCATTGCACTGT	AGGCTCTTCCCCACCCTAAT
Araip.B06	116437263	116.437	0.190019	116437346	83	59.831	18	20	60.036	224	20	207	GAAATGGTGGAAGAGCACGC	TCTATGTGCGCAAAGGCAGA
Araip.B06	116668388	116.668	0.231125	116668479	91	60.179	47	20	59.688	275	20	229	TGAGCGCCACCTTCAAGAAA	GGCCACAACTCACTTTCTGC
Araip.B06	116684105	116.684	0.015717	116684183	78	60.036	139	20	59.964	421	20	283	TCTCCGCAAAGGTTAGGCTG	CGGAGTATTATGGGGTGCCC
Araip.B06	116689576	116.69	0.005471	116689670	94	58.33	2	20	58.996	250	20	249	TGCAACTTCGTAAACAGGCA	TCGAATTCGAATCCGCAACC
Araip.B06	116706191	116.706	0.016615	116706253	62	59.746	29	20	58.862	229	21	201	TGGAGATGGTGGTGATGCAG	ACCATCGCTCATAAATCTGCG
Araip.B06	116710603	116.711	0.004412	116710690	87	59.683	122	20	59.744	347	20	226	ACTGGAACTCTACACCGTGC	ACACACGGGGGACTTTGAAA
Araip.B06	116711333	116.711	0.00073	116711403	70	58.893	205	22	59.167	446	20	242	TGATCTCAATACAGCCCAGACA	GCCATCTGCTACCCTCTCAA
Araip.B06	116764407	116.764	0.053074	116764463	56	59.449	156	20	59.66	371	21	216	TGGTTCCAGGAAGCAACACT	AGACATTGAAGACGACGGTGT
Araip.B06	117050563	117.051	0.286156	117050648	85	58.936	194	20	59.172	469	21	276	TGTCACTGTTATGCACCCCT	ACAACTAGCATTCGAGAGGCT
Araip.B06	117286688	117.287	0.236125	117286776	88	60.342	10	21	59.902	223	20	214	ACAGTGGAAGTGGCTTTTGGT	GGTGTGTGTGTGTTGAACCG
Araip.B06	117470206	117.47	0.183518	117470265	59	59.892	96	20	60.107	322	20	227	CTCAACCCGGAACAAGTGGA	CCTGGGTAGATGCAAGGGTG
Araip.B06	117486892	117.487	0.016686	117486956	64	60.108	97	20	59.579	316	21	220	GTGGGATCAAGGAGGAACCG	TGCAATGAGGTGTTGGAGTCT
Araip.B06	117488344	117.488	0.001452	117488399	55	59.884	61	20	59.317	348	21	288	TTGGGGTGCAGACTAGGAGA	GGTGATAGCATGAAAAGGGGC
Araip.B06	118160061	118.16	0.671717	118160129	68	60.031	59	20	59.967	311	20	253	ATACCACAGGCTAGGGCAGA	CACACTTTCCTTGCAAGCCC
Araip.B06	118359906	118.36	0.199845	118360001	95	58.95	150	20	59.009	416	28	267	TGTTACCGTACAAGCAGGGT	ACTGACAGGTTATAATTTTATACTGCCA
Araip.B06	118410026	118.41	0.05012	118410095	69	60.251	32	20	60.109	247	20	216	GGGAAGGCTTGCTGTTGAGA	GTGCGTACGCCTAGGAAAGT
Araip.B06	118802335	118.802	0.392309	118802414	79	59.965	166	20	60.037	418	20	253	CCGATAATGGCACCATCGGA	ACGAGCTCGCTTTTTAGGCT
Araip.B06	118885483	118.885	0.083148	118885543	60	60.253	184	20	59.967	430	20	247	TTCTCACCCCTTCCCTCCTC	GATGATGAGGAGCGTCTGGG
Araip.B06	119508544	119.509	0.623061	119508602	58	59.962	36	20	59.62	335	20	300	AATGAAGCCGGTGTCACCAT	TCGTGTACGTTTCCGTCACA
Araip.B06	119512971	119.513	0.004427	119513056	85	60.108	8	20	57.122	307	24	300	CCAGTTGCGCCACTCTGATA	CCCTCGCCTTTGTTATTATTATGT
Araip.B06	119622583	119.623	0.109612	119622652	69	59.993	79	21	59.608	340	24	262	TCCCAAGGGTTGCTTATTCCC	GCTAAAAAGTGAGAGCAGAAGAGG
Araip.B06	120216597	120.217	0.594014	120216693	96	57.015	46	26	57.519	345	28	300	TGGATGCACTAATTTCAATTCTATCT	CTTGATTTCTTGTTAAAAACACGTTTTT
Araip.B06	120232658	120.233	0.016061	120232743	85	58.01	174	22	57.888	458	23	285	TCAGAAACACATACGCTTGAGT	ACTTTGACTTAGTGTTTCCACCT
Araip.B06	120666863	120.667	0.434205	120666955	92	57.67	105	24	57.451	381	27	277	TGCTATTGAAATTGTTCTTGCTGA	AGGAAAGTTTGTTGTTTCTGTTTTAAA
Araip.B06	120700177	120.7	0.033314	120700262	85	60.109	142	20	58.504	421	20	280	CCCTCACAAGCGACTCTCAG	TCATTGTGGCGGATAGAGGT
Araip.B06	121148314	121.148	0.448137	121148364	50	59.333	205	20	60.107	440	20	236	TGCGAATCAAGCAAGTGCAA	CTATGGGGCAACAACCGGAT
Araip.B06	121258444	121.258	0.11013	121258511	67	59.325	143	21	59.965	439	20	297	GCTCCATGACTTCATCCAAGC	TCTTCCAACAGCTTGCGCTA
Araip.B06	121297982	121.298	0.039538	121298075	93	59.818	234	20	59.962	478	20	245	TGTTCTTCCGGACTTGCCAA	GGTCTGGGGCTGCTAAAAGT
Araip.B06	121306874	121.307	0.008892	121306933	59	60.042	110	20	59.963	404	20	295	AAAACGAAGTCGCTTGCGTC	TCCTTGCCAGTGCCAGTAAG
Araip.B06	121491369	121.491	0.184495	121491429	60	60.036	50	20	58.665	311	22	262	TCATGCTCTTGTGACCGCAT	TGATCATGGGACCCATAATCCA
Araip.B06	121662324	121.662	0.170955	121662391	67	60.179	21	20	59.817	305	20	285	GTTATTGGCAGCCACGCTTC	GGGACCGGACCTATGCATTT
Araip.B06	121708963	121.709	0.046639	121709026	63	59.308	16	22	59.961	246	20	231	TGTGACCACTCAACGAAGTACT	CATTCCAGGCCTTGACCTGT
Araip.B06	121740660	121.741	0.031697	121740719	59	59.966	172	20	60.039	459	20	288	GGCAGAGCCAACAAAATGCA	CATTGTTGAGCCGTGGTTGG
Araip.B06	122353199	122.353	0.612539	122353284	85	59.764	112	22	59.718	364	24	253	ACGGTTGGTAAAGGGATGAGAG	GTGGAGTCTATAATGCCTACAGCT
Araip.B06	122397655	122.398	0.044456	122397714	59	59.457	12	20	59.958	310	20	299	CTGAACTCCTGGCCAGCATA	AGAGCCATTGCCAATCCCAA
Araip.B06	122486211	122.486	0.088556	122486262	51	59.899	92	20	58.678	339	21	248	GACAGAAGCGTCGATGGCTA	TCACAGTACACCCTAGCAACA
Araip.B06	122506197	122.506	0.019986	122506265	68	59.826	141	20	60.32	394	20	254	TTACACCTATGGCGTGGACG	CACACCCTCTGACTCACTGC
[truncated: 1,113 more rows]
