# Supplementary material for: Genome-Wide Discovery and Deployment of Insertions and Deletions Markers Provided Greater Insights on Species, Genomes, and Sections Relationships in the Genus Arachis
Source: Front Plant Sci. 2017 Dec 19;8:2064. doi: 10.3389/fpls.2017.02064 (PMC5742254; doi:10.3389/fpls.2017.02064)
Supplement: Supplementary file 4 [file Table4.XLSX]

## Sheet: Table S4
Supplementary Table 4. Details of primers for deletions identified in A. duranensis against A. ipaensis
Pseudomolecule	Start	Mb	Difference	End	Indel_size	Tm (°C)	Primer end	Length	Tm (°C)	Primer start	Tm	Product size	Left	Right
Aradu.A01	207721	0.207721		207666	55	59.029	66	22	59.966	336	20	271	ACCATTTTCTTCATGTTGCCCA	GGTGGTTCGAGTAAGGCACA
Aradu.A01	429815	0.429815	0.222094	429750	65	60.108	42	20	59.967	316	20	275	AGAAGCAATTGCAGCATGGC	GAAAAGGAAAACACCGGGCC
Aradu.A01	504437	0.504437	0.074622	504381	56	59.473	79	20	59.89	347	20	269	GAATGACTCCGTCGGTGTCT	TGCAACGAGGGAATGTCCAA
Aradu.A01	684462	0.684462	0.180025	684398	64	57.11	264	22	57.409	464	24	201	TCTCTCATTTACCTCTCTCCCT	AAGGGAGAGAGATAGAAGAGAGAA
Aradu.A01	686084	0.686084	0.001622	686007	77	60.038	212	20	60.109	438	20	227	CGTGTCTGCACTCCACAGAT	GTGGACGATGGTGTGAGGAG
Aradu.A01	1186811	1.18681	0.500727	1186740	71	58.155	61	21	59.006	360	22	300	TGCAAACGATGAGTTTCCTCA	TGTCTTTAGCGCACTCTTTAGC
Aradu.A01	1521506	1.52151	0.334695	1521438	68	59.263	17	20	60.393	257	20	241	TATACTGCGACGACCCAGTG	GCAAGGGTTAGGGTCTCAGC
Aradu.A01	1743181	1.74318	0.221675	1743095	86	60.036	45	20	59.754	253	20	209	CGATGCCCAGGTTTCAGTCT	TAAGAGGTTGCGGGTTCGAG
Aradu.A01	1905155	1.90515	0.161974	1905070	85	59.895	133	20	60.034	399	20	267	AGCTCTCTCAACAACGTGCA	AAGCCATGGAGATGGTGGTG
Aradu.A01	2003456	2.00346	0.098301	2003393	63	59.899	26	20	59.748	315	20	290	GCGAGGATGACAGTGACGAT	CCCTATTCGCACCTTCCACA
Aradu.A01	2140451	2.14045	0.136995	2140358	93	59.466	289	20	59.236	490	23	202	ACAGCAGCAGATACGCTTCT	TGGAGATGATGACAGTTCGAAGA
Aradu.A01	2236337	2.23634	0.095886	2236244	93	57.321	119	28	57.086	418	21	300	TTTAAAATGTTGCTTGCATTGTATTTTT	CTGGGGACTGCTGTAACTAAT
Aradu.A01	2392180	2.39218	0.155843	2392122	58	58.242	32	20	57.458	308	20	277	TTCCAACGCAAGAAAGGTGT	TGATGGTGACTTCGAAGCAA
Aradu.A01	2527653	2.52765	0.135473	2527603	50	60.108	69	20	59.965	299	20	231	CTTGGTATGTCTTCCGCGGT	TGCTGTCGAATTGGCAGACT
Aradu.A01	2577233	2.57723	0.04958	2577322	89	60.096	192	27	57.75	451	20	260	GCAGATTTGTCTCTATTCTAGACATGC	AAACGGTGAGTGTCCGAATT
Aradu.A01	3031513	3.03151	0.45428	3031455	58	57.2	42	22	59.322	297	23	256	TGAACCAAACTGACTGCTTTTT	GGAAAATTAGTCTTTTTGGGCGC
Aradu.A01	3249094	3.24909	0.217581	3249040	54	59.892	64	20	59.89	287	20	224	CCCGAAAGTGGACAGGTCAA	TCTTGGACTTGGTCTTGCCC
Aradu.A01	3282540	3.28254	0.033446	3282463	77	59.925	88	21	59.039	292	21	205	TCCTTGGTTCCCCAATCTGTG	TGCCTTTAAGCAACAGGGAAC
Aradu.A01	3426791	3.42679	0.144251	3426723	68	60.032	46	22	59.005	291	22	246	AGCGAAAGTTCATCTGCAACAC	GCAGACCGAAAAAGAGTACTCC
Aradu.A01	3647274	3.64727	0.220483	3647188	86	60.179	138	20	59.975	414	20	277	CTGCGCATGCTCTCTCTTCT	CGTAGTCGTCGTCTTCCTCG
Aradu.A01	3704753	3.70475	0.057479	3704680	73	58.667	133	27	60.035	432	20	300	TGGGACATCCTAATTATGTAAGTTTGT	CAGGTGCCACTATTCCTGCA
Aradu.A01	3903173	3.90317	0.19842	3903079	94	60.135	14	21	59.052	306	20	293	GCATTGATTAAACCTGGCGCA	TTTGGAAATGAAGCGCGACA
Aradu.A01	3918956	3.91896	0.015783	3918889	67	59.021	220	20	59.863	420	21	201	TCTGCTGCTCATTCACTGGA	GGGTATTTGCAACCAGGATGC
Aradu.A01	4293666	4.29367	0.37471	4293578	88	58.6	70	20	59.928	337	23	268	CACTAGGTGGATCGGCTACA	TGCATCCACACAAACTCTTAGGA
Aradu.A01	4567146	4.56715	0.27348	4567063	83	60.677	87	20	59.819	310	20	224	ATGCGGGTAAGACTTGGTGC	TGCCCTTTGAACACGTGGTA
Aradu.A01	4581042	4.58104	0.013896	4580985	57	59.892	112	20	58.854	350	22	239	ACTGGTGCGCTTTTGTCCTA	TGCAAAGATAAAACTGGACGCT
Aradu.A01	4920593	4.92059	0.339551	4920528	65	59.592	8	21	59.44	294	21	287	TGTTGAACCATGCACAGGTTG	ACATAGGTGGCTGATTTCGGT
Aradu.A01	4975801	4.9758	0.055208	4975749	52	59.886	36	20	57.902	322	26	287	TGATTTTGGGTGGGTGGGAG	AGCATTAGTTAAGGTTACCATTAGGA
Aradu.A01	5006014	5.00601	0.030213	5005960	54	57.466	6	27	59.745	238	23	233	AGGGACTAATTTGAAGATATTGTGTTT	CAGCGGTCAAATCTTTTTACCCA
Aradu.A01	5130367	5.13037	0.124353	5130296	71	60.037	143	20	60.106	410	20	268	GGACAAGACTCACGATGCCA	ACCAGCTTGGCCTTTGTCTT
Aradu.A01	5361337	5.36134	0.23097	5361256	81	58.052	201	20	59.481	449	24	249	GTGCACTGCACGGGATAATA	GCTCCATTTATTAAGGATTCGCCA
Aradu.A01	5448637	5.44864	0.0873	5448585	52	59.369	191	21	59.893	419	20	229	ACCAAGAGTCATCTCAACCCC	AGAGACAAGCACCGCAGAAA
Aradu.A01	5543787	5.54379	0.09515	5543733	54	59.957	96	20	60.673	386	20	291	CTCTTCCCTTCCTCCCTCCA	GGTAGTCTGGGCGTGGTTTC
Aradu.A01	5545331	5.54533	0.001544	5545278	53	59.2	1	20	59.936	200	25	200	GCGGGAAATTGTGAAGCGTA	GAAGACAAAGTAGCTAGCATGAACC
Aradu.A01	6104135	6.10414	0.558804	6104057	78	59.89	82	20	59.676	325	20	244	TTGATTTCACGGTGGCCTCA	GCTGGCCACTGTACAGGTAA
Aradu.A01	6327332	6.32733	0.223197	6327248	84	59.893	17	20	60.038	268	20	252	CTACACGTCACAAACCCCCA	TACCGTTCCCACGAAGAAGC
Aradu.A01	6514231	6.51423	0.186899	6514170	61	60.134	217	21	60.249	417	20	201	CCGAAAGAGGCCGTAAATCCT	ATGTTCATAGCCGCTCCGAC
Aradu.A01	6689343	6.68934	0.175112	6689276	67	60.03	114	20	60.252	400	20	287	TAGGTCCATCTGCCCATGGA	AATGGTCAGTTTCCAGGGCC
Aradu.A01	7420663	7.42066	0.73132	7420738	75	60.036	85	20	60.038	348	20	264	ACTAACGCCCTTCTCCTTGC	AAGACCGTTCCGTAGCTTGG
Aradu.A01	7607224	7.60722	0.186561	7607141	83	59.821	156	20	60.387	454	20	299	CATTAGAGGCAAGGGAGCGT	GCTTGCGGCAACTGTTTAGG
Aradu.A01	7743689	7.74369	0.136465	7743609	80	60.038	151	20	59.894	429	20	279	GTTTTGGGCTGAGCACATGG	TTTCCGGTGCGTGGTCTTTA
Aradu.A01	8026812	8.02681	0.283123	8026729	83	60.033	130	20	59.316	427	20	298	TCGCTACTACCTCTTGCCCT	CTGCTATCCTGGCCGAGATT
Aradu.A01	9022083	9.02208	0.995271	9022139	56	59.829	111	20	60.108	410	20	300	GGGAAGTCCAAGCGCAATTC	TGTGTGTGTGTCGCCTCTTT
Aradu.A01	9846642	9.84664	0.824559	9846568	74	60.033	0	20	59.821	232	20	233	TTGCATGCCATGGACCATCT	CCTGAGCACATTCGGGATGA
Aradu.A01	10274031	10.274	0.427389	10273981	50	60.251	203	20	60.109	414	20	212	TGAAGCCAAATGTCGCTGGA	TCAAGCTTCTGCTCCGTAGC
Aradu.A01	10509410	10.5094	0.235379	10509332	78	58.987	45	21	58.143	290	20	246	GCTAGTGGCCACTTGAAGATG	CCATGGGAACTTGGCATTCT
Aradu.A01	10511937	10.5119	0.002527	10511870	67	60.179	97	20	59.82	308	20	212	CCGATCATGCTGACTGCTGA	CAGCCTGATTCTCTGGGACC
Aradu.A01	10603166	10.6032	0.091229	10603116	50	60.109	3	20	59.892	213	20	211	GTTGTTGTTGTGGTTGCGGT	AACGAACCAACTGCCAGCTA
Aradu.A01	11162054	11.1621	0.558888	11161969	85	59.301	112	23	60.678	355	20	244	TCACAAACTGAAGCACCAAATCA	AAGCGTGGATGGAAAGAGCC
Aradu.A01	11203699	11.2037	0.041645	11203629	70	59.998	181	21	60.036	411	20	231	TCCAAGCGACATTAGCACTGT	GTGCCAGAGTGATCCAAGCT
Aradu.A01	11604536	11.6045	0.400837	11604480	56	60.25	15	20	59.961	254	20	240	GGGTGTGCAGCAGAGAAGAA	ACCCCAAACACACACACACT
Aradu.A01	11768194	11.7682	0.163658	11768131	63	59.522	31	21	59.9	323	20	293	GGGACTGTGATTTGCAATCCC	CCTGCGTGTTGAACTGCAAA
Aradu.A01	11804020	11.804	0.035826	11803969	51	58.941	91	20	59.6	365	20	275	TGAGATCCAGCCAACTGTGT	ACAGCGAACTCCCAATCCAA
Aradu.A01	11865862	11.8659	0.061842	11865770	92	60.065	142	21	60.179	375	20	234	TGCATCGGGATCATTTGGACA	AGTTCTTTGGCCTTGAGCGT
Aradu.A01	12527301	12.5273	0.661439	12527372	71	60.108	208	20	60.034	420	20	213	TGGCTGGAACGCAATAGAGG	GGGTTTCACCTGATCCCCAG
Aradu.A01	13074573	13.0746	0.547272	13074633	60	59.894	1	20	59.678	203	20	203	TGGAAGTCCACGTTCCACTG	ACCCAGTCAGAACGGATGTG
Aradu.A01	13214268	13.2143	0.139695	13214325	57	60.251	76	20	60.108	279	20	204	TAACAAGGGCCCAACAGCTC	AGCGCGGAAGATGATGTTCA
Aradu.A01	13509122	13.5091	0.294854	13509191	69	60.036	73	20	60.036	371	20	299	CCGAGCAACCTCACCAGATT	CACCCTCAGGGAGCTTGAAG
Aradu.A01	14000330	14.0003	0.491208	14000397	67	60.104	71	20	59.094	356	22	286	ACACCTCCAGGTCTTCCCTT	TGCAGAGAGAAATACCACCACT
Aradu.A01	14901384	14.9014	0.901054	14901464	80	59.891	112	20	59.753	321	20	210	ACAGCTGATGCAACTCCACA	GGCCATGTCCATGTGTTTGG
Aradu.A01	15194541	15.1945	0.293157	15194602	61	60.039	13	20	60.11	308	20	296	GCTCGACCTTCGGAGTTGAA	GTACGCGCGAACCCAAAATT
Aradu.A01	15250323	15.2503	0.055782	15250417	94	59.962	169	20	59.965	418	20	250	CAAAAGTACCCCCGGCTTCT	GGCCGAACTCTTCACTTGGA
Aradu.A01	15262408	15.2624	0.012085	15262489	81	60.108	154	20	59.893	382	20	229	GCCTCTTGATAGCTGCCACA	GGGATCACGATGGGAGGTTC
Aradu.A01	15349817	15.3498	0.087409	15349881	64	58.816	18	20	59.024	309	21	292	TCCCGAGGTCTAACTTGAGC	AGGTTGCTTACGGAAGAAGGA
Aradu.A01	15352603	15.3526	0.002786	15352654	51	59.888	183	20	60.036	450	20	268	TGGTCACCACCAAATCCCAG	TCGGTCGCTGAACCTCTCTA
Aradu.A01	15455395	15.4554	0.102792	15455478	83	59.449	48	21	60.036	294	20	247	GGAACAAGCAAATTCCTCCCC	GCGTAGAGTTCCAAAGGGCT
Aradu.A01	15530227	15.5302	0.074832	15530293	66	59.892	154	22	60.203	405	21	252	GGAAACCAACTAAGGGGTGAGT	TCATCTTTGGACCCTCCTCCA
Aradu.A01	15534947	15.5349	0.00472	15534999	52	59.105	43	20	59.928	268	21	226	TCGCAATCTACAGGCACAGA	AGAACATTTCCTGTCCGCTGT
Aradu.A01	15578012	15.578	0.043065	15578087	75	59.967	20	20	59.604	241	20	222	AATGCAAAACCGCCAAGACC	TGCTCATTCCCGTGACTGTT
Aradu.A01	15583380	15.5834	0.005368	15583434	54	59.966	193	20	60.11	431	20	239	CCCGTCCACACACACACATA	ACAACGACGACTAAGCGAGG
Aradu.A01	16331903	16.3319	0.748523	16331973	70	57.22	102	28	57.226	401	28	300	AGCATCACTATTACCACTAAAATCTTAA	TGTAACATAGTTATAGGCTTGTAACATT
Aradu.A01	16659294	16.6593	0.327391	16659344	50	59.966	165	20	59.956	377	20	213	TCCATGTGTACGCACGGAAA	AGTGCTCTCCCCTTCATCCT
Aradu.A01	16763220	16.7632	0.103926	16763295	75	59.966	96	20	60.035	333	20	238	ACCTACACACTCGCAACCAG	TAAGGTAAGGCCGGCAAAGG
Aradu.A01	16905091	16.9051	0.141871	16905183	92	59.571	93	21	57.523	380	20	288	TCCCATGCAGAAAGGGAAAGT	TCCTGCTATGATGGGTCTGA
Aradu.A01	16942682	16.9427	0.037591	16942742	60	60.038	156	20	59.887	448	20	293	TTCCTCCTAACGCACGGAAC	AGATTCTGCTTGGTTGGGCA
Aradu.A01	17446150	17.4461	0.503468	17446232	82	59.113	163	20	59.033	452	20	290	GGTAGCGTGTAGGTCACTGT	TCTCCTCGTTTCCAGGTCAC
Aradu.A01	18167833	18.1678	0.721683	18167899	66	59.747	186	20	60.249	458	20	273	CGGGAGATGGAAAAGGCAGA	CGGGCTTGCATGTGTTGTTT
Aradu.A01	18178171	18.1782	0.010338	18178252	81	59.747	74	20	60.033	366	20	293	ATGCGAAACCCTTCTCCCTC	TGGTGATAGAGGCGGTGGTA
Aradu.A01	18339225	18.3392	0.161054	18339275	50	57.345	31	24	57.037	234	22	204	ACTTTGTTATTGGAGAAAGCATGT	TTCACTCTGGAAGACAACATCT
Aradu.A01	18421272	18.4213	0.082047	18421340	68	60.032	158	20	59.968	370	20	213	TCGGACTCCTCACCATCCAT	GCTCCATGGCAATGAGCATG
Aradu.A01	19165072	19.1651	0.7438	19165144	72	59.9	72	20	57.81	316	26	245	CAATGCTGCTTGGGATCGTG	ACTGATGGATTAATATGTTCTACGGA
Aradu.A01	19283086	19.2831	0.118014	19283149	63	58.532	0	21	59.966	296	20	297	GGTGTGACCTAGATCCTTGGA	CGTAAACACAAGGTCCGGGA
Aradu.A01	19328487	19.3285	0.045401	19328575	88	59.582	79	21	60.035	354	20	276	TCGGTGATTGGTGGAGAAACA	GCCCCTGCTCAATCTCAAGT
Aradu.A01	19509969	19.51	0.181482	19510029	60	60.107	61	20	59.674	299	20	239	GGGAACACCGTATGGAAGGG	CCAGTTCCAGGACATCTGCA
Aradu.A01	19699458	19.6995	0.189489	19699508	50	60.25	160	20	57.618	381	21	222	TCAGCCCTGCTTCTTGTGTC	TGTGGCAGTAGTAGGAGATCA
Aradu.A01	19821673	19.8217	0.122215	19821752	79	59.107	5	20	57.55	302	25	298	TGAACGGTGTCGCTCCTATT	TTGAGTGAGAAGTCGTATTAGAAGT
Aradu.A01	22322528	22.3225	2.50085	22322598	70	59.83	192	20	60.25	413	20	222	GGGTGTTGTGTGTGTGTGTG	CCGCCTCCAGTAGCATCTTC
Aradu.A01	22345435	22.3454	0.022907	22345501	66	60.038	32	20	60.093	313	22	282	TCCAGGTTTACTTCGCCGAC	GGTAGCCTGCAGTATTGAAGGT
Aradu.A01	24158094	24.1581	1.81266	24158149	55	59.722	77	24	59.71	345	21	269	TGCTACACATCCAAGTCTTTTTGG	ACCACTAGGAAGAGGAGGAGG
Aradu.A01	24158370	24.1584	0.000276	24158425	55	59.71	49	21	59.247	314	24	266	CCTCCTCCTCTTCCTAGTGGT	ACAAACACAAACCAAAAGTTCACC
Aradu.A01	25735776	25.7358	1.57741	25735840	64	59.176	258	24	58.062	457	22	200	GGGAATAACTATGCATGCTTCTGT	ACGGTATTGCATCACAGAAAGA
Aradu.A01	25838796	25.8388	0.10302	25838872	76	57.422	219	20	60.25	418	20	200	AGGGTTATCAGGGAAGAGCT	GCGGACATAAGGCTCCAGAG
Aradu.A01	26581439	26.5814	0.742643	26581508	69	60.179	163	20	59.97	402	20	240	TGGGTGGTGGCCATTTTCAT	CTCCACACGAACGACACTCA
Aradu.A01	26715254	26.7153	0.133815	26715337	83	59.682	25	20	59.16	231	22	207	TGAAGCAACGGAGAGACCAG	TGGGATGTGAGTATGCAAGAGT
Aradu.A01	27196228	27.1962	0.480974	27196283	55	58.872	93	20	57.562	295	21	203	TGTAGAGTGTGGTGGCTTGT	TCTCATTCCAAGCCATCAACA
Aradu.A01	28735608	28.7356	1.53938	28735664	56	59.97	252	20	57.853	456	22	205	CATGTGTACGCATGGCCATG	GCTTAAGAGTGAAAACATGCGT
Aradu.A01	28796255	28.7963	0.060647	28796343	88	59.229	104	20	59.961	402	20	299	AGCCCCTACAGCAAAGTCAA	AGTGATGGATTGTGCAGCCA
Aradu.A01	29401643	29.4016	0.605388	29401717	74	60.036	186	20	59.752	390	20	205	ATCCTCACTCCTTGCAGCAC	CTCTCTACCTTGTTGCCGCT
Aradu.A01	29553365	29.5534	0.151722	29553438	73	60.322	165	20	60.109	381	20	217	CATGAGCAACGTCTCCCCAA	AGACGTCGTATTGGCTGTGG
Aradu.A01	30086025	30.086	0.53266	30086093	68	58.925	130	23	59.112	329	20	200	AAAAACCCAAATTGCACAACACA	ACCGTGTCAAATTCCATGCC
Aradu.A01	30734162	30.7342	0.648137	30734219	57	59.994	83	21	58.193	282	27	200	AAGCATAAGAGGGTTGGGTGG	TCGATGCCTCTATCTTTATCTTATTGT
Aradu.A01	31706668	31.7067	0.972506	31706758	90	60.037	217	20	59.961	416	20	200	GATAGCCACCGTTGGTCACA	TGCCCACAAATCGATCCCAA
Aradu.A01	32687812	32.6878	0.981144	32687886	74	59.827	10	20	59.69	268	20	259	GGCGCAATGTTTCCCTTACC	GTCGGTTTTCGGTTGCATGT
Aradu.A01	33675614	33.6756	0.987802	33675699	85	59.968	1	20	60.105	208	20	208	AGAGACAGAGCGCAACGAAA	TGGTGGGGTCCATCGCTATA
Aradu.A01	33694402	33.6944	0.018788	33694457	55	60.203	41	21	59.965	340	20	300	TGCACGAATTGTCAGTCAGGT	AGCACTAAAGGCGTTGAGCT
Aradu.A01	35036651	35.0367	1.34225	35036744	93	59.999	117	21	59.741	373	20	257	CCTGTTGGTTTGATTGCCTGG	TGCCATCATCCAGGCAATCA
Aradu.A01	35242419	35.2424	0.205768	35242472	53	59.488	73	22	59.669	309	21	237	AGTTTGGTGTCCCCTTAGTTGT	CGCAACATGTGGTATACAGGC
Aradu.A01	35364520	35.3645	0.122101	35364573	53	59.964	119	20	59.965	355	20	237	TGGACATGGTGAGAAACGGG	GCAGAGGGTCTTTCGTCCAA
Aradu.A01	35371772	35.3718	0.007252	35371834	62	58.726	116	20	57.263	413	20	298	TCAGCTCATGTGAAGCCTCT	AGTTGGCTTTTGGTGAGTCT
Aradu.A01	36569333	36.5693	1.19756	36569383	50	59.964	146	20	60.064	431	21	286	CCCAGCGTGTTCCCTTAAGT	GGAAACATGCTTCCTAGGCCT
Aradu.A01	36617022	36.617	0.047689	36617077	55	59.969	13	20	59.96	272	20	260	CATCCTTACTCGACCGAGGC	TGCTTCATGGGCTGGTTCAT
Aradu.A01	36673333	36.6733	0.056311	36673397	64	59.675	176	20	59.518	462	20	287	TCCCTCTTGAGCAATGCGAA	TGAAATCACCCTTGCACCCT
Aradu.A01	36676601	36.6766	0.003268	36676659	58	59.899	116	20	60.252	398	20	283	CGATGAGTCAAGTCCTCCCG	AACCCAATGGCTTGGTACCC
Aradu.A01	36763727	36.7637	0.087126	36763783	56	60.324	181	20	59.376	436	21	256	TGCTGCTGTGTGGCCAATAT	GTGCCTGAGGTTGAGTTAGGA
Aradu.A01	36857495	36.8575	0.093768	36857555	60	59.569	108	22	58.222	406	21	299	TGAATAATGGTTACTCGCCGGA	TGCAAAAGGCTATTCGAGTGT
Aradu.A01	37139796	37.1398	0.282301	37139852	56	57.774	29	26	59.328	279	20	251	AGTTGATTGTTGTTAATTGTCTGAGT	CCCTCGATAAATCCGACGGT
Aradu.A01	37405139	37.4051	0.265343	37405216	77	60.04	231	20	60.621	471	20	241	CACGACCGATACTGGATCCG	AGGTATTGGCTCCCGACCTT
Aradu.A01	37947301	37.9473	0.542162	37947355	54	59.547	111	20	59.181	395	21	285	TGGCATGCTGAAAATCGCTC	CCAAGTCCCTTACACAATGCC
Aradu.A01	38141445	38.1414	0.194144	38141499	54	59.965	28	20	59.964	314	20	287	AGGAGCTGGGTTTGAACTCG	TCACGAATGAGGGGGTGTTG
Aradu.A01	38141637	38.1416	0.000192	38141687	50	59.964	103	20	59.966	303	20	201	CAACACCCCCTCATTCGTGA	TTGGAGACTTGGAGCACGAC
Aradu.A01	39042938	39.0429	0.901301	39043007	69	59.739	127	23	60.251	369	20	243	AGGACGAACAAAGAGGCTTATGA	CTTGGGCCCAGTTAAACCGA
Aradu.A01	40539023	40.539	1.49609	40539104	81	59.089	150	24	59.005	381	20	232	TGGAGTACAGGGATTATTATGCCA	AGTGGCCAATGACCTAGCTT
Aradu.A01	41222839	41.2228	0.683816	41222900	61	57.38	150	20	60.179	404	20	255	TGCAGATCCCCAATTTGGAA	AATCGACCCTAACGGCTTCG
Aradu.A01	41575830	41.5758	0.352991	41575920	90	60.032	50	20	60.036	279	20	230	ACCCTCTATCGCAACCCTCT	AGAGGCAACGAAGATGGTGG
Aradu.A01	41853731	41.8537	0.277901	41853787	56	59.746	169	20	59.73	414	21	246	ACTCTTATGGTGCCTGCAGG	TGCGCGTTAGTTAGAGTTGGA
Aradu.A01	41959939	41.9599	0.106208	41959994	55	60.108	118	20	59.894	330	20	213	CTCCCGTTTGCCTGAGGTAG	CGACCAGGGTTATAGTGCCC
Aradu.A01	42212938	42.2129	0.252999	42213003	65	59.965	113	20	59.679	387	20	275	ACTGGCTACTTGCTGTCACC	TGGCGTGAGATTCAGAGCAA
Aradu.A01	42717436	42.7174	0.504498	42717516	80	60.038	63	20	59.104	269	21	207	TGCAATGGGCCAATTTGACG	AGACTGACGATGAGAAAGCCA
Aradu.A01	43154355	43.1544	0.436919	43154414	59	60.108	76	20	59.892	302	20	227	GGGAGAAGAGCTGGCAGAAG	AGGCGTTCTTGGCACTTACA
Aradu.A01	43199424	43.1994	0.045069	43199479	55	59.891	189	20	59.295	398	24	210	CGCCATACCCTGTGCCTTAT	ACCTGAATTTGATGCGGTATTTCA
Aradu.A01	44256862	44.2569	1.05744	44256928	66	59.827	32	20	59.105	258	20	227	CGTCTGATTAGTCCGCCACA	TGGAGCGCAGATGTGTTAGA
Aradu.A01	44582743	44.5827	0.325881	44582798	55	59.902	191	20	59.965	440	20	250	GCATCAGCTAACTTGCCACG	CCCTGACCGAACAAGCTCTT
Aradu.A01	44989190	44.9892	0.406447	44989252	62	59.607	60	20	58.26	304	24	245	TGAGGCACTTGAGAAGCGAA	TCTAAAACTCGTTAGCCAAAAACG
Aradu.A01	45766926	45.7669	0.777736	45766996	70	58.027	127	20	59.586	352	20	226	GGAGATCATCCAATGCCGTT	ACCAGTAAGCTGAGGAGGGA
Aradu.A01	46132537	46.1325	0.365611	46132594	57	60.134	14	21	58.936	238	23	225	CACCCGGCTAATGTGATGAGT	TCAAGACTTCGTTCATTGCATCA
Aradu.A01	47886868	47.8869	1.75433	47886927	59	59.385	120	26	57.146	322	24	203	TCCTTCTATGTAGGATTGGACAATGA	AACTACGTTGCATACTTCAAAAGA
Aradu.A01	48678082	48.6781	0.791214	48678147	65	60.105	168	20	59.414	459	20	292	AATTGGTGCAGGGACCCAAA	TGCGCGGAAAAGAAGTTCTG
Aradu.A01	49298455	49.2985	0.620373	49298530	75	60.109	168	20	59.959	394	20	227	ACGATGATTTTGTTGGCCGC	AGCTGAGGTACTAGCCACCA
Aradu.A01	49719493	49.7195	0.421038	49719555	62	58.181	163	22	59.706	402	22	240	TGACTCCAAAAGATGCAACAGA	TGAGGTGAGTGATTTGCTTTGC
Aradu.A01	50071268	50.0713	0.351775	50071321	53	59.032	200	20	59.927	413	21	214	GCACCAAGCAAATGGAAGGA	TCCAGCCAAATCGAAAGGTCA
Aradu.A01	50328185	50.3282	0.256917	50328240	55	58.732	171	27	59.68	374	20	204	ACATCAGTTAAGCAACCTATAACATCT	GCTTCAGTCTGACTCCAGCA
Aradu.A01	51500786	51.5008	1.1726	51500843	57	60.037	103	20	60.179	385	20	283	TGCGCAGATGTCACACTCAT	AGCTTAAGCGTTGGTGGGTT
Aradu.A01	53107182	53.1072	1.6064	53107235	53	58.269	162	24	59.889	443	20	282	ACGAAACTAACCATGATCTTAGCA	GCATAGGGTGGGATTGGGAG
Aradu.A01	55342280	55.3423	2.2351	55342342	62	60.179	69	20	60.034	284	20	216	AGGGTTCTGTGGAGGTTTGC	ACACATGATGAATGGCGGGT
Aradu.A01	56134922	56.1349	0.792642	56134996	74	59.546	20	20	59.738	256	20	237	GGTGTTGTGAAAAGTGCCGT	ACCCTTCTTTGGTTGCACCT
Aradu.A01	59463012	59.463	3.32809	59463089	77	59.928	152	23	59.966	445	20	294	TGGTCGAGGGAATCAACTTTTCT	GCTGTGACCCGGAGTACAAA
Aradu.A01	63576473	63.5765	4.11346	63576553	80	59.895	181	20	59.462	446	20	266	AGGCACGAAACGTAGTGGTT	GAAGGAGACTGGTACCAGCC
Aradu.A01	65417136	65.4171	1.84066	65417191	55	57.784	180	20	60.036	402	20	223	TCGGATGAAGGAGTGACAGA	AGGGGCAAGATTCACTCGTG
Aradu.A01	66930709	66.9307	1.51357	66930805	96	58.124	54	25	60.106	257	25	204	ACTCAATATATGCAAAAATGCCACA	TGTCAAGCAATTCAGTGTTTTCTGT
Aradu.A01	67880741	67.8807	0.950032	67880792	51	59.078	38	22	60.615	331	20	294	GCAGTATAGCGAAAACGACAGT	GCTACCCAGTCTCCCACTCA
Aradu.A01	69864015	69.864	1.98327	69864085	70	59.967	121	20	59.891	390	20	270	CACTGTTCACCGTGCTCTCT	AGAGCAAGGGACAAAGCGAA
Aradu.A01	70505810	70.5058	0.641795	70505876	66	59.053	81	21	59.676	338	20	258	TGTGCAAAGTTAGTGGTGAGC	CCCCTCTGTCGGCTTTGTTA
Aradu.A01	71623655	71.6237	1.11785	71623717	62	59.827	227	20	59.971	432	20	206	ATGTCGCCTTTCGATCACGA	TTGAGACGCTATACGCCGAC
Aradu.A01	71979087	71.9791	0.355432	71979150	63	59.376	225	23	59.967	430	24	206	TGTGCGTGTTAATGTTTCTCACA	GCACAAGAAATTTGTTTTCGCACT
Aradu.A01	72370607	72.3706	0.39152	72370659	52	59.964	33	20	59.963	291	20	259	TATTGAGCCAAGCACGTGGT	TTCACAGCGCCCTTCATTCT
Aradu.A01	74402803	74.4028	2.0322	74402875	72	59.961	97	20	60.108	391	20	295	TTGGAGTGCATGCCTGTGAT	CTGAGCCAAGTTCGAGAGGG
Aradu.A01	74995831	74.9958	0.593028	74995906	75	59.529	182	21	57.329	456	21	275	CCGATTTTATTGTGGTGCCGT	TGCCAACTACGAATACACAGT
Aradu.A01	76279252	76.2793	1.28342	76279199	53	59.962	241	20	60.036	449	20	209	TGAAGTTGGGAGGCATGGAC	CTTCTCCATCAAGGGCGTGT
Aradu.A01	76295413	76.2954	0.016161	76295466	53	57.611	130	23	59.998	395	21	266	AGCTTTATAGGCATAACCAACCT	AGCAACGTTGGTAGTGGTAGG
Aradu.A01	76623459	76.6235	0.328046	76623536	77	60.109	24	20	59.964	243	20	220	GTGCCAGTAGCGTGAGACAT	TAGAACACCAGCCCCGAAAC
Aradu.A01	76662676	76.6627	0.039217	76662753	77	58.833	18	21	59.8	269	23	252	CATGGGTCGAATTGGTTTGGA	AGAACCAAACTGAACTGACCTGA
Aradu.A01	76673064	76.6731	0.010388	76673132	68	60.033	173	20	60.322	443	20	271	GGCCCATACACCCCATCAAA	CAAGACCCTTGCACTCTCCC
Aradu.A01	76728449	76.7284	0.055385	76728508	59	59.863	28	21	59.385	233	20	206	ACTTGAATATGAGCCGCTCGT	TGCCTGCAACTCTATCAGCA
Aradu.A01	77734710	77.7347	1.00626	77734785	75	59.889	85	20	59.188	381	21	297	TCAGCCTCTGCACCAACAAT	TGGTGTGCAGTGTGATAATGC
Aradu.A01	77768036	77.768	0.033326	77768101	65	60.465	15	20	57.895	253	21	239	TTCCAGGCATTATGACCGGC	TCCAAGAATCATGGCCATTGT
Aradu.A01	81998287	81.9983	4.23025	81998341	54	60.039	65	20	60.323	287	20	223	GTCATGGTGCCTTGTGCTTG	TTGGATTACTTGCCACCCGG
Aradu.A01	82343045	82.343	0.344758	82343101	56	59.334	216	21	59.96	451	20	236	GCACAACTTAAGGAGATCGCC	TTCCCTTCCATTGGCACTCC
Aradu.A01	85140196	85.1402	2.79715	85140275	79	58.977	169	22	60.039	445	20	277	AGGTTTGTTGTCTGCATTCACA	GACAAAAATGTCCGTGGGGC
Aradu.A01	85557165	85.5572	0.416969	85557110	55	60.035	14	20	58.076	246	21	233	ATGAAAACGCTCCCGACCAT	TCCATACATAATTGCGCACCA
Aradu.A01	85692379	85.6924	0.135214	85692291	88	59.675	25	20	60.539	324	20	300	TCGGATTCCTCAAGCTGCAA	GGCTGGGTGTGAAACATGGA
Aradu.A01	88068477	88.0685	2.3761	88068404	73	60.03	51	20	59.325	291	21	241	ATGGGTCAGGCCTAGGCTAA	AGTCAAGCGCAACACAATTCA
Aradu.A01	88289490	88.2895	0.221013	88289589	99	59.598	71	20	60.035	367	20	297	GAAGGGGCTCAGACCACTTT	GCCACCATTGAGGAAGCTCT
Aradu.A01	89472583	89.4726	1.18309	89472512	71	58.073	164	20	59.826	419	20	256	TCAAGGCATTGCACCTCAAT	CCGGCGTACACATCTGGTAA
Aradu.A01	89641238	89.6412	0.168655	89641153	85	60.109	117	20	59.528	389	20	273	CCACCAATCCATGCTTGCAC	CATGCCCCAACCACCAAAAA
Aradu.A01	89701917	89.7019	0.060679	89701861	56	60.041	69	20	59.864	297	21	229	TTGGAATTGCGACGCTGTTG	ACGTCACAGGAACGAACAAGA
Aradu.A01	89715231	89.7152	0.013314	89715166	65	59.827	1	20	59.751	213	20	213	CGAAGCTTGACATCGGAGGA	GGTGCTTATCCAGGACGTGT
Aradu.A01	90234020	90.234	0.518789	90233955	65	57.441	139	21	59.97	421	20	283	ACTCAGGTGTTGTCATTCACA	TTTGTTTCTCTTTGGCGCCG
Aradu.A01	91040860	91.0409	0.80684	91040775	85	60.528	100	20	59.967	356	20	257	GCTGGCATGCGGGTTTTATG	ATTTGTTTTGCTGCCCGGAC
Aradu.A01	91054963	91.055	0.014103	91054893	70	60.079	0	19	59.063	199	25	200	CATCTGTGCTTCCTGCCGA	ACATCCTCTCTCAAACTCAAATGAC
Aradu.A01	91434896	91.4349	0.379933	91434815	81	60.035	84	20	59.753	303	20	220	TTGTGCTGGTTGGACTGTGT	TCTAACCACCGAGCAGAAGC
Aradu.A01	91479703	91.4797	0.044807	91479653	50	59.452	173	21	59.758	441	20	269	GACTTGTAGCTCTGGCTCTGT	GAGTGAGCGAACTCTGCAGA
Aradu.A01	91484555	91.4846	0.004852	91484493	62	60.038	255	20	60.319	460	20	206	CGACCATGAGAACCACGGAA	GTGGGGTCACGCATGTTTTG
Aradu.A01	91867192	91.8672	0.382637	91867135	57	59.995	120	21	59.756	394	20	275	ACTGGAGCAAGGGATTGAAGG	TAAGATCCGGTGCGTTTCGT
Aradu.A01	92359531	92.3595	0.492339	92359463	68	59.889	208	20	59.744	429	20	222	ACATCAGAGCAAACAGGGCA	TTAGCACTGGAAGGCATCCC
Aradu.A01	92368556	92.3686	0.009025	92368478	78	59.605	52	20	57.254	255	20	204	GCCTTGTCCAGAGTCACTGT	TCTGCCTTTCCCAAGTTTCA
Aradu.A01	92518417	92.5184	0.149861	92518346	71	59.885	54	20	59.724	345	24	292	TCTCTCTGGCAGTGGAGGAA	GGGTTTATCATGATTGGACGAAGG
Aradu.A01	92778796	92.7788	0.260379	92778722	74	59.835	71	20	60.04	302	20	232	GCGTTTCGGATTTCAGCGAA	GAGAGTGACGGCGTGTGTTA
Aradu.A01	93011084	93.0111	0.232288	93011016	68	58.888	105	21	59.256	359	23	255	CTGAAACTCGTTGCAAGTTGC	TGCTTTGCAATTTTCTGATGCTG
Aradu.A01	93087397	93.0874	0.076313	93087317	80	59.965	225	20	59.828	449	20	225	CACTCCGAGCCAAAACTCCT	CATGAAAAAGCTGGCCGAGG
Aradu.A01	93210876	93.2109	0.123479	93210817	59	59.159	198	20	59.972	434	20	237	AGGGTCACCCGAACTTGAAA	GTCACGTGCAGTTGTTCCAC
Aradu.A01	93232835	93.2328	0.021959	93232784	51	57.452	37	20	59.308	297	20	261	AGGAGAACCAGCTCAGATCT	ACAGCCTGTAATGTCCTGCA
Aradu.A01	93648429	93.6484	0.415594	93648364	65	60.037	109	20	59.658	393	21	285	GCCTGGCCTTCACCATTTTG	AGGGTTTCGAGTTTAGCGTGA
Aradu.A01	93648803	93.6488	0.000374	93648744	59	59.89	138	20	57.024	400	25	263	ATTTGTTGCCTCGGGAGTGT	TCCATCAATCAATAAATCCAAGGTT
Aradu.A01	93724281	93.7243	0.075478	93724209	72	60.253	2	20	59.402	247	20	246	TCCAAGGCATCCCTACCACT	CTTCCGGAAAACATGCAGCA
Aradu.A01	94006707	94.0067	0.282426	94006632	75	60.037	168	20	60.179	401	20	234	AGCGCTGATCTGGAACGAAA	CGCGAACCATAAGGCACAAC
Aradu.A01	94034764	94.0348	0.028057	94034668	96	60.402	128	20	61.16	327	20	200	AAGGTGGGTGTGGTAGGGAA	AACAGGAACGTGTCAGCTGC
Aradu.A01	94142626	94.1426	0.107862	94142570	56	60.035	91	20	60.071	298	26	208	ACCTTGCTTCCCGAATCTGG	TCGTCCATTTCTATTCTTGTGTACCT
Aradu.A01	94503027	94.503	0.360401	94502959	68	60.11	246	20	59.306	445	20	200	GCAGCAGAACGCAACCTTAC	TGGGTTGTCCTAATTGCGGA
Aradu.A01	94508080	94.5081	0.005053	94508014	66	59.998	0	21	59.299	212	21	213	TCATGCGTTCTCTCTTTGCCT	TGGGTGAATTCCTGTAACCGT
Aradu.A01	94903286	94.9033	0.395206	94903212	74	60.035	35	20	59.999	237	21	203	CCTTTCTGGTGCCGGAAGAT	CTGCTCATTGCTTGCTTTGGT
Aradu.A01	95146158	95.1462	0.242872	95146084	74	59.384	177	20	60.035	418	20	242	TACTGTGGGAATCCGGTTGG	CAGGAGAATTGGCCTGCAGA
Aradu.A01	95204671	95.2047	0.058513	95204594	77	60.107	2	20	59.758	228	20	227	ATTTCGAGCCCTTGGGGATG	TGTGTGCTTGTGTGCGTTTT
Aradu.A01	95301935	95.3019	0.097264	95301862	73	57.368	92	28	58.883	356	25	265	TGAAAATAAGTGAGGGTTCAAATATAGT	TCGCTCTATTTACTCTTCTCTGACT
Aradu.A01	95732171	95.7322	0.430236	95732100	71	60.253	221	20	59.974	448	20	228	GGAGAGAAAAGGGAGGGGGA	CTGCATTGACGCGTGATGAG
Aradu.A01	95742247	95.7422	0.010076	95742180	67	60.252	152	20	58.201	378	20	227	ATCCCAGCAGCCACATGTTT	ACTCTGCATCCATCTGGCTA
Aradu.A01	95787619	95.7876	0.045372	95787553	66	59.614	112	20	59.892	358	20	247	ATGATGCTTGCTCATGCTGC	ACAAGCAGCCGGAACACTTA
Aradu.A01	95800745	95.8007	0.013126	95800670	75	59.925	156	21	59.747	445	20	290	ACCCGACAATTAACCCTTGCT	GCATGGGTGCCTTCTACTGA
Aradu.A01	96145525	96.1455	0.34478	96145463	62	59.422	128	23	60.035	342	20	215	TGAGTGACTGATTTGGTAGCTGA	TGCACACGGGCAAGGAATAT
Aradu.A01	96425626	96.4256	0.280101	96425541	85	57.518	107	28	59.184	387	22	281	AGAATTTAGGATTTGGTTATGATATGCT	TCAAGCATCTTGCACTTCTTCC
Aradu.A01	96537482	96.5375	0.111856	96537431	51	59.965	170	20	59.963	434	20	265	CAAGCAGGGGTCGTCTTCTT	CCAACCCCAACTCCTGACTC
Aradu.A01	96964904	96.9649	0.427422	96964826	78	60.179	75	20	58.774	370	20	296	TGAGCCAGCCCCAATTTTGA	GTGTTGCTGATTCACGTCCA
Aradu.A01	97183709	97.1837	0.218805	97183627	82	59.54	148	20	59.897	427	20	280	CCGTGGTGATCGAGGATCAA	CGAGGTGCTTCCGCTCTATT
Aradu.A01	97503715	97.5037	0.320006	97503646	69	60.026	147	22	59.689	435	20	289	ACATCCGTCAGAAGAGAGAGGA	GGGAGGCGCGTTAACAAAAA
Aradu.A01	97982029	97.982	0.478314	97981958	71	59.964	83	20	59.104	346	21	264	GTTGCCTTGGGGTACGAGAA	AGTCTTTCCTCTGCACGATCA
Aradu.A01	98170825	98.1708	0.188796	98170745	80	59.886	75	20	58.848	371	23	297	ACCTGCTCTCTGTGACTCCT	GCGAACAAAGTCAGAACTAATGC
Aradu.A01	98263935	98.2639	0.09311	98263848	87	60.179	5	20	59.443	283	22	279	GCGTATCACTTGCAAAGCCC	TCGGGTTTTCTCTTTTCATGCC
Aradu.A01	98530649	98.5306	0.266714	98530598	51	59.681	67	20	60.203	289	21	223	CAATGCCTTCAGCCTTTGCA	ACGTTTGCTCATTCCTTGGGA
Aradu.A01	98639487	98.6395	0.108838	98639416	71	57.337	212	24	60.179	470	20	259	ATTCTCAGTCGGATACAGATCAAT	GCGTCCTCTAACATCCCACC
Aradu.A01	98689173	98.6892	0.049686	98689088	85	58.928	6	20	59.893	298	20	293	TGTAAGGGCAACATCCACCT	CACTCACCACTGCTCCAAGT
Aradu.A01	98690408	98.6904	0.001235	98690355	53	59.248	167	21	60.108	366	20	200	TCATGCCAAAGTGATGCATCC	ATGTCAGCGCTTCTCTGTCC
Aradu.A01	98719445	98.7194	0.029037	98719372	73	59.956	67	20	59.828	319	20	253	TGCATTGGACTAGGAGGGGA	CGGCATGCAGCAATGAAAGA
Aradu.A01	98754358	98.7544	0.034913	98754298	60	57.642	235	20	59.452	434	21	200	AAGTTGTTGGAACCCATCGT	TGACAATTCCATTTTCGCCCC
Aradu.A01	99174807	99.1748	0.420449	99174735	72	57.175	73	24	59.868	363	21	291	TGGTATAAGAATGGCTAAACCTCT	TCGATTCGATCTGCGTTCACT
Aradu.A01	99280888	99.2809	0.106081	99280823	65	59.54	63	20	60.036	262	20	200	TGTATGGAGGTAGCAGCACG	ACCGGAACCAAGCTAAGCTC
Aradu.A01	99436167	99.4362	0.155279	99436115	52	59.891	108	20	60.037	379	20	272	ACCAGAACAGCATCACGGTT	TATGTTGTCGGGTGCAGGTC
Aradu.A01	99508162	99.5082	0.071995	99508072	90	60.035	194	20	60.465	484	20	291	AATGCAGACGGGAAAGGAGG	GCTCCACTGGGTTGTGTTGA
Aradu.A01	99576672	99.5767	0.06851	99576615	57	60.108	25	20	59.962	315	22	291	GCAGCCAGAACTAGCGGTAA	TGCTATGCTATGTATTGCCGGT
Aradu.A01	99863569	99.8636	0.286897	99863638	69	57.582	1	20	58.371	277	25	277	AGAGTGTTTGTTGGTGAGCA	ACAACACAAAATCAGAACATGTTCA
Aradu.A01	99971768	99.9718	0.108199	99971703	65	59.037	46	21	57.298	303	20	258	CCAGTCCATCCACTTTTTGCA	AGATTTTGGGGGCAAAGACT
Aradu.A01	100044332	100.044	0.072564	100044262	70	57.152	114	25	58.958	379	22	266	TGGGAATGTAAATTTCTTTCTCCAA	CCCTCTAAGGTGGCATAGAAGT
Aradu.A01	100093641	100.094	0.049309	100093581	60	59.801	137	21	59.522	403	20	267	GGGTTGTCAACTTGCCATACG	TGCTGGAAGGAACACCATGT
Aradu.A01	100125124	100.125	0.031483	100125074	50	57.915	149	21	60.476	441	20	293	TGGATGCTTCATACAAAGGCA	TGGGGGCTCTTTCTCCTCAA
Aradu.A01	100265389	100.265	0.140265	100265333	56	59.966	86	20	60.249	315	20	230	AGTGAAGGCCGTCTTCTGTG	ATATGCAATGCACAAGCGGC
Aradu.A01	100569099	100.569	0.30371	100569009	90	59.852	49	21	59.543	313	20	265	AGCAACACTTTCCAATCCCCT	TGGTTGTCAATTGCGCAACA
Aradu.A01	100704172	100.704	0.135073	100704120	52	57.174	1	23	59.579	234	22	234	TGAGGAGGAGTCAAATAACAGTT	TGCTCCATTGCAGAAAATCTCG
Aradu.A01	100971227	100.971	0.267055	100971138	89	59.525	9	20	59.966	290	20	282	CTGCTCCATTGCCATCCCTA	ACTCGTTGGAGCAGTCCTTG
Aradu.A01	101102002	101.102	0.130775	101101941	61	60.108	60	20	60.118	355	23	296	GGCTTCACAGCGGAGAAGAT	GCCATCCTCTTTTGTACTAGGCT
Aradu.A01	104078712	104.079	2.97671	104078636	76	59.968	145	20	59.064	357	23	213	CCAACTGTGGTCGACCGTAA	TGTTGGTTGTTGTACTCTGTCAC
Aradu.A01	104146397	104.146	0.067685	104146345	52	57.913	204	20	60.036	403	20	200	AGGAGGCAAAGGAAAAAGCA	CATTTCGGGGTGAGAGCAGT
Aradu.A01	104246085	104.246	0.099688	104246029	56	58.596	44	20	60.108	280	20	237	TCGGATGGTTGCTCTAGGAG	ATCAGCCTTGACTCAGTCGC
Aradu.A01	104446137	104.446	0.200052	104446079	58	59.895	57	20	59.594	320	20	264	TCATGGAGATTCGCCTTCGG	ACCAACCAATCAGGAGTGGG
Aradu.A01	104578859	104.579	0.132722	104578786	73	60.251	2	20	59.974	273	20	272	TTTGGCGAGCCATGACTTGA	GCACCTTACTTGCGTATGCG
Aradu.A01	104884117	104.884	0.305258	104884061	56	59.962	223	20	59.967	451	20	229	TTTCCCAAGAATCAGCGGCT	TGTGTTGTAGCCGGTGACTC
Aradu.A01	104939595	104.94	0.055478	104939542	53	57.823	62	20	59.657	357	20	296	TCTACGCCTTTGCATTGTGA	AGATTGCTCCTCCCCCAGTA
Aradu.A01	105012893	105.013	0.073298	105012838	55	58.968	92	21	59.968	335	20	244	ACGTCATCATCGGAGATTGGA	TTCCAACAACGGCAGCAATG
Aradu.A01	105337632	105.338	0.324739	105337552	80	58.153	2	21	59.818	224	20	223	AGGGCACTAACCATTCCTACT	CCCCCTCTCTTGCTGGATTC
Aradu.A01	105359064	105.359	0.021432	105358973	91	58.6	3	20	59.893	299	20	297	TCCAGATTATGACGACGGCT	TCTGGTGACTGTTCTGTGGC
Aradu.A01	105370199	105.37	0.011135	105370147	52	59.959	46	20	59.738	319	20	274	AACGCCTCTCTAACCCTCCT	TGGGGGTTGGTTGCAGTTTA
Aradu.A01	105374835	105.375	0.004636	105374739	96	60.179	128	20	59.679	348	20	221	TCACTCCTTGCTCCAGTCCT	TGCACGGCTCAGATTCAAGA
Aradu.A01	105425807	105.426	0.050972	105425750	57	60.106	71	20	59.893	356	20	286	TAGAGAGCTGGAGACCGCAT	TGTGCCCTCTCGCCAATATC
Aradu.A01	105772063	105.772	0.346256	105771992	71	60.135	16	21	59.109	245	20	230	GGAAGACACATCAGAGGAGCC	TTGTTGTTGTGGTGGTGGTG
Aradu.A01	105861246	105.861	0.089183	105861175	71	60	35	21	60.001	324	21	290	GCATTTGCCTCAAGTTCAGCA	CGATATGCAAGCATGGGTTGG
Aradu.A01	106219947	106.22	0.358701	106220018	71	60.109	141	20	59.966	356	20	216	GTGTGCATGACTAGGAGCGT	TAGTCTGCGTTTTCGGGCTT
Aradu.A01	106535461	106.535	0.315514	106535399	62	58.357	190	22	59.967	410	20	221	AGTGGAGATCCTTAATCGGTGA	GCTTGCTGTGGGAAAGGTTG
Aradu.A01	106550722	106.551	0.015261	106550661	61	59.814	200	20	60.041	442	20	243	TTGCAAAGTGCCCTCTTCCT	GCACTTGTTCGTGGCAGAAG
Aradu.A01	106652798	106.653	0.102076	106652734	64	60.179	64	20	60.107	284	20	221	AACAGGCCTTCAGGTGCATT	AAACGTGCAAGGGTGACTGA
Aradu.A01	107022234	107.022	0.369436	107022286	52	59.671	1	20	59.395	200	20	200	TAACCCCTAAACGGCCAAGG	TGTTGGTAGCGTAGTGACCC
Aradu.A02	233539	0.233539		233597	58	59.89	194	20	58.643	406	22	213	GCTCACAAAGGGACCAGGAA	TGAGCAGGAAATCTCTCGTACT
Aradu.A02	315667	0.315667	0.082128	315721	54	59.622	86	23	59.831	320	20	235	CCTCCAATGAATTTCGTCTTCCC	GGCCTCATTTTCTCGTGTGC
Aradu.A02	1528638	1.52864	1.21297	1528700	62	59.428	104	21	59.374	390	28	287	AGGATTGAGGCATTGATGGGT	TCAGTTTAAGCTAAATTATTTGGTCCCT
Aradu.A02	1976591	1.97659	0.447953	1976662	71	59.686	16	20	60.027	223	22	208	GCACCGCATCAAGTTTTGGA	AGGATTCAGACTCGGCATTTGT
Aradu.A02	1988672	1.98867	0.012081	1988735	63	59.956	136	22	59.969	360	20	225	TCTCCACTCTCCATCAAGAGGT	CACAACTTGCAACTGCCCTC
Aradu.A02	2029922	2.02992	0.04125	2029983	61	59.511	38	21	57.851	313	21	276	ACACTACTGCTTCCCAACACA	GCAGTTTGCAACTTTGAGTGA
Aradu.A02	2403267	2.40327	0.373345	2403328	61	59.536	2	20	57.908	208	20	207	CGAGGGGGAGGTACATGTTC	TGTATGTGCGTGCTTCATCA
Aradu.A02	2571454	2.57145	0.168187	2571536	82	59.755	150	20	59.887	371	20	222	GCTGGTGCAATTTCCTGACC	CCTTTTCAGCCAAGGGGTCT
Aradu.A02	2617679	2.61768	0.046225	2617748	69	59.968	191	20	60.251	393	20	203	TGCTGACAATTTTGCCGGTG	TTAAACTGAGGTGGCGGGTG
Aradu.A02	2619469	2.61947	0.00179	2619551	82	59.235	132	21	60.251	429	20	298	CCCTTGCCATGCTAGAGTAGT	AAGCGTGCTGGTCCATCTTT
Aradu.A02	2651545	2.65155	0.032076	2651634	89	60.037	142	20	59.522	406	20	265	GTACTGGTTTCTCCCCGTGG	ACACAAGCCCAGTCCAATCA
Aradu.A02	2941230	2.94123	0.289685	2941324	94	59.965	132	20	59.976	367	20	236	GAGGAGGCACACACACATCA	CGCTCAATGTCGCTTCTTCG
Aradu.A02	3244019	3.24402	0.302789	3244072	53	59.969	44	20	59.9	291	20	248	CAACCACAAGTGCTTCAGCC	GCAAAGCCAGCTATGCACTC
Aradu.A02	3272517	3.27252	0.028498	3272591	74	59.604	114	20	59.959	373	20	260	TGGAACAACAGCGACTCCAT	CCCACATCCCCACCATTGAA
Aradu.A02	3390090	3.39009	0.117573	3390182	92	58.968	176	20	57.045	432	20	257	GCAGCAGTTCCTTCAAACCA	ATGCACCCCATTTGCTTTTT
Aradu.A02	3420372	3.42037	0.030282	3420319	53	58.449	104	21	58.686	328	23	225	AGGATGTCCTTTGCTACCAGA	TGCAAAACAAGCAAACTGAAACT
Aradu.A02	3575573	3.57557	0.155201	3575658	85	59.176	63	20	59.266	354	21	292	TGCCTCTGAATACCCTCGTG	CAATCGCTAGAAGCAAGCACA
Aradu.A02	3759413	3.75941	0.18384	3759490	77	59.964	52	20	60.037	278	20	227	CTCTTCAAGCACTCTGGGCA	AGAACCCAAGTACGCTCTGC
Aradu.A02	4176369	4.17637	0.416956	4176460	91	59.364	227	23	59.444	488	22	262	TGCATTGCTAGTGTCTTTTTGGT	GCATGTCCCAATCTCTTATGCC
Aradu.A02	4180030	4.18003	0.003661	4180096	66	59.809	7	20	60.037	284	20	278	TCCACTCCTTCACTCCACCT	GGAGTGGAGGTTGGTCGAAG
Aradu.A02	4182364	4.18236	0.002334	4182414	50	59.886	34	20	59.964	299	20	266	AGGACAGCTGGAGACACTCT	TGTCCATCAACCCGTTGGAG
Aradu.A02	4338762	4.33876	0.156398	4338813	51	60.04	18	20	59.663	305	24	288	GGTGAACACGAAATGGCCAC	CCATTAAGAGCATGAGAATGTGCA
Aradu.A02	4990767	4.99077	0.652005	4990839	72	59.234	87	24	57.359	378	22	292	TGGCATAAGTTTCTGAATGCTTCA	AGCATGTGGGACTCTAAAAAGA
Aradu.A02	5109934	5.10993	0.119167	5109985	51	60.107	5	20	60.036	223	20	219	CTCCTCAGACTCCCGTAGCT	TTTGGTGTGAGGCCGTATCC
Aradu.A02	5263512	5.26351	0.153578	5263564	52	57.071	181	20	59.725	441	21	261	TCCAAGCTAACACTGCTCAA	AGAGGCCGATTTTTCGACAGA
Aradu.A02	5271963	5.27196	0.008451	5272033	70	60.465	88	20	60.037	303	20	216	GCTCGACCCAGCTCTAGAGA	GTTGGCTAGCGGTTGACTCT
Aradu.A02	5512681	5.51268	0.240718	5512756	75	57.156	102	22	59.989	399	25	298	TCATTGCTCTAAGTTAGGCCTT	TCCCAAGATTACACTTTCTTTTGGC
Aradu.A02	5867438	5.86744	0.354757	5867518	80	60.249	104	20	58.397	380	20	277	GCACAAAAAGGTGGAGGCAC	TTCTGGCAAGATTGAACGCA
Aradu.A02	6181125	6.18112	0.313687	6181185	60	59.814	60	20	59.866	278	23	219	ACTGATGCAGGGTTGGTTGT	TGGTGCAATCAAATGTTTCACCA
Aradu.A02	6341881	6.34188	0.160756	6341940	59	58.141	11	20	59.814	239	23	229	TCACAGCCAAAAACCAGGTT	CCGGTTTCACTTTAGAAAGACGG
Aradu.A02	6443530	6.44353	0.101649	6443592	62	57.221	0	22	58.241	206	26	207	CACACTGGATTTTCATTGAGCT	TCCATCCAATGAGAAATATATGTGGT
Aradu.A02	6561401	6.5614	0.117871	6561474	73	59.245	107	24	60.203	322	21	216	CACATGGAGTGTAACTAACTTGCA	TGGGACAATTTGCAGAGAGCA
Aradu.A02	7142852	7.14285	0.581451	7142903	51	58.281	48	23	57.085	293	24	246	AGTAGTGTCAGCAGAATTTTGGT	TCCTCACAATTGAATTGAAATCCA
Aradu.A02	7232089	7.23209	0.089237	7232156	67	60.134	125	21	60.398	355	20	231	TCCTTCTGGCGACAAAACTGT	GGAGGGTACGGGATTCTCCA
Aradu.A02	7232395	7.2324	0.000306	7232448	53	60.394	181	20	59.826	420	20	240	CTATTGGACCCACCACCAGC	GCTTCCACCCATCAATGTGC
Aradu.A02	7411975	7.41197	0.17958	7412054	79	60.352	42	22	59.515	293	20	252	GCAAACTCTGTAATGTGGGTGC	TTACCCTGGGTGGTTTGCAT
Aradu.A02	7549764	7.54976	0.137789	7549814	50	60.393	190	20	59.594	410	21	221	TCCAAATCGGAGCAAGGAGC	TCGGTTCTGTTGAAGTGTCGA
Aradu.A02	7586024	7.58602	0.03626	7586090	66	59.825	10	20	60.035	213	20	204	TGTGGCAGCAACAAAAGGTG	TCCATGAGCGAAATGGTGCT
Aradu.A02	8760485	8.76048	1.17446	8760579	94	60.179	75	20	60.851	290	20	216	GAGGGGTACATGGGGAATGC	AAAAAGGGAGAGGGAGGGGG
Aradu.A02	8880678	8.88068	0.120193	8880746	68	58.128	213	20	59.569	451	22	239	TGCGTCGTCAATTCCTGAAA	ACAAGACAAGGTATAGAGGCCG
Aradu.A02	9080447	9.08045	0.199769	9080505	58	59.999	68	21	57.954	332	20	265	CAACCAGCTTCACTCTACGGT	TTTCGGTGAACCTGAGCAAA
Aradu.A02	9140209	9.14021	0.059762	9140294	85	59.966	36	20	60.036	304	20	269	TTCACTCGAACAGCTGGGAC	CTTCCAGGGTCAGCCAGAAG
Aradu.A02	9406038	9.40604	0.265829	9406103	65	59.572	171	22	58.863	440	20	270	ACAGCTTCAATTGCACAACACT	TGTGTGTGGTCTAGGGCTTT
Aradu.A02	9700604	9.7006	0.294566	9700670	66	57.549	12	20	58.951	270	20	259	CTGCTTTGCAGCCTTCATTT	GACAGTGTTGGAGGTCCTGA
Aradu.A02	9729330	9.72933	0.028726	9729385	55	60.179	109	20	58.988	310	22	202	GCTGCGGAAAAATCCAGAGC	GTGATGTTGATGGCTGATGTCA
Aradu.A02	10026793	10.0268	0.297463	10026866	73	58.033	268	20	59.505	473	27	206	AGGCACACAATAGGGGTACT	TGATGCTCTTTGTTTATTTGCTTTTGT
Aradu.A02	10313679	10.3137	0.286886	10313735	56	59.666	170	20	58.801	394	20	225	TCAGGCATGCCATAACCCAA	TTGCTCCCTTTTGCAACCAA
Aradu.A02	10335602	10.3356	0.021923	10335666	64	59.964	186	20	59.996	406	21	221	CCTCATGTCACGGGGAACAA	GAGGCTTTCTCAAGGAAGCCT
Aradu.A02	10472208	10.4722	0.136606	10472286	78	60.108	119	20	60.035	373	20	255	ATGCTGGCGAGGAACAGTAC	ACGGCAAGATTTCCCTCCTG
Aradu.A02	10513277	10.5133	0.041069	10513331	54	59.681	45	20	59.543	268	20	224	TGCCGTAAACATCAGGTCGT	CGTCATCAAATGGGCCTTGG
Aradu.A02	12747382	12.7474	2.2341	12747444	62	59.32	4	20	57.031	294	21	291	ACACAAGAGCAGCCGTTCTA	AGACATGAGAAGCTAAGTGCA
Aradu.A02	12883540	12.8835	0.136158	12883619	79	60.034	98	20	60.252	356	20	259	TGCAGTTGTTGGGGTCTGTT	CCTTCCCCAATTCCACTGCA
Aradu.A02	13138765	13.1388	0.255225	13138861	96	59.822	42	20	57.131	251	24	210	TCGCCTTAATCACTGCCTCC	TGGAAAACGACAAATGTTGATAGA
Aradu.A02	13146272	13.1463	0.007507	13146345	73	59.89	30	20	60.107	263	20	234	ATGCCGAGAGTTGGTTGGTT	GTGGGTGGTTATGGATCGCA
Aradu.A02	15351684	15.3517	2.20541	15351763	79	59.721	104	21	59.365	322	23	219	GGCACACCCATTGAGTACTCT	TGGTAGCGAGATACATTAGTGCA
Aradu.A02	15471572	15.4716	0.119888	15471646	74	60.107	188	20	59.745	458	20	271	AGCTTCCCTTCTCGAATGGC	CGGCACCAAAGGAGGGAATA
Aradu.A02	16421907	16.4219	0.950335	16421845	62	59.824	36	20	60.041	246	20	211	AGCGTGGCGATATGTGAACT	GCGTGCCGAAAACTGCTAAA
Aradu.A02	18480975	18.481	2.05907	18481030	55	58.435	221	22	58.24	439	20	219	ACAGTGAAATGCTTTCCCTTGA	AGGAAACAGGGGTCTTGGAT
Aradu.A02	18720221	18.7202	0.239246	18720310	89	60.108	213	20	59.894	484	20	272	GTCGATGGGAAGGCCGTTAA	ACCCGGTTCACACTCTTGTC
Aradu.A02	18758630	18.7586	0.038409	18758680	50	60.478	112	20	60.252	371	20	260	TGGAGATGTTCCTTGGGGGT	ATGCTCATCATGGGATGGCC
Aradu.A02	19476628	19.4766	0.717998	19476695	67	58.237	108	21	57.016	373	28	266	TCTCCAATACTCTCCCATGCA	TTTTAGATGAAAAATTACAAAAGGGACA
Aradu.A02	19477911	19.4779	0.001283	19477963	52	60.11	21	20	59.83	272	20	252	CGCACACTCTAGTACGCACA	CATTGAGAAACAGGGCAGCG
Aradu.A02	19996205	19.9962	0.518294	19996261	56	60.106	174	20	59.961	425	20	252	TCCCTTTTTGCTCAGCACCA	TCCGAGACCTCACCTAGCAA
Aradu.A02	20023301	20.0233	0.027096	20023362	61	59.82	55	22	60.119	254	23	200	AATGGGTACTCTCCTAGAGGGG	TCTCTGTTCATGTCTCATCTGCC
Aradu.A02	20519534	20.5195	0.496233	20519616	82	60.842	148	20	59.526	404	20	257	TCCTGACAGGAAGGCCACAT	ACAGGACAAGGCATGACACA
Aradu.A02	20851475	20.8515	0.331941	20851542	67	59.898	197	22	60.034	413	20	217	TCTTCCTCACTTTTCGAGCACA	TGAGGCACGTGAGATAGGGA
Aradu.A02	22066832	22.0668	1.21536	22066882	50	59.688	170	20	57.688	387	22	218	AAACGCTGAGTACCGTCGAA	TGAGATTACCGTCGGATTTACC
Aradu.A02	22740439	22.7404	0.673607	22740490	51	58.428	213	22	59.817	451	20	239	TGGGACAAGGCTTTGTTATTGT	AGCTGATGCTGCCATGATCA
Aradu.A02	24074191	24.0742	1.33375	24074251	60	60.063	32	21	60.107	269	20	238	GTCCCTGGATCCTGAGTAGGT	AACCAAGACCGGAGCAACAA
Aradu.A02	24448224	24.4482	0.374033	24448173	51	57.634	101	21	60.066	383	21	283	AGGGTCTATTTGCCATTTCGT	GTCCGCATAAAGGGTCCTTCA
Aradu.A02	25486404	25.4864	1.03818	25486454	50	59.894	125	20	59.305	347	21	223	TCCAACGGAGACAAGTGTGG	TGGTAAAGAAGTTGGCGAGGA
Aradu.A02	25601995	25.602	0.115591	25602059	64	59.896	46	20	59.046	280	20	235	AGGAGCGCTGCACTAATCTC	AAAAGGCTTCTTGAGTGCGG
Aradu.A02	26469068	26.4691	0.867073	26469126	58	60.108	187	20	59.739	403	23	217	CTGACAGAATCGCCAGCAGA	TCCACTTATTTTGAGCCGAGAGT
Aradu.A02	27272898	27.2729	0.80383	27272958	60	59.08	103	20	60.088	305	22	203	ATAAGGACCTTCACTGGGGC	TCCCCCATATTTCCCATACCCT
Aradu.A02	28346612	28.3466	1.07371	28346682	70	60.039	184	20	59.971	427	20	244	ATACGCACGAGTTCACAGCA	TTTTCTTCAAGCGTGGCACG
Aradu.A02	28571867	28.5719	0.225255	28571923	56	59.248	192	20	59.827	436	20	245	TGTCCCTTTGGCAAAAGCTG	TGCCAAGCAACACACAACAG
Aradu.A02	28645943	28.6459	0.074076	28646027	84	60.04	252	20	58.402	472	20	221	CGCTCTGCCCAACAAAACTC	TTCTTGGTGAGAGCTTGTGC
Aradu.A02	28790246	28.7902	0.144303	28790328	82	60.036	52	20	59.893	324	20	273	AGCATGACATTCCTGCACGA	TGCTTCGCCTCACAAGAGTT
Aradu.A02	29247299	29.2473	0.457053	29247374	75	60.034	81	20	59.89	371	20	291	TCCTCCGCTCTGTCACCATA	TGGGACAGCGGTGAAATGAA
Aradu.A02	30170559	30.1706	0.92326	30170619	60	57.359	3	25	59.235	221	20	219	AATCATGAATGAGAGAATTCTTGCA	TGCCTTACTTGTGCTCACCT
Aradu.A02	30171408	30.1714	0.000849	30171465	57	59.307	37	20	59.311	335	22	299	ACCCACGCCATTCTTCTTCT	CCCATTCTCATTTCCATTCGCA
Aradu.A02	31916968	31.917	1.74556	31917053	85	60.541	203	20	59.866	402	21	200	AGCTGCATTTGGGAAGCTGT	GCAAACCCCAACATCATACGG
Aradu.A02	32443772	32.4438	0.526804	32443822	50	60.53	240	20	57.755	442	22	203	CGGCGACCCCTTCACTAATC	AGTAAAGTTGGAAACCACACCT
Aradu.A02	32741487	32.7415	0.297715	32741540	53	60.108	146	20	59.871	366	25	221	CCGATAGCTGCAAGACACCA	GGTACTGGATACCTGATTGTTCTCA
Aradu.A02	39250623	39.2506	6.50914	39250688	65	60.038	77	20	59.895	369	20	293	TGATTTGCCGTTGGCCAATG	TCGTTGGAAGCGGAAAGTGA
Aradu.A02	39263193	39.2632	0.01257	39263273	80	60.035	139	20	60.036	357	20	219	CTCGACCCCTTTCCAGCAAT	ATGACACTTCGATTGGGCGT
Aradu.A02	39272770	39.2728	0.009577	39272836	66	59.609	220	20	60.203	431	21	212	CATTTCCCCAACCAAACGCA	TCCTCTGCTGTTACGTTTGCA
Aradu.A02	40686647	40.6866	1.41388	40686594	53	58.885	174	20	59.833	411	20	238	ACAGAGCTGTGGCATATCGA	CACCATCTTTGCGACTGCTG
Aradu.A02	42175459	42.1755	1.48881	42175402	57	60.11	157	20	60.038	373	20	217	GTGTGTATGCTGCCTTGTGC	TGACGTGCTCTTAATGGCGT
Aradu.A02	45027026	45.027	2.85157	45027087	61	58.822	141	20	59.888	398	20	258	AGGTCGAAGCAATCTCGAGT	TTGCCAACTAGGGAACACCC
Aradu.A02	46482506	46.4825	1.45548	46482566	60	60.107	59	20	59.899	280	20	222	CCCGACACTACCCGGTACTA	CCAGTCCGTAGTGATGGTCG
Aradu.A02	47638343	47.6383	1.15584	47638428	85	59.893	87	20	59.36	315	22	229	TGCAAAGGCGAGACAAGAGT	TGCTTCACTTTTCCTAGCCTCT
Aradu.A02	48859451	48.8595	1.22111	48859525	74	59.817	94	20	60.342	303	21	210	TGCTGTGCCCTAAGTGTGTT	CCATGGCACAGGATAAACCCA
Aradu.A02	48862343	48.8623	0.002892	48862418	75	59.471	91	20	59.831	390	22	300	GCTGCATCTTCAACATGCCA	ACATGTAGTGCATCTAGCTGCA
Aradu.A02	49516686	49.5167	0.654343	49516788	102	58.09	143	22	60.107	368	20	226	ACTTTCATGAACCCTTGTTGGA	ACCAACCGAAGCCAAGAACA
Aradu.A02	50001674	50.0017	0.484988	50001725	51	59.894	70	20	59.044	287	22	218	TACGGTTTCGGCCTTGTCAA	GTCATGGTTGGAAGTTGGAACA
Aradu.A02	50670392	50.6704	0.668718	50670449	57	59.889	149	20	59.262	429	20	281	TGCTTGCTCCAAGGTCACAT	ACAGTTTGTCCGCTTTGTGG
Aradu.A02	52439081	52.4391	1.76869	52439154	73	59.671	113	20	58.185	381	23	269	TTCCATGCAGTGAGGATGCA	TGCAACTTAAAACACTTGTTGCT
Aradu.A02	52473432	52.4734	0.034351	52473490	58	59.896	197	20	60.317	397	20	201	CATCATCTGCGGACTGAGCT	CGACAGTGTACGACAACGGT
Aradu.A02	52475376	52.4754	0.001944	52475447	71	59.821	127	20	59.238	408	20	282	TTGTTGCTGACGTTGAGGGA	TCCAAACAAAGCCCGAGAGA
Aradu.A02	53267356	53.2674	0.79198	53267433	77	60.324	112	20	58.505	337	20	226	TCCACACCAACAAGCCAACA	TGCTTTTTCCCTGTTTGCCT
Aradu.A02	53384694	53.3847	0.117338	53384774	80	59.957	259	20	59.86	466	21	208	AACCCCCATGACAATGCCAT	AGACACACTGACACATGTGCT
Aradu.A02	54170336	54.1703	0.785642	54170391	55	60.179	135	20	60.033	339	20	205	TCCGAGATGAACGCATGGTC	GGACTGGGCCCAAATCATGA
Aradu.A02	56167816	56.1678	1.99748	56167876	60	57.048	60	21	59.538	344	20	285	TGGTGCTTTTTGACACTTTGT	GAGCCCATGTCGACTCATGA
Aradu.A02	56168041	56.168	0.000225	56168106	65	59.016	83	20	59.562	285	22	203	CTCCCTGTTGGCTTACCTCA	TGTTGGTGGTTCATCTCTCACA
Aradu.A02	56570163	56.5702	0.402122	56570238	75	59.292	43	21	60.742	269	20	227	TGGCCATTCACTAAAGTGGGA	CCGGCGGCATAACACAAGTA
Aradu.A02	57282448	57.2824	0.712285	57282506	58	59.967	113	20	60.035	402	20	290	GTGACGCACTTGTCTGGGTA	AGCCAACCCACTGCATCTAC
Aradu.A02	58195650	58.1957	0.913202	58195703	53	59.83	184	20	59.472	388	20	205	CTGAGTCTGGTGAGAGTCGC	ATGCCACCGACTCAAATTGC
Aradu.A02	58200851	58.2009	0.005201	58200910	59	60.179	167	20	60.321	366	20	200	AAACCCACTAGTCCCGACCT	TGGGTCATCGTTCACTGCAG
Aradu.A02	59935899	59.9359	1.73505	59935977	78	60.027	212	22	57.213	454	20	243	AGCTCATCAATGTCAGCTTCCA	AAAACTAAAAGCCACCCCCT
Aradu.A02	59939388	59.9394	0.003489	59939445	57	59.676	42	20	59.961	297	20	256	GTCCCTAAGTTCACCGCCTT	TAGCTACTGGGTGTGTCGGA
Aradu.A02	60298106	60.2981	0.358718	60298185	79	60.468	110	20	59.818	373	20	264	CACTGCCAAGTTTGTCCCCT	TGGTTTCTTCTTGCACCGGA
Aradu.A02	60563555	60.5636	0.265449	60563619	64	59.961	99	20	60.106	373	20	275	AGCCCGAGGGTATTTTTGCA	TAACCAGCAGCCAACCAACA
Aradu.A02	61283181	61.2832	0.719626	61283248	67	60.179	188	20	59.953	462	20	275	GCTACTGCTGTACGTGGAGG	TCTCCCTCTCTCTCTCCCCT
Aradu.A02	62598058	62.5981	1.31488	62598127	69	60.179	230	20	60.179	433	20	204	TGAACACCAAGTGCCTCCAG	GTGCGGCTACAAGATCGAGT
Aradu.A02	62644771	62.6448	0.046713	62644856	85	59.229	17	20	59.816	281	25	265	ACTTAAGCAGGTTCAGGCCA	AGCTACGACCTAACATTACTGTTCA
Aradu.A02	63911927	63.9119	1.26716	63911986	59	60.108	113	20	59.266	364	20	252	ACCTGCATAAGAACCCGCTC	TGCTGCAGCAATTATCGTGG
Aradu.A02	66213370	66.2134	2.30144	66213445	75	58.765	59	21	57.349	282	22	224	TGCTCAATTTAAACCACCGCT	TTTGGTGGATAGTTGGCTAGTT
Aradu.A02	66678795	66.6788	0.465425	66678870	75	59.97	4	20	59.594	252	20	249	ATCTGCTACTACTCGCGCAC	GGGTTTGGGTGTGGTGGATA
Aradu.A02	68414609	68.4146	1.73581	68414680	71	60.033	5	20	59.824	297	20	293	ATGTGCAATGATGGGGCAGA	AAACAAACGCAGCCTTGCTT
Aradu.A02	68630544	68.6305	0.215935	68630595	51	59.753	54	20	59.017	322	22	269	TGCTTCGTGTGATCCCTCTG	TCAAGTGAGGGGTTAATCACCA
Aradu.A02	69936619	69.9366	1.30607	69936672	53	60.108	45	20	60.541	306	20	262	CTTCAGAAGCTCCCTGCCTC	GCCTCCAAGGGTCAAAGCTT
Aradu.A02	69937155	69.9372	0.000536	69937226	71	60.109	184	20	59.965	430	20	247	TAGGTAGTTGTTCGCCAGCG	AGCAGCTCACAGAAGACACC
Aradu.A02	70260433	70.2604	0.323278	70260365	68	59.82	0	20	60.323	214	20	215	CACCATGGGAAGAGGAGCTC	AAATTAGTGACCCACCGGCC
Aradu.A02	70667355	70.6674	0.406922	70667440	85	57.767	99	20	59.895	350	20	252	TTCACTGCGCTAACAACTCA	AGGCTTGCCAAAAGTTGCTG
Aradu.A02	71095377	71.0954	0.428022	71095445	68	59.93	136	23	59.971	424	20	289	ACTGTGACAGTGACACATTAGCT	AATGCAAGTGTCGTGTGCAC
Aradu.A02	71643983	71.644	0.548606	71644059	76	59.238	144	21	57.657	382	23	239	TCTTGCCCAAAAATGTGCAGT	AGATGTTTCACAAGCAAAAAGGT
Aradu.A02	71650575	71.6506	0.006592	71650650	75	58.893	20	21	57.731	319	20	300	ACAGTGGCAACCAAACAATGA	TGCACTGCCTGTGTTATTGA
Aradu.A02	71652218	71.6522	0.001643	71652269	51	58.84	0	21	59.474	199	20	200	GGGGAAAGGGAGAAAGAAACG	GAAAACTGGATTGGACCGGC
Aradu.A02	71886412	71.8864	0.234194	71886481	69	59.381	182	22	60.109	382	20	201	ACCTGCACTTTAGAAGTTGCAC	TTTGCATGAGCGCATTCACC
Aradu.A02	72040177	72.0402	0.153765	72040235	58	60.321	77	20	60.034	373	20	297	GGTTTGTCCCGCTTGCTCTA	ACTACTGCGGCTACTACCCA
Aradu.A02	72601235	72.6012	0.561058	72601290	55	59.401	23	21	59.551	235	20	213	TGCTGCTATATTGTGCTTCGC	CAGGCACGGAGAAATTGAGC
Aradu.A02	73054199	73.0542	0.452964	73054284	85	58.97	59	22	57.263	294	21	236	TGATTTTGTGTCTTTGCACCCT	TCATCGAACACTTGGTGTACA
Aradu.A02	73064595	73.0646	0.010396	73064645	50	60.109	24	20	59.75	276	20	253	GGGTCAAAATTGAGGCTGCG	CACATGGGAGAAGAAGCGGA
Aradu.A02	73425297	73.4253	0.360702	73425372	75	59.684	43	20	59.201	285	21	243	ACCAGGACGAACCAGTAACG	CGTAAGGAGCCGATTTATGGC
Aradu.A02	73499223	73.4992	0.073926	73499297	74	59.837	203	22	59.623	473	20	271	CGTTGTTGTTGTTCTCCAACCA	TGACGACGAGGACGATGATG
Aradu.A02	74119757	74.1198	0.620534	74119836	79	60.179	7	20	60.135	240	21	234	TTTGGCTAGAGCGAATCCCG	GGAAGCTTCAGTCATTGCAGC
Aradu.A02	74413283	74.4133	0.293526	74413360	77	59.117	7	20	57.346	286	25	280	TGTGCATTCACACCTGATGC	TTCTGATCCCTAGTGTTTTGTTTTT
Aradu.A02	74570737	74.5707	0.157454	74570791	54	60.341	9	21	59.172	252	25	244	GGAGGCCTAAACTCAAAGGGG	AGCAAATTAACTCAAAGGTGACTGA
Aradu.A02	74759805	74.7598	0.189068	74759862	57	59.569	234	22	59.371	453	23	220	GGCTTTTCAAAGACCCAAGTGT	CCTAGCTCATTTACAATGCTGCA
Aradu.A02	75957556	75.9576	1.19775	75957626	70	59.518	11	20	59.608	304	20	294	TGGTTGGCCAAGTCAAGGAT	AATGGGGTATAGTGACGCGG
Aradu.A02	76145226	76.1452	0.18767	76145310	84	60.251	52	20	57.655	254	24	203	TAAGGCACTGGCTGTTGGTC	TCGATGGTCATATTTCTATGCTGA
Aradu.A02	76264482	76.2645	0.119256	76264419	63	59.746	220	20	59.963	428	20	209	AGCCTTGCGAGGAACATGAT	ACGGATGTGATTGCACCACT
Aradu.A02	76268718	76.2687	0.004236	76268660	58	60.107	17	20	60.039	270	20	254	TGTATGCACCGCCAGCATAA	GTGCCCTAAGTTTGCAGCAC
Aradu.A02	77024281	77.0243	0.755563	77024339	58	58.536	140	20	60.39	343	20	204	TGACAGATAGCAGCAGTCGA	GCAAATTTGGCGGCAGCTAA
Aradu.A02	77069008	77.069	0.044727	77069078	70	60.107	60	20	60.034	353	20	294	CCCCACAATCCATCTCCCAC	AAGGGGGCCTTCGATTCAAG
Aradu.A02	77120567	77.1206	0.051559	77120623	56	59.961	83	20	59.379	343	20	261	CCACCTGATGTTCCTGGCTT	AGTGCAATCCCATCCGTTCT
Aradu.A02	77246713	77.2467	0.126146	77246792	79	59.796	145	26	57.108	425	22	281	TCGAGAAAGAATGAAACGATTTTCCA	TGAGAAGTGCGAAAAATTCACA
Aradu.A02	77766733	77.7667	0.52002	77766796	63	59.639	72	20	60.319	271	20	200	CGCGCGTCACTAACTTGTAC	TGTCTCTCTCAAACGCGGTG
Aradu.A02	77866098	77.8661	0.099365	77866150	52	59.895	106	20	60.11	313	20	208	CAGGCTTTGTTTGGGTGTGG	CCACATTACGGCGTTTGGTG
Aradu.A02	78507176	78.5072	0.641078	78507245	69	60.459	10	20	59.609	265	20	256	CCAATCTGGTTGCCGCATTG	CCCAAAATCCAACCGTTGCA
Aradu.A02	78821959	78.822	0.314783	78822011	52	59.89	202	20	60.039	416	20	215	GAACCCTGCTCTTCCAACCA	CCTCGACATGTCAACACCGA
Aradu.A02	78999344	78.9993	0.177385	78999421	77	59.965	220	20	59.992	446	23	227	CCAAGCAGCTAGTGTGACCA	TCCCATCATATACGCATGAAGCA
Aradu.A02	79297059	79.2971	0.297715	79297111	52	57.98	57	22	57.242	322	24	266	TGCCTTTCTCTAAATGTCTGCA	AACTCTGATTGTGAAACTTGAACA
Aradu.A02	79423882	79.4239	0.126823	79423935	53	59.822	177	20	59.428	442	22	266	ACAACAGAGCGAACACCACT	CCCAAGGGTGATAGACAAGACA
Aradu.A02	79443806	79.4438	0.019924	79443880	74	60.179	114	20	59.654	313	24	200	CAGGAGAGAGGTGCAATCCG	AATTGTAAGGACATTTGCAACCCA
Aradu.A02	80387673	80.3877	0.943867	80387745	72	57.95	74	20	59.887	372	20	299	TGCACTCACCACACAAATCA	AGGCACCCAAAGCTCAATGA
Aradu.A02	80744104	80.7441	0.356431	80744047	57	59.084	48	20	59.961	258	20	211	TGGTGACACCTTGGTCTTGT	AGAGGCAGAGGCAAAAGCAT
Aradu.A02	80802234	80.8022	0.05813	80802300	66	58.039	68	21	60.108	285	20	218	AGCTTAAGTTTGCGATCGTCT	AGCCACAAACGGGAGATAGC
Aradu.A02	81018947	81.0189	0.216713	81019015	68	58.509	25	20	60.002	262	21	238	CCAAGGTTTGGGGTTGACAA	TGCGCTACGAAGTATAGGCTG
Aradu.A02	81475367	81.4754	0.45642	81475442	75	57.655	163	21	59.883	415	20	253	AACCATTTGAAGGTTTCCCCT	AGTGCTACCTACTGGGTGGT
Aradu.A02	81582259	81.5823	0.106892	81582342	83	59.098	94	21	58.451	393	27	300	GTGATGCTTTTTCCCATGGGT	AGTTTATAACCAGTGACATAATGACCT
Aradu.A02	81804353	81.8044	0.222094	81804425	72	60.179	157	20	59.182	389	21	233	GGGTCATCCACAACCCCAAA	GTTGGCATGATAACAGGTGCA
Aradu.A02	82116946	82.1169	0.312593	82117017	71	59.965	142	20	60.473	366	20	225	AAGAGGGCTTCGACAAGGTG	ACACCTCAGGAGCCTCTTGT
Aradu.A02	82311471	82.3115	0.194525	82311537	66	59.405	153	25	57.097	374	26	222	TCATTAATCGAGCTGGTCTTAGTCT	AACTACATGTATTCAGTTCAGTTTCA
Aradu.A02	82539313	82.5393	0.227842	82539377	64	59.507	30	21	59.74	231	20	202	AGCCACTGGGTTTGTCTTACA	TGGGCTGGAAAACTGAACCA
Aradu.A02	83952207	83.9522	1.41289	83952280	73	60.252	68	20	59.889	300	20	233	TGTAGCCGACCCCAACTAGT	TGGTGCTGTTGAATCTGCCT
Aradu.A02	84298621	84.2986	0.346414	84298679	58	57.958	88	23	60.002	372	21	285	TCACTAAACATGAACAAGACCCA	CCTGATCAGTCTCGATCGTGG
Aradu.A02	84305187	84.3052	0.006566	84305252	65	60.251	110	20	60.11	405	20	296	CAACTGCTCTGGTGGCTTCT	CTGCTGAGCTTTGCTTGTCG
Aradu.A02	84410581	84.4106	0.105394	84410653	72	59.888	109	20	60.034	376	20	268	ATGCCCAGTGCCATAGGATG	TCCGACCGGGTTCTCAGTAT
Aradu.A02	84579291	84.5793	0.16871	84579345	54	60.107	81	20	60.036	280	20	200	TTGGGATTGTGGATACCGGC	TGCTTCAGCGGCCTTCATAA
Aradu.A02	85109351	85.1094	0.53006	85109292	59	60.107	109	20	60.107	387	20	279	TTTGCCTCAGCCACTGTGAA	TGCTGAAGCAAGGAACACCA
Aradu.A02	85710617	85.7106	0.601266	85710705	88	59.901	1	20	59.693	272	20	272	CAAGCTCAGCCCGTAAATGC	TGATTGCAGTGTGTTGTCGC
Aradu.A02	85713386	85.7134	0.002769	85713436	50	59.895	17	20	59.382	274	20	258	AAATCTCGCCTTAGCCGAGG	TGCAATGGAGAATGGACCGA
Aradu.A02	85890963	85.891	0.177577	85891017	54	61.043	62	20	59.969	274	20	213	GGGCTCTCTAGCACTGCTCT	CAGCAGCAACAAACCTCACC
Aradu.A02	85924256	85.9243	0.033293	85924346	90	57.405	230	27	59.931	442	21	213	TGATTCTTTAATTAAGAGGTTGGGAAA	CGTACTTCACTGCCTATCCCC
Aradu.A02	86304814	86.3048	0.380558	86304739	75	59.962	177	20	60.038	407	20	231	TGGCCATGGTGAGGTAACAC	CGTCCCGATCTCCAACACAA
Aradu.A02	86365428	86.3654	0.060614	86365505	77	59.129	146	20	59.815	348	20	203	CACACACACACACACACACA	CTCCCAACTTGAACACCCCA
Aradu.A02	86400254	86.4003	0.034826	86400327	73	60.037	51	20	59.228	275	22	225	ATAACAACAGAAGGGCGCGA	GGTGGAGAGAGAGAGAGAGAGA
Aradu.A02	86401358	86.4014	0.001104	86401435	77	59.896	186	22	59.959	423	22	238	TCTGCCTCTACAATGAGATGGC	AGCATGGGAGAAAAGAGAAGCA
Aradu.A02	86539504	86.5395	0.138146	86539560	56	59.75	23	20	57.444	269	20	247	ATTCTTAGAGCACGCAGCCA	TCACAACAAGAGCTGCATCT
Aradu.A02	86539802	86.5398	0.000298	86539860	58	60.067	91	21	59.472	329	20	239	TGCCAATGCTATTGTTGCCAC	GGCCTTTTGTAGAGCTTGCC
Aradu.A02	86996683	86.9967	0.456881	86996735	52	59.016	63	20	59.196	274	20	212	TAGTCTTGCCTTGGACCTGG	TTCTGGAATGTGCACGATGC
Aradu.A02	87582703	87.5827	0.58602	87582782	79	59.579	59	21	59.663	343	20	285	AGGTCACAGCATCCTTCAACA	TCGCTAAGGGGGAGGTTAGT
Aradu.A02	87688602	87.6886	0.105899	87688668	66	59.956	109	20	59.526	395	20	287	GGAGGAAGGGGGTAGAGGTT	TTGTCTCCTGTGGTGCATGT
Aradu.A02	88159815	88.1598	0.471213	88159865	50	59.963	190	20	60.038	426	20	237	CGCGGGTAGGATAGGGTAGA	AGAGAAAGCAGCGTCACCTC
Aradu.A02	88377903	88.3779	0.218088	88377990	87	57.223	98	21	57.489	360	23	263	AGGGACATGCATCATATTCGT	AGAATCTTCATCCTGGTCAACTT
Aradu.A02	88733054	88.7331	0.355151	88733109	55	59.011	107	20	57.343	346	20	240	AGTGAAATAAGGGTGGGCGA	TCTTGGCTTAAACCTGCTGT
Aradu.A02	88752624	88.7526	0.01957	88752549	75	59.471	162	20	57.044	458	21	297	ACGCGCCACTAACTACATGA	AGCCTAGTAGCTAGGACTGAA
Aradu.A02	89025932	89.0259	0.273308	89025994	62	59.53	109	20	58.543	322	23	214	CGACCTATGGATGGGTTGCT	ACCCAGAAATAACAAACACGAGT
Aradu.A02	89481960	89.482	0.456028	89482051	91	59.824	21	20	59.968	274	20	254	ATATGTGAGCGCCACGAGTT	GCTGCGTTTGTCCAATGGTT
Aradu.A02	89582186	89.5822	0.100226	89582251	65	60.037	23	20	60.108	248	20	226	ACTGTTCAGGGCAGACATCG	CAACTATCCGAGGCCAAGCA
Aradu.A02	90117546	90.1175	0.53536	90117601	55	59.814	74	20	59.814	302	20	229	AAAGCCTTGAAGCAGTCCCA	TGCAAAGAAGGAAGCACCCT
Aradu.A02	90241975	90.242	0.124429	90242032	57	60.107	44	20	59.859	330	21	287	CTGATTGGTCAGGCCAGAGG	GCCGATTTCATCCTACCACCT
Aradu.A02	90252087	90.2521	0.010112	90252143	56	57.894	130	20	59.818	380	20	251	TGCTCACGCATTAATGTCCA	TGACGGTTGTTGGTGGTGAT
Aradu.A02	90500052	90.5001	0.247965	90500118	66	59.46	29	20	57.006	260	21	232	ACACAAGGTCAACCACGACT	TGGTGGGGACTAGATGTAGAT
Aradu.A02	91018310	91.0183	0.518258	91018365	55	60.251	49	20	60.107	342	20	294	TTTTGGTACAGGTGGGAGCG	ACACTTGCAAAGGGTCTGCT
Aradu.A02	91501470	91.5015	0.48316	91501528	58	58.098	203	20	57.186	440	21	238	AGTTAGTTGCATGCACAGCT	AGTTGTCCTTGTTCGTAGTGT
Aradu.A02	91586814	91.5868	0.085344	91586876	62	59.356	74	24	59.12	366	22	293	TCAGAGAAACAAAAGCACCATTCA	GCATACCATCAACTATGCAGCA
Aradu.A02	91636836	91.6368	0.050022	91636916	80	57.55	102	21	58.673	387	20	286	AGCTGAGGAGAGTAGTTGAGT	TTCGAAAGCACTTGGGCAAT
Aradu.A02	91751734	91.7517	0.114898	91751793	59	59.186	8	20	59.967	226	20	219	AACGTTGCAAGGTTTGAGCA	CATCCTCTTAGCCGTCGCAT
Aradu.A02	91837513	91.8375	0.085779	91837589	76	60.179	167	20	58.427	366	20	200	CTGAGGTGATCACGCGGAAT	TTCTCTTCTTCCTCCGCCAT
Aradu.A02	91933447	91.9334	0.095934	91933521	74	57.183	237	26	58.864	449	21	213	ACACATCAAATCATTTTGGTTCTAAC	GGTGACTCACCTCTCAAAACG
Aradu.A02	91974526	91.9745	0.041079	91974584	58	60.026	150	22	57.016	352	27	203	CCAAATACCTTTTCGGAGGGGA	AGAAAGATTTTAGTCTTACGAGTTTCT
Aradu.A02	91975551	91.9756	0.001025	91975613	62	59.966	110	20	57.291	401	23	292	TTGAACGGAGGTGTGCCTAC	TTTTGAATGCACATGAGATCACA
Aradu.A02	92052785	92.0528	0.077234	92052878	93	58.653	96	24	57.897	321	21	226	TCAAATTGAAAGCAACATTGTCGT	ACCCAACTTAACCACAAACCA
Aradu.A02	92309291	92.3093	0.256506	92309341	50	57.146	209	23	60.038	449	20	241	ACCTAGGGTTAGTTTTCAATGGA	ATAGTTGTGAACTCGCCGCA
Aradu.A02	92316763	92.3168	0.007472	92316831	68	59.222	16	21	59.501	239	20	224	TGAGCCCTGGGTAAAAGAACA	ATAATCCTCCCCTCTCCCCC
Aradu.A02	92459741	92.4597	0.142978	92459795	54	57.339	85	23	60.109	369	20	285	ACGAGATTCTTGGTATCAAGTGA	GGAGGAGAACGCAATGACGA
Aradu.A02	92497321	92.4973	0.03758	92497387	66	60.251	89	20	59.362	301	22	213	GCTATGCCTGCCACTGCTAT	AGACTGCCAGTAAAAGCTACCA
Aradu.A02	92982570	92.9826	0.485249	92982638	68	59.175	123	21	60.037	396	20	274	AGCTACGCCAATGTACAGAGT	CCCCTCTTGTGCCATTTTGC
Aradu.A02	93176200	93.1762	0.19363	93176253	53	60.037	137	20	59.035	341	20	205	CCAGTGCCAAAGCCAATTCC	TGTTAATGGGTTGTGCTGGC
Aradu.A02	93564937	93.5649	0.388737	93564993	56	58.633	40	20	60.224	299	22	260	TCCCACAATCCTAGTTGGCA	TGGACAATGCGAGTCTTCTTGT
Aradu.A02	93791640	93.7916	0.226703	93791731	91	58.951	81	20	60.39	323	20	243	TTCCTCGTCTCCTTGTTGCT	AGAAGAACAACTAGGCGGCG
Aradu.A03	80364	0.080364		80450	86	59.966	5	20	59.968	284	20	280	GTTGAACTCACCCGCCAGTA	GGCCCGACTTTTTGGACAAC
Aradu.A03	152151	0.152151	0.071787	152230	79	59.536	137	20	59.237	346	20	210	ACACCTTCGCACTTCACTGA	AGGGTTACTGCGACTGGTTT
Aradu.A03	414794	0.414794	0.262643	414853	59	59.924	78	21	58.576	370	20	293	AGGATGCCCTTGAAGCTTTCA	TCAGTCACCAGCTGAAAGGA
Aradu.A03	422922	0.422922	0.008128	422980	58	59.83	208	20	58.871	421	23	214	CTTTCCTCGCATTGTGCAGG	CCATCCATCACATGATGTAACGT
Aradu.A03	569729	0.569729	0.146807	569797	68	58.99	179	24	57.86	379	21	201	CCAACAACCCTAATTAGCTTGAGT	ACCATTTTCTCTTTCCTCGCA
Aradu.A03	627717	0.627717	0.057988	627776	59	60.036	108	20	59.617	328	20	221	CCCTGAGAAGTGAATGGCGT	GGCCGCAGTGTTGTGTTTAA
Aradu.A03	641017	0.641017	0.0133	641098	81	59.389	243	20	59.241	468	20	226	CGGGAGGAGGATGCTTATCC	TCAATCGAATGGGATCGGCT
Aradu.A03	654442	0.654442	0.013425	654504	62	57.628	121	24	60.034	360	20	240	TGCATCTGTTTTCGTTAGAGTTTT	TTGTGGTCAACCAGGTTGCT
Aradu.A03	915084	0.915084	0.260642	915143	59	60.203	256	21	60.001	456	21	201	TGAAGGTGACCCTAGCACTCT	CTTCAAGCTCCAAGGTTGCAC
Aradu.A03	1124433	1.12443	0.209349	1124503	70	60.11	224	20	59.965	464	20	241	CAAATGCAACCCCGTCGAAG	GTTCGAGGCTCTGGGTTTGA
Aradu.A03	1400820	1.40082	0.276387	1400905	85	59.38	144	21	59.899	382	20	239	GCAGAAGAAAACCATTGGGCT	GTCTGTTTGCTTGCACCGTT
Aradu.A03	1866397	1.8664	0.465577	1866467	70	59.636	89	20	58.951	355	20	267	CGCGACGCAACGAAAGAATA	AGAGTGAGCTCGACCCAAAA
Aradu.A03	1974744	1.97474	0.108347	1974807	63	60.081	123	24	58.505	381	22	259	AGGAAAGTGTACAATCATCGCTCT	TGCCTTTGCTAGGTTTTGATGA
Aradu.A03	2041295	2.04129	0.066551	2041359	64	60.038	98	20	58.749	333	25	236	GCTTTGGTGTTGGCCAGATG	AGTTTCATGATCAATCTTTGAGGGT
Aradu.A03	2416083	2.41608	0.374788	2416134	51	60.394	155	20	57.181	424	20	270	TCACCTGCACCGTTGGAAAA	ACTTGGGTTGGTCAAAGTGA
Aradu.A03	2433448	2.43345	0.017365	2433523	75	59.959	168	20	60.251	393	20	226	ATGCATAGGGCCAAACCACA	GCTTTGGCAAGAGTGGAGGA
Aradu.A03	2858219	2.85822	0.424771	2858288	69	59.317	141	20	60.034	373	20	233	CCTCTTGGTACCCGTGAACA	CATAACAGCCTTGGCCCTCA
Aradu.A03	2889024	2.88902	0.030805	2889095	71	59.96	165	20	59.667	413	20	249	CTTTGAGGTTGGGAGCCCAT	AGCAATGAAGCTGGGCCTTA
Aradu.A03	2981199	2.9812	0.092175	2981256	57	59.038	84	22	60.109	325	20	242	TGCAACAGAATGTTAAAGGCCA	CATGCTTGACCACCACATGC
Aradu.A03	3138912	3.13891	0.157713	3138979	67	57.012	248	21	60.613	449	20	202	ATTCACATGCGAACAACAAGT	CCCACCATGCACCATCACTT
Aradu.A03	3412322	3.41232	0.27341	3412382	60	59.034	114	20	59.225	374	21	261	TGCACCGACTACATCTGTGT	ACCAGTGAAGCCTACCTTTGT
Aradu.A03	3443985	3.44399	0.031663	3444074	89	57.822	115	20	59.833	340	20	226	TGGTATATCCCAACCCGACA	GCAGTGCCGTTGATCAAGTC
Aradu.A03	3539984	3.53998	0.095999	3540055	71	59.748	126	20	57.218	392	22	267	CATGTAACTGCGGGGAGGAA	TTGTTGTTGACTTGCTGAGTTT
Aradu.A03	3547155	3.54716	0.007171	3547222	67	58.869	15	22	60.326	284	20	270	GGTGATGAACACGTTTCAGAGT	ACCGGCATTACTCACCCCTA
Aradu.A03	3714004	3.714	0.166849	3714097	93	58.04	78	20	57.151	371	20	294	ACACCCAACCCAACCTTTTT	TGTAGTGTATGCTGCCAACA
Aradu.A03	4334660	4.33466	0.620656	4334710	50	58.179	103	20	60.033	397	20	295	ATTCCACCAGAGGGTATCCC	CTTGCCCATCTCCACCCATT
Aradu.A03	4377774	4.37777	0.043114	4377850	76	60.612	211	20	59.16	410	20	200	GGGAAGGAGGAAGGTTTGGC	ATCCTCATTGTCCCGGGAAG
Aradu.A03	4474682	4.47468	0.096908	4474755	73	57.992	92	20	57.348	341	24	250	TGCAAATTGGCCCTACACTT	AGATTGTAATTGGGTCCCTAAAGA
Aradu.A03	4605708	4.60571	0.131026	4605652	56	59.96	93	20	59.966	304	20	212	AGGGTGGAATTGGCCTGAAG	TGAAATCACCCGAAGCGTGA
Aradu.A03	4842340	4.84234	0.236632	4842425	85	59.963	34	20	59.894	247	20	214	AGATGGCGTGGCTCAAGAAA	CAACTCCACACCGAGGTTGA
Aradu.A03	4852348	4.85235	0.010008	4852414	66	60.179	130	20	60.034	366	20	237	CGACGCATCCCCACAGTAAT	AACCACCTGGCGGATTAAGG
Aradu.A03	5023450	5.02345	0.171102	5023515	65	60.035	79	20	59.964	341	20	263	TGCCTCATCAGCGACCAAAT	TGAGCTGGCACCGTTACATT
Aradu.A03	5595337	5.59534	0.571887	5595393	56	59.253	77	21	60.036	337	20	261	GCACCCGTAACTAAAATGGGG	TCTTCAGTGCCTAGCAAGCC
Aradu.A03	5636431	5.63643	0.041094	5636501	70	59.884	136	20	60.106	426	20	291	TGCATCCACAAAATCCCCCA	AGCATTGCCTCATGAGCCAT
Aradu.A03	5653024	5.65302	0.016593	5653077	53	59.169	89	20	59.299	379	23	291	TAGAAGATGGGGGAACAGCG	TCTGATGACGAAGATGATGACCA
Aradu.A03	5769250	5.76925	0.116226	5769331	81	59.539	78	20	59.038	277	22	200	CATATTGGCCCAACACTGGC	TTGTTGGGTTTCAGATGGTTCC
Aradu.A03	5806503	5.8065	0.037253	5806580	77	59.968	48	20	59.962	324	20	277	GTGCGGCTTGTTTGGTTGAT	ACTGCTGCTGCCTCTTTGAT
Aradu.A03	6052614	6.05261	0.246111	6052672	58	58.817	35	20	57.759	282	23	248	TCGATCCACCAACGATCACT	ACAAGTTCAATGTGGTCCTATCA
Aradu.A03	6414576	6.41458	0.361962	6414641	65	59.659	104	21	57.906	377	21	274	GGAAGCTTTGTTTGGTCCTGG	ACCAAAGACAACCTTGGAACA
Aradu.A03	6612173	6.61217	0.197597	6612248	75	58.483	97	21	59.036	393	20	297	TCATGCTTGCATTCTTGGTCA	ACAAGAGGCATGTTGGCAAG
Aradu.A03	7057333	7.05733	0.44516	7057421	88	59.688	246	20	59.96	474	20	229	GTGGAGCACACTTGGCTTTC	TTCCCATTTGCAGAGGGACC
Aradu.A03	7080268	7.08027	0.022935	7080330	62	59.744	40	20	58.66	329	20	290	TGGGGTTTTGTGAACTCGGT	TCAGCCAAACAATGCCATGT
Aradu.A03	7221675	7.22168	0.141407	7221729	54	57.481	232	23	60.034	435	20	204	AGCATCACAACAAAGTTCAATCA	TGGTGGCTTGTTTGGACACT
Aradu.A03	7271377	7.27138	0.049702	7271451	74	59.091	63	21	59.094	330	22	268	TGCTGGCACTTAGGAGATTCA	TGATCAAGGCAAGTCACCTAGT
Aradu.A03	7415998	7.416	0.144621	7416066	68	58.369	91	22	58.733	356	20	266	ACAAACAGAGGTGTTCCAATGT	TGCCTTAGGAGTGAGGACAC
Aradu.A03	7475707	7.47571	0.059709	7475764	57	57.864	202	20	59.992	429	23	228	TTGTTTGGTGGTGCTTCTCA	ACAATGCATCCAATTTGAGGCAA
Aradu.A03	7547852	7.54785	0.072145	7547924	72	59.891	157	20	59.964	443	22	287	TGCCCTAGCATGGTAGCATG	CCAGCCATTTGAAAGTTGCTCA
Aradu.A03	7689721	7.68972	0.141869	7689785	64	59.747	2	20	59.889	201	20	200	GCCTCTGTAGCCATTGACCA	TGAAAGCAGCACAGGGACAT
Aradu.A03	7791861	7.79186	0.10214	7791920	59	58.445	50	22	58.433	345	25	296	AGCAACTGATGAAGAACCAACA	AGAGTACGTGACTTGTACTTTTTCA
Aradu.A03	7896621	7.89662	0.10476	7896675	54	57.466	174	21	59.685	454	20	281	ACCAAACCCACATTACCATCA	AATGTTGTGGCCGAAGCTTG
Aradu.A03	7904609	7.90461	0.007988	7904695	86	57.584	171	26	59.968	414	20	244	TTCCACCATTTATATTTGTGTCAAGT	AGCAAAGAAAGCTGCACTGC
Aradu.A03	8321867	8.32187	0.417258	8321926	59	59.605	169	20	60.064	368	21	200	GGGAAGACGCTGGCTGATAT	AGGTGCAAAACTTGGGACTCA
Aradu.A03	8376886	8.37689	0.055019	8376950	64	57.131	190	24	59.356	405	22	216	TGAAGTGACCAATTTATTTGACGA	ACTGGGATGAATTCTCCACACA
Aradu.A03	8586474	8.58647	0.209588	8586555	81	60.037	225	20	59.677	473	20	249	TCTCTACTGCCGACAGACGA	GGCTTGCAAGGCTCCAATTT
Aradu.A03	8922023	8.92202	0.335549	8922077	54	60.027	143	22	59.365	342	22	200	TACATGACTTGCACATCAGGCT	ACCATGAGTCTGCTAACACACT
Aradu.A03	8922299	8.9223	0.000276	8922369	70	57.387	104	24	59.831	400	20	297	AGGTTCTGTAGAATTAAGACTGCT	CTCGCTTTGTAGCTTTGCCC
Aradu.A03	9023719	9.02372	0.10142	9023803	84	57.723	200	21	58.363	484	20	285	AAGGGAGGTGTAGAGAAACCT	GACAAAGTACGTAGGCGCAT
Aradu.A03	9182803	9.1828	0.159084	9182863	60	59.411	87	20	59.685	375	20	289	CCGCCTTAACTTCGTTTGCA	CCGCTGCAATTTGGTTCTGT
Aradu.A03	9281249	9.28125	0.098446	9281300	51	57.315	178	28	59.891	433	20	256	AGTAGACTAAAAACAGAATAAATTCCCA	TCCTTGCTTGCCTTCGTTCT
Aradu.A03	9311380	9.31138	0.030131	9311451	71	59.902	108	20	59.926	391	23	284	CGGCAAGCAGATTCTCAAGC	TCACAAATCAAGGGGTGTCATCT
Aradu.A03	9378256	9.37826	0.066876	9378341	85	60.035	244	20	59.749	481	20	238	GAAGGAAGCCCGTGATTGGA	GGGGGCTGTACAGTCTTGAG
Aradu.A03	9381182	9.38118	0.002926	9381257	75	60.11	64	20	59.903	342	20	279	GCCCTGAGTGCACGAAATTG	GAAGAAAGCGTTGCCGGATC
Aradu.A03	9672838	9.67284	0.291656	9672893	55	60.109	157	20	60.179	410	20	254	GAGGCTTCTCGACTCGCTTT	AGGTGTCTGATCCAACCCCT
Aradu.A03	10121047	10.121	0.448209	10121097	50	59.044	70	20	60.036	350	20	281	TCACGTAGTAGCTGTGCACA	GATTGTGGCAGGACGAGGAA
Aradu.A03	10555131	10.5551	0.434084	10555187	56	59.824	172	20	60.751	374	20	203	TGTAGAAGCGCTCCATCCAC	TCCCCATGCATAACGCCTTG
Aradu.A03	11725181	11.7252	1.17005	11725247	66	59.965	61	20	60.747	266	20	206	TGTCTCTTCCCGTGGCTTTC	GCACAATTACTAGGGCGGCA
Aradu.A03	11975057	11.9751	0.249876	11975126	69	59.935	257	21	60.393	459	20	203	CCTAACAATGTCGGCATGCAG	GCTACCAGCCTACCAACACC
Aradu.A03	12323594	12.3236	0.348537	12323650	56	60.035	127	20	59.11	393	21	267	GCTAAGACATGGCCACTGGT	CACACGGGAAAATAAAGCCCA
Aradu.A03	12409982	12.41	0.086388	12409928	54	59.764	172	20	59.671	450	20	279	AAGCTTCGTGTTGTCATGCG	TCTTGCCATGGCTAGCAACT
Aradu.A03	12648033	12.648	0.238051	12648105	72	59.895	80	20	59.97	352	20	273	GTCCAGAGCCATTAGTCCGG	CGGAACCTTCGGATACCTCG
Aradu.A03	12797221	12.7972	0.149188	12797277	56	58.737	52	20	59.378	255	20	204	CCTACCAAGGTGGTCTCGAA	TCCTGATGTCTGCCATTGCT
Aradu.A03	12881680	12.8817	0.084459	12881735	55	59.966	99	20	60.035	381	20	283	TGAACTTAGAACCCGCGCTT	GGGAAGTCTCAGCAGGCAAT
Aradu.A03	13137017	13.137	0.255337	13137080	63	59.898	99	20	59.997	353	21	255	TTTGTGACATTTGCTGCGCA	ACTGCTTCTTCCTCTTGGCTC
Aradu.A03	13461930	13.4619	0.324913	13461984	54	60.603	0	20	59.76	202	22	203	TGTGCATGCGATCAGTGTGT	TGTAAAGCCAGCCTAATGAGCT
Aradu.A03	13521223	13.5212	0.059293	13521278	55	60.179	6	20	60.107	211	20	206	TGCCCTACAACCTCCCTCTT	TTCGCGGGCAATACCTTGAT
Aradu.A03	13735979	13.736	0.214756	13736060	81	60.478	0	20	60.041	201	20	202	GCCCCCTAAGACCCCCATAT	GTTCAGGTTTTTCCGTCGGC
Aradu.A03	14138873	14.1389	0.402894	14138927	54	59.426	52	23	59.822	328	20	277	TGGTCAGTTTGTTGTTTTGGTGA	TCTCTTAGGCGGAATGGTGC
Aradu.A03	14221784	14.2218	0.082911	14221834	50	59.965	35	20	59.817	276	20	242	ACTGTCAACCCGACACATCC	TTGGCAAGGACGGTGGTTAA
Aradu.A03	14289169	14.2892	0.067385	14289249	80	59.711	87	24	59.972	305	20	219	TCATTACTCCAAGTGTAAAGGCCT	GTGCCGACATTAATCCGTGC
Aradu.A03	14465710	14.4657	0.176541	14465765	55	57.537	134	24	57.718	372	26	239	TGAAAAAGTGACCATGTCAAATCA	TGTGTAAGATGAAAAAGTTAACACCA
Aradu.A03	15704725	15.7047	1.23902	15704799	74	59.89	229	20	59.965	461	20	233	AGGAAAGCACATCCACCGTT	TGTGGACGTGGATGGTCTTG
Aradu.A03	15714505	15.7145	0.00978	15714580	75	60.037	167	20	57.225	404	22	238	TGACCGTCCATTCTCTGTGC	TCTCGTAATACCTGAGGAGAGT
Aradu.A03	15828402	15.8284	0.113897	15828456	54	60.179	101	20	59.229	342	27	242	ACTAGGCTGTCCAGGTTCCA	AGTTGAGTTTGATATATTCGAAAGCCT
Aradu.A03	16536135	16.5361	0.707733	16536223	88	59.959	133	20	60.321	333	20	201	TGTTCCTCGCCCTCCTCTTA	GTTGAATTTGCACCAGGCCC
Aradu.A03	16650196	16.6502	0.114061	16650266	70	58.57	128	22	59.824	327	22	200	AATTTTCAATTCTGAGGGCCGA	ATGGGAAGGATTTGAGGTAGGC
Aradu.A03	17376588	17.3766	0.726392	17376640	52	59.924	187	23	60.339	452	21	266	TGGACCAGATTGATTTTGGGACT	CCAAGAGGCTGACAGAGTTCC
Aradu.A03	17796269	17.7963	0.419681	17796342	73	60.038	201	20	59.96	447	20	247	TGATGAGGACTGCACGACAC	AGGAGGAGGGAGTCACAGTC
Aradu.A03	17833437	17.8334	0.037168	17833510	73	59.865	105	21	59.967	332	20	228	TCTTCGCTGAGTAGTCCATGC	GCCTTGCTGGTTGGAAACTG
Aradu.A03	17954742	17.9547	0.121305	17954802	60	57.165	0	23	59.46	246	20	247	GTTGTGGTGCCTGTAATTGATAT	TGGCCGAAATCTTGATCCGA
Aradu.A03	18050081	18.0501	0.095339	18050155	74	60.11	20	20	60.607	231	20	212	CGTGATGCACCTTGTTGAGC	TACTGGTCTCGACCTGCGAA
Aradu.A03	18070856	18.0709	0.020775	18070936	80	59.767	42	20	58.557	284	24	243	GACACGCTTGCAGAAGTGAC	AGGTGTCATATGCATTCACAATCT
Aradu.A03	18086045	18.086	0.015189	18086116	71	59.898	192	20	59.601	433	24	242	AGAAACAAAACGGCAGTGCC	CGAAACTTGATGAAATTAGGGGCT
Aradu.A03	18370580	18.3706	0.284535	18370508	72	59.595	56	20	59.454	354	20	299	TTTGAGCAATCCTGGCCTCA	AACTTCATGGGCTATGCGGA
Aradu.A03	18373530	18.3735	0.00295	18373457	73	57.438	210	28	59.236	431	23	222	GCTCTTTTGTATAGTCAACAATTTAACA	ACACTAATGAGTCATGAGTCCGT
Aradu.A03	18486686	18.4867	0.113156	18486786	100	59.83	171	20	58.671	416	24	246	ATTGTACGGAGGTGACGACG	TGCATACAAAATTGTCCCTAAGGT
Aradu.A03	18813925	18.8139	0.327239	18813980	55	58.855	150	20	58.002	379	21	230	TCCACCCACATGAACCAAGA	TGACCAACTTTCTTGCAGTGA
Aradu.A03	18983471	18.9835	0.169546	18983557	86	57.281	116	22	59.264	415	21	300	TCGATGATGACTAAAGCTCACA	ACGTGCGAAAACAAAGACACT
Aradu.A03	19365542	19.3655	0.382071	19365604	62	60.04	246	20	60.037	455	20	210	TTGATATCGACGCCGGTAGC	TGACAGCAATCTGACCCGAC
Aradu.A03	20053366	20.0534	0.687824	20053416	50	59.969	58	20	57.521	312	23	255	CCAAGTTGTTCCACGGCTTG	AACTCACGGGTTCTATAAGTTGT
Aradu.A03	20975360	20.9754	0.921994	20975444	84	59.819	147	20	60.037	405	20	259	TAAACCAACACTGTGCGGGA	CACTTTCTACGCCAGCTCCA
Aradu.A03	20981989	20.982	0.006629	20982045	56	59.964	194	20	59.459	423	21	230	GCCAGGACGGGTCTTAAACA	CCGAGTTGTGCATCATTTGGT
Aradu.A03	21209082	21.2091	0.227093	21209147	65	60.037	108	20	59.475	358	24	251	TTGATGTGTCCTCGTCAGCC	TGTCCTAACTATCAAACACCGTCT
Aradu.A03	21815915	21.8159	0.606833	21816002	87	59.961	244	20	58.428	449	20	206	ATTGTTTCGGCCTAGCCCAA	GGTAAGTCCCTCCCCGTTTA
Aradu.A03	22355452	22.3555	0.539537	22355529	77	60.813	65	20	60.033	343	20	279	GCTGAGGCAAGCGATGATCA	ATGGATTTCCACCCCTGCAG
Aradu.A03	22468451	22.4685	0.112999	22468514	63	59.591	205	21	59.613	461	20	257	CGCCACTGAGGTAGCTAATGA	TGGTGGCGAATTTTGGTGTG
Aradu.A03	22469456	22.4695	0.001005	22469527	71	58.495	171	28	59.966	437	20	267	TGGCAAGTTATTAACATTTGTTAGATGT	GTGTGTCTCACCCGCCTAAA
Aradu.A03	22471245	22.4712	0.001789	22471332	87	60.179	0	20	59.593	199	21	200	CGTCCACGTCCATGTCTACC	ACTCGATGACGATGAGCATGT
Aradu.A03	22560965	22.561	0.08972	22561052	87	60.026	145	22	58.928	404	20	260	TCCCTCCTCACCATTGAATGTG	ACTGGGACAACTTATGGGCA
Aradu.A03	22613230	22.6132	0.052265	22613301	71	59.017	23	20	59.05	224	21	202	TCAGGTGTGGCTGCTATTCA	GGCTTTTCTGTGAAGTGCTCA
Aradu.A03	22839173	22.8392	0.225943	22839232	59	59.334	14	20	60.68	312	20	299	CGAAACCGGCTTTTGGAGTT	TCCATGCCCATTTGGACGTC
Aradu.A03	22989413	22.9894	0.15024	22989474	61	58.862	234	23	58.979	435	22	202	GCTAATTATCAGTTGTCAGGGGG	GTGTTCCAAAACCCAGTTCTGA
Aradu.A03	23105082	23.1051	0.115669	23105142	60	57.456	65	21	57.527	334	27	270	ACGAACCAAATCTCATCGGAT	TTCTCTTCTCTAATCATTCTTCTCTCA
Aradu.A03	23107120	23.1071	0.002038	23107206	86	57.507	148	24	60.039	348	20	201	AGAGAAAAGTTGGAGTCTCTTTCT	ACGAGAAGCGACACGTGATT
Aradu.A03	23210757	23.2108	0.103637	23210809	52	59.896	147	20	59.785	410	21	264	GCGGGAATGGTAACTAGCGA	TGCCTCCCATATTTGTCCCTG
Aradu.A03	23436282	23.4363	0.225525	23436346	64	60.134	191	21	59.301	410	20	220	TGGGCAGTTGTGCTTAACAGA	GCTTCCTTCCTCCTCCCAAA
Aradu.A03	23440523	23.4405	0.004241	23440578	55	59.933	38	21	59.963	248	20	211	TGCAGGTTGATGTTGCACTTG	ATGCTGTGTGTTGGGAGGAG
Aradu.A03	24498170	24.4982	1.05765	24498222	52	59.667	1	20	57.565	200	20	200	TCCAAGATTTGCTCCCCCTG	TTTTGGGCTGACTGACTGTT
Aradu.A03	25040575	25.0406	0.542405	25040641	66	59.606	86	20	59.963	339	20	254	TGTGACTCTGCATGCACTGA	CCACTAAGGCAGCCTCACAA
Aradu.A03	25455989	25.456	0.415414	25455920	69	58.774	183	26	58.074	452	23	270	TCCTGAATTTGAAGTCTCAATTCTCA	TGCACGTTTAACACATCAAATGT
Aradu.A03	25688334	25.6883	0.232345	25688405	71	60.108	69	20	59.928	268	21	200	CACAGGGTCCATCCTTCGAC	ACAAATTGGCACACCCATTGG
Aradu.A03	25861608	25.8616	0.173274	25861697	89	59.884	152	20	59.659	373	21	222	TCCAGCAAGTCCTCCCTGTA	GGCCTTTCTTTGGTGAAGTGG
Aradu.A03	26049860	26.0499	0.188252	26049797	63	59.678	38	20	57.434	317	26	280	ACTTTCTCCGGCAGTCCTTC	TGACACATATTTTGATAGTGAAAGCT
Aradu.A03	26175092	26.1751	0.125232	26175167	75	57.291	79	27	59.816	351	25	273	AGATGAATTTTAGCAAAAATGCTACAA	TGCAACATGACATTCTCTAATTGCA
Aradu.A03	26635316	26.6353	0.460224	26635368	52	60.034	129	20	59.214	412	21	284	TCACAGCCACTTTGTTGGGT	ACCCTCCCAAACTTTGATCCA
Aradu.A03	26636730	26.6367	0.001414	26636799	69	59.676	62	23	59.963	331	20	270	ACCACTGGACATTAACTTCGTCT	TTCTTGTTGCGGCAGAGGAT
Aradu.A03	27057405	27.0574	0.420675	27057470	65	59.461	47	20	59.96	311	20	265	TGCCGTCAGCATCAAGATCT	TTTGGGATTGGGGTAGTGGC
Aradu.A03	27234170	27.2342	0.176765	27234250	80	59.676	206	20	59.894	442	20	237	TGGTAGCGTCAAAGGAAGGG	AACAGACGCACCAGCTTGTA
Aradu.A03	28989228	28.9892	1.75506	28989307	79	59.966	141	20	60.036	375	20	235	CACGAGACCAGCTTTCCACT	GTGTTAAGGCGGCTACCCTT
Aradu.A03	29228069	29.2281	0.238841	29228126	57	59.439	176	22	57.73	400	20	225	TCGTTGATGTGCCTCTACTTGA	AAGGGGAAGGCATCTAGTCA
Aradu.A03	29383082	29.3831	0.155013	29383133	51	57.459	1	27	57.082	271	26	271	TCACGTGCTTATCTATTCATAATTTGA	ACAAATGGAGTTCACAACTAATTAGA
Aradu.A03	29445998	29.446	0.062916	29446052	54	59.998	15	21	59.158	304	24	290	GCAGTAACGGAGGAAAGTCCA	TCCATATGTCGTATTGTATGGGGT
Aradu.A03	30047049	30.047	0.601051	30047119	70	60.105	111	20	59.824	379	20	269	GGAGGAGATACAGGGCAGGA	ACTTTGCTTGTGCACCAACC
Aradu.A03	30048180	30.0482	0.001131	30048241	61	60.036	183	20	59.96	438	20	256	TTACCACCCCATGCGTCTTC	TGGGGCCTGGAAATACAACC
Aradu.A03	30308317	30.3083	0.260137	30308373	56	57.431	91	21	58.83	390	20	300	TGTGGCACCTTTCTTAGTTCA	TGACGAGGAGTGTAATGCGA
Aradu.A03	30335216	30.3352	0.026899	30335275	59	60.179	124	20	59.754	324	20	201	CAGTACTGCTCCTCTTCGCC	GCCACAATTAGCCACCAACC
Aradu.A03	30428609	30.4286	0.093393	30428707	98	59.466	285	20	57.64	484	24	200	TGCCCACCAAGTGTTTGTTG	TCCACAAATCTTAGCTGACTTACT
Aradu.A03	30467046	30.467	0.038437	30467106	60	60.031	0	20	60.179	219	20	220	CATCCTCCCCCTGGTAGACA	GGGGTCGGCTAATGGAAGAC
Aradu.A03	30792670	30.7927	0.325624	30792585	85	59.829	110	20	60.04	316	20	207	GTGGTGTTTGGTGCGTTTGA	CTGAAACGAGGCAAACTGGC
Aradu.A03	31376702	31.3767	0.584032	31376766	64	58.6	160	25	59.967	416	20	257	TGCACATACTCTTAAAATACACGGA	GACGATGGATGAGGGCTGAG
Aradu.A03	31529865	31.5299	0.153163	31529924	59	59.967	153	20	59.896	420	20	268	GAGTGAAGGGTGTGTGCGTA	AGTTTGTGCGAGTTCGAGGT
Aradu.A03	31808210	31.8082	0.278345	31808273	63	60.04	97	20	59.963	296	20	200	GCAGCATCATGCATCAGAGC	AGTCCAAGATGCTGGTGGTG
Aradu.A03	32560401	32.5604	0.752191	32560459	58	59.536	129	20	60.107	350	20	222	TTGCAGACTTGACGACAGGT	ACACATTGGAGGGGCATAGC
Aradu.A03	32826466	32.8265	0.266065	32826536	70	58.858	1	20	60.179	210	20	210	GCCTTCAAGTTGTGCAATGC	TGTGCCGTCATGTGAAAGGT
Aradu.A03	33300851	33.3009	0.474385	33300933	82	58.776	147	25	59.551	370	20	224	ACATGTCAACAAAGACGAGATTAGT	GACATAGCTGTGCCAAGTGC
Aradu.A03	33420600	33.4206	0.119749	33420662	62	59.504	153	22	60.397	367	20	215	GGAATCTTAACCAAACCAGCCC	TGCACCTTCCTTGCAGGTTT
Aradu.A03	34519409	34.5194	1.09881	34519341	68	57.66	218	24	59.969	465	20	248	TGGTCTTGTTTTCTTGTTTTCAGT	TTAAAACAGCAGCGGCCAAC
Aradu.A03	34865131	34.8651	0.345722	34865217	86	59.965	137	20	60.224	356	22	220	TTCCTTTGTGGCGAGTCTCC	GCAAACCTGCAAGAATTCCACA
Aradu.A03	35174754	35.1748	0.309623	35174809	55	59.895	141	20	60.321	420	20	280	AAACATGACACGACACGGGA	TGTCAGCGTGTCCATCCTTG
Aradu.A03	35221547	35.2215	0.046793	35221605	58	60.322	5	20	58.908	273	22	269	CTTGACAGTGGAGGAAGGGC	CCCTGTGCATGACTAATTTGGT
Aradu.A03	35588401	35.5884	0.366854	35588351	50	57.736	51	22	59.684	294	20	244	ACAGCAAACCAACAAGAAAACA	AATTGCTGCTGGTTGCTGTC
Aradu.A03	35597567	35.5976	0.009166	35597626	59	57.039	80	28	60.159	279	22	200	TTCACTTTTGTGTTTTAGTTCAAATTTC	CTACTATGCCACCTTGTGAGGG
Aradu.A03	35597937	35.5979	0.00037	35597990	53	57.42	81	26	57.099	348	28	268	AGAAGTAATGTCATCAAAGGCATAAA	TCGAATAAATTAGATTCGGTTTACTACT
Aradu.A03	35625503	35.6255	0.027566	35625422	81	58.191	181	25	59.529	414	20	234	TCAGAATTGAAATTCACTGCAAAGT	TGGGATAGATGCTGCTGGTG
Aradu.A03	36161997	36.162	0.536494	36162066	69	59.595	214	20	59.44	413	21	200	TGTGAGTGTGGCCAATGGAT	GGGAAGAAGGGAGAAATCGGT
Aradu.A03	36910584	36.9106	0.748587	36910640	56	59.894	194	20	59.668	409	20	216	TCTCAACCTGGAACACGTGG	AGCTCCTCGGGTAGACTCAA
Aradu.A03	36962522	36.9625	0.051938	36962575	53	60.106	177	20	60.179	408	20	232	CCTTGTCATGGCCATGGGAT	AGCCTCAAAAAGCTCAGGCA
Aradu.A03	37078861	37.0789	0.116339	37078913	52	59.885	51	20	59.96	258	20	208	ATTTGGGCCTGGAAAGCTCA	AGAATCAAGGGCCATGTGCA
Aradu.A03	37721788	37.7218	0.642927	37721737	51	59.174	131	20	59.374	358	22	228	CCCATGCAAGGAAATGGACC	TGGCTTTTACACTCAGACTCGA
Aradu.A03	37783622	37.7836	0.061834	37783690	68	57.472	122	26	59.606	389	24	268	AGTACATAAACTTGTGGGAAAAAGAA	TGAAAACGTTAGGGACAAAAACGA
Aradu.A03	38608703	38.6087	0.825081	38608758	55	57.161	146	28	60.679	400	20	255	ATTTGTAAACTAATCATTGACGTCTTTT	AACTACATGCTGCCAGCTGG
Aradu.A03	39348911	39.3489	0.740208	39348984	73	59.162	155	21	59.223	440	20	286	ACCTAAAGCTAATCCCAGCGT	ACCCCACACTAACATTGCCT
Aradu.A03	39661964	39.662	0.313053	39661893	71	60.108	48	20	60.461	343	20	296	GTACCTGCTTGCTACCCTGG	GCTCAGAGTATGCAACCGCT
Aradu.A03	40219578	40.2196	0.557614	40219501	77	59.323	176	20	59.664	415	21	240	GAATAGGCGAGGCTAGCTGT	TGGTTGTGCATCTTTGGTTCG
Aradu.A03	40705763	40.7058	0.486185	40705712	51	59.044	34	21	60.034	259	20	226	TGTGCAGACTGAACAAATGGG	AGCACCAGAAGCAGCATGAT
Aradu.A03	41145119	41.1451	0.439356	41145063	56	60.038	76	20	60.107	284	20	209	GCACAGTCAGCGAGGTACTT	CGGAGGTTTATCCCACCCAC
Aradu.A03	42327364	42.3274	1.18225	42327434	70	59.088	225	20	60.107	449	20	225	TGGGAGGCGATTCTGATTGT	TGGGAGCTAAAGCATGAGGC
Aradu.A03	42704174	42.7042	0.37681	42704228	54	60.029	209	20	59.391	449	20	241	GACCCCCTTCCCCCTCTTAT	CCAGCTTAAGTCTGTCCGGT
Aradu.A03	43120948	43.1209	0.416774	43121029	81	60.035	162	20	59.568	426	21	265	AAAGGCTCCACCTCCGAATG	TGAGTGGGTTAGGAGAGGTGA
Aradu.A03	43212485	43.2125	0.091537	43212567	82	59.22	120	23	60.179	400	20	281	TGTATGATAAGCAAGGGTCTGGT	AACCCAGTTGCTGGTAACCC
Aradu.A03	43435247	43.4352	0.222762	43435309	62	59.96	65	20	59.96	311	20	247	GAAGCCTGCTTAAGGGGGTT	CCACTGCCCAAAATCCCTCT
Aradu.A03	44194000	44.194	0.758753	44193933	67	59.258	118	22	59.037	335	21	218	CTCACTGTTGTTGTGTGTGTCA	TGAGCCATTTCACAACCCTTG
Aradu.A03	44864368	44.8644	0.670368	44864287	81	60.107	43	20	59.833	255	20	213	TTGCTGGGCTCAAGACAACA	CTGCTGCAAACCGCTCTAAC
Aradu.A03	45101133	45.1011	0.236765	45101191	58	59.756	46	20	59.129	246	20	201	GACCAGTCTCGTGTTCTCCC	TGTGTGTGTGTGTGTGTGTG
Aradu.A03	45112174	45.1122	0.011041	45112247	73	59.899	41	20	59.387	339	21	299	GCATTGCTTTCGCGGGTATT	ACAACATACCTTTGTGCAGCC
Aradu.A03	46000288	46.0003	0.888114	46000344	56	59.826	75	20	59.966	364	20	290	TCGTTTTGTGGTGGTTTGGC	CGGACACTTTCTGCAGAGGT
Aradu.A03	46101752	46.1018	0.101464	46101819	67	60.327	61	20	60.324	305	20	245	ACCGGGCCCAGGTCTAATTA	AAACTCATCCCCATTGCGCT
Aradu.A03	46487351	46.4874	0.385599	46487425	74	58.692	79	20	57.588	376	23	298	CTGTGCACTTGTGCTTACCA	TGCACTAGATCATCTTCTTGTGT
Aradu.A03	47576847	47.5768	1.0895	47576923	76	59.969	113	20	60.036	332	20	220	CACACTACACGAACACCCGA	GTGGAACCCTCTGGAGAAGC
Aradu.A03	48145421	48.1454	0.568574	48145483	62	59.63	93	22	60.029	368	22	276	TGATCTCATAAGGCCGCATTCT	AGAACGTCTCGTGTATTTGGCT
Aradu.A03	48146610	48.1466	0.001189	48146661	51	59.371	102	22	57.141	396	20	295	TGCCTTTGCTCATGTGATTTGT	AGACGATCTTGCCTCCAAAA
Aradu.A03	48333164	48.3332	0.186554	48333231	67	59.817	112	20	59.747	395	20	284	AGCCTTGGAGCAACAGTTGA	CCTCGGAGGAATTGGAGCAA
Aradu.A03	48851824	48.8518	0.51866	48851908	84	57.573	12	22	57.408	223	22	212	TCTTTGTTGTTTCGCTTGTGAA	AACGTTTGATTATGGCAACCAA
Aradu.A03	49488090	49.4881	0.636266	49488152	62	59.06	3	21	57.83	266	20	264	CCGAAGCAAGTTCACAAGTGA	ACACATTGACGCTAGCAACT
Aradu.A03	52198317	52.1983	2.71023	52198375	58	59.824	119	20	59.273	359	20	241	GAGATCGTGCTGTAGGGCAA	CCATCAACCAACGATGGACG
Aradu.A03	55750316	55.7503	3.552	55750381	65	59.898	51	20	60.11	279	20	229	CAAAGCCATCATGCAGAGGC	TTGAAATTGTCTTCGCGCCG
Aradu.A03	56996217	56.9962	1.2459	56996301	84	59.652	184	24	60.037	466	20	283	TGGGATATAATGAGAGTGGTGGTG	CATCTCGACACTGGGCAAGT
Aradu.A03	57560428	57.5604	0.564211	57560511	83	60.536	191	20	60.463	418	20	228	TCGGGACTTCCTTTGTTGCC	AAAGCTATCAGGCAGACGGC
Aradu.A03	60857749	60.8577	3.29732	60857694	55	59.294	143	22	59.41	342	20	200	TTGAAGGAGTGAGGAGAAAGCA	CATGCCTGACCATGCATACG
Aradu.A03	63262033	63.262	2.40428	63262087	54	60.038	184	20	59.888	435	20	252	TGTAGAGCTCAACGCCACAG	AGAATTTGGCCCGAGGTTGT
Aradu.A03	64169347	64.1693	0.907314	64169274	73	60.109	100	20	60.039	349	20	250	GTGAGATTCGTTCGGAGCCA	CGTGACCTCAGCCGTTACTT
Aradu.A03	65050924	65.0509	0.881577	65051012	88	58.968	133	23	59.63	391	20	259	TCCATCCATGCATTTCAATTCCA	CGAGGAAAATTGTCTCGCCG
Aradu.A03	70455978	70.456	5.40505	70456028	50	57.961	48	21	58.981	277	22	230	AGGGTCAATTGTTGGTTTGGA	GACATTGAGTCATTGATGCCCA
Aradu.A03	72566737	72.5667	2.11076	72566794	57	59.904	110	20	57.482	381	20	272	CGTTTCTTCCCGGAATTCGC	AGCCCGCATTTTAACCCTTA
Aradu.A03	73055916	73.0559	0.489179	73056000	84	59.528	5	20	60.106	265	20	261	TCTCCTTTTCACCTTGCCGT	GAGGAGGAGGAGGAGGACAG
Aradu.A03	73796083	73.7961	0.740167	73796008	75	59.081	234	20	60.179	443	20	210	CCCCCTGGTTCTCTGCATTA	AAACCTGGCAAGGAAGGGAC
Aradu.A03	74895270	74.8953	1.09919	74895323	53	59.173	29	22	60.109	266	20	238	ACAACCGAAAAAGAAACCCACA	CACCCATGCGGATGTTGTTG
Aradu.A03	74899793	74.8998	0.004523	74899858	65	59.465	210	20	60.107	424	20	215	GAGGGACAGAGTCTCCTTGC	GTCGCTCTCACCTCCCTCTA
Aradu.A03	75058559	75.0586	0.158766	75058609	50	60.036	76	20	59.965	318	20	243	TTTATCGGCAGGTGGGTGAC	CTCCGCCCTGTTTCTTCTGT
Aradu.A03	76600799	76.6008	1.54224	76600720	79	60.109	191	20	57.468	401	24	211	CCTAATGCACGGGTTTTGGC	TGAAACCTAACATTGTCCAAAACA
Aradu.A03	76606984	76.607	0.006185	76606932	52	59.172	113	24	58.932	392	22	280	TCACTGTCACTTAGCTAACTCACT	TGCACATTGCATTCATGGTTTG
Aradu.A03	78742764	78.7428	2.13578	78742693	71	60.46	262	20	60.035	466	20	205	TTCATCACCTCTAACGGCGC	ACGGGTTTGTGGGCTATGAG
Aradu.A03	79564285	79.5643	0.821521	79564220	65	60.039	193	20	60.249	431	20	239	TGCAAAGTTAATGCACGCCC	ATCTCACGCGCACTACATCC
Aradu.A03	79882715	79.8827	0.31843	79882632	83	59.966	46	20	59.965	306	20	261	GTGTCGGATATCAGGGCCAG	GAGGATGGGGATTCTGCTCG
Aradu.A03	82122139	82.1221	2.23942	82122195	56	59.72	248	24	59.334	447	20	200	TCAGCACTTTTTACATTCATGGCA	AAAACTACCGGCAAGTGCAC
Aradu.A03	84294291	84.2943	2.17215	84294352	61	59.846	115	26	58.044	338	23	224	ACCGTGACTACTTATATCTGTTTGGT	TCCTTTCGTCAATTTGAGAGTCA
Aradu.A03	88196557	88.1966	3.90227	88196609	52	58.83	186	20	60.034	445	20	260	ACAAGTCACAACGGCAAACA	TACTCTTGCTGGGGCCAATG
Aradu.A03	90447549	90.4475	2.25099	90447626	77	59.605	160	20	60.036	425	20	266	GGCCACCGATTGCTCTATCT	ACTGCTGCCGCAAAGTAGAT
Aradu.A03	90852479	90.8525	0.40493	90852538	59	60.389	11	20	59.382	276	20	266	AACTCGAGCCTCTTTGCGAG	ACCGAGCTAGGCAAAATGGA
Aradu.A03	91568573	91.5686	0.716094	91568633	60	59.759	134	20	60.035	362	20	229	TCATATGGTAGAGCGCTCGC	CGAGGGGCTGTCAGGATTTT
Aradu.A03	92572084	92.5721	1.00351	92572152	68	59.315	212	20	59.969	449	20	238	TCAATGTCTGCTGGTCCGAA	GCAGGCACGTGTTTGTCATT
Aradu.A03	92872569	92.8726	0.300485	92872651	82	59.997	66	21	59.122	330	24	265	TGCCTCTAATCCAAACACGCT	ACAATCTCAATGCATATGTGACGT
Aradu.A03	93652161	93.6522	0.779592	93652223	62	57.822	13	23	58.534	311	22	299	TGGATAAAACAAGATGGAGCAGA	TCATTCGAAATGATGCATCGGA
Aradu.A03	94055769	94.0558	0.403608	94055713	56	59.22	21	20	59.89	317	20	297	AGGACTGGATTGGCCTTGTT	CAGAACGGTGGAGGGGAAAA
Aradu.A03	94082101	94.0821	0.026332	94082048	53	57.168	96	20	60.32	295	20	200	ACTCCGTAATGTTGCAGACA	CGTACCAGACGCCTTTTCCA
Aradu.A03	94449801	94.4498	0.3677	94449859	58	60.106	26	20	59.68	314	20	289	AGGAGGCCAGCTCTACCTAC	TTCGTTAGGAGGTGCAGGTG
Aradu.A03	94466620	94.4666	0.016819	94466688	68	59.817	95	25	59.997	354	21	260	TCTCATCTAGCTCACGTAACAAACT	GACTCTTGTGCAAGGGCTACT
Aradu.A03	96430519	96.4305	1.9639	96430461	58	59.15	223	20	60.474	429	20	207	TCCCCATTGTGTCAAGTGGT	AACCCCAACCCTTCGGAGTA
Aradu.A03	99609296	99.6093	3.17878	99609353	57	60.25	113	20	59.891	316	20	204	ACACGGGTTATGTGCGTTGA	TGAGGTTGCCACAAGGACTC
Aradu.A03	100073788	100.074	0.464492	100073862	74	59.894	121	20	59.672	382	20	262	CGGCCCAAATCCGAGACATA	TGTTCATGAGCCGGGTCATT
Aradu.A03	100744361	100.744	0.670573	100744452	91	59.113	124	22	59.836	416	24	293	GGTCTTGGACTTTGTTGATGCT	TCTTCAAGGGACTTCTTTGTGACT
Aradu.A03	101247839	101.248	0.503478	101247787	52	59.81	36	23	59.926	297	21	262	GCATGTGCATAAAGTACCACACA	TGGAGTGGCCATAAAAACCGA
Aradu.A03	103824578	103.825	2.57674	103824654	76	60.034	138	20	60.038	430	20	293	TAAATGCCCTCCTGCAGGTG	GAGAAGCTGACCGTCAAGCT
Aradu.A03	103848635	103.849	0.024057	103848690	55	58.639	89	20	60.036	363	20	275	TGAAGTTGAACGCGACAACA	GTGGTACCTGCAAGGGACTC
Aradu.A03	104002676	104.003	0.154041	104002772	96	58.926	107	23	57.073	395	20	289	AGCATGAGTTTGCATAAGACACA	ACTCCATCCTATGCTTCAGC
Aradu.A03	104535382	104.535	0.532706	104535457	75	60.109	58	20	60.104	335	20	278	CTTGCGGGAATGCATTGCTT	AAGACTGGGTCCAAGAGGGT
Aradu.A03	104947481	104.947	0.412099	104947539	58	59.023	117	20	57.239	401	20	285	ACCTGCTAGCGTCTTTCCTT	TTGTGTATCCACATCAGCGT
Aradu.A03	104965774	104.966	0.018293	104965852	78	59.749	16	20	59.52	215	20	200	GGGAGACAGGTGCCTAACTG	GGGATTGGATGGAAGGAGGG
Aradu.A03	105913985	105.914	0.948211	105913896	89	58.881	63	22	60.252	359	20	297	CGAGTCACTGCATCTATTGTCC	CCCCCGACTTTGGAAACCAT
Aradu.A03	105932011	105.932	0.018026	105932068	57	59.678	35	20	57.687	329	21	295	CCTGCCTTTCCTGAAGTCGA	AGGCAGAAAAGTTCTTTGGGA
Aradu.A03	106495481	106.495	0.56347	106495549	68	59.964	117	20	60.106	338	20	222	CAATCACAACCTCCGACCCA	TTTGGAGTGTGGTGGCATGT
Aradu.A03	106631854	106.632	0.136373	106631933	79	59.602	119	20	59.214	376	21	258	CACATGAGGGGTGTCAGTGT	AGGTCCACCCAAAAAGGATGA
Aradu.A03	107147883	107.148	0.516029	107147948	65	59.677	7	20	59.72	229	21	223	GCTCCAACTCTCCTGCAGAA	TGGCAAGAGTCATCCTTCCTG
Aradu.A03	107403533	107.404	0.25565	107403613	80	59.397	158	20	60.036	448	20	291	CCAACTTTTACAGGCCTGGC	CCCAGCTTCCTCAACTCCAG
Aradu.A03	107528069	107.528	0.124536	107528119	50	60.036	159	20	60.179	373	20	215	AAGCGCTTGTGAGGTATGCT	ACCAAGCAGAACCTCGCTTT
Aradu.A03	108133570	108.134	0.605501	108133636	66	60.035	170	20	60.25	460	20	291	GGGTGTGGGTGATGTGGTAG	ACTTGGAGCCACGTTTCCTC
Aradu.A03	108867377	108.867	0.733807	108867443	66	59.961	223	20	60.316	464	20	242	TGCACAAGGCCATACATGGT	CGCAGCAGCTGATTCATTCG
Aradu.A03	109034771	109.035	0.167394	109034828	57	60.039	10	20	60.318	258	20	249	CCTTGCACGCTTTTCCTTCC	CAGATTGTTGCTGCGCACAA
Aradu.A03	109731823	109.732	0.697052	109731881	58	57.823	66	26	57.072	339	22	274	AGAAAGGTTTGTACAATAATGAAGCA	AGCTAGTTATCGTGCTCATTCT
Aradu.A03	110331376	110.331	0.599553	110331459	83	60.202	203	21	59.293	447	24	245	GCTGGATGCAAGACAACATCG	TCTTAACCAGCTTTGTTGGTTTCA
Aradu.A03	110494920	110.495	0.163544	110494990	70	60.886	185	20	60.251	395	20	211	AAGGTGGAGAGCAAAGCACG	TGCTCTGCTTGGTTGCATCT
Aradu.A03	110552330	110.552	0.05741	110552410	80	60.109	115	20	60.034	410	20	296	GGAGTTCGTAGGTGGAGTGC	AATGTAGCCCCAGAAGCCAC
Aradu.A03	110676004	110.676	0.123674	110676059	55	59.697	95	22	57.576	299	23	205	TCCCTAACGTTTGGGGTAAGTC	TCTATGTATCGTTTTTGTCCCCA
Aradu.A03	110787713	110.788	0.111709	110787659	54	59.82	87	20	59.656	347	21	261	ATAAGTGGGGCGCTCGATTT	GGGATTTCGGGGACTACTAGC
Aradu.A03	111845483	111.845	1.05777	111845535	52	59.891	242	20	59.6	452	20	211	GGGGGCATTCGTCATCTGAT	AGTGGGAGCGAAAATCACCA
Aradu.A03	112202513	112.203	0.35703	112202582	69	60.106	99	20	60.038	353	20	255	TAAGGGTTTGTTGCTGGCCA	CGTTTCTTACAGGCCCGTCT
Aradu.A03	112232257	112.232	0.029744	112232318	61	60.035	189	20	59.611	434	20	246	GGCTTCCAGGAGAAAGGGTC	GTGCAAACAAGGATGGTGCA
Aradu.A03	112282759	112.283	0.050502	112282809	50	59.075	84	24	59.966	312	20	229	GTGATAAGTGTAACCTTGTACGCA	GCAGCAATGCAAGGAACCAA
Aradu.A03	113210765	113.211	0.928006	113210837	72	60.251	121	20	59.887	346	20	226	CCAGGCAGTGTGTGGATGAA	AAGGGCTCCATTTGCACTCA
Aradu.A03	113212957	113.213	0.002192	113213007	50	59.765	217	20	59.829	421	20	205	GTTGTTCCCTCGTTCTTGCG	GCAAATGCAGCAGGTCAGAG
Aradu.A03	114497096	114.497	1.28414	114497182	86	59.969	171	20	59.728	418	21	248	TTGACATTGTGGCTGTTGCG	TGCAAGCTACTTACGCTCAGT
Aradu.A03	114584307	114.584	0.087211	114584392	85	59.293	140	21	60.036	402	20	263	ACAGCAAAAGAGACCCATCCT	ACTTGCAGCAGCTATCGGTT
Aradu.A03	114590874	114.591	0.006567	114590949	75	59.97	181	20	59.895	394	20	214	GCAGTTTGCAGGTGTCAGTG	GATGAGAGTGAGGAGCTGGC
Aradu.A03	114614150	114.614	0.023276	114614206	56	60.093	111	22	59.303	393	20	283	TCCTGGAAGTTGTGACGTTTGA	ATTACCACCTGGTCCACACC
Aradu.A03	114614715	114.615	0.000565	114614785	70	60.035	87	20	59.74	311	20	225	AGCACATCATCCAGGTGTGG	TGCCCACTTTTTGGAGGACA
Aradu.A03	114621492	114.621	0.006777	114621561	69	59.897	121	20	59.995	390	21	270	TGACACACACGTGGAATCGT	AGGCATTCAGGGATTGAACGT
Aradu.A03	116606874	116.607	1.98538	116606946	72	59.003	35	25	59.159	309	20	275	TGGATAAGAATAGCGATTGCATTCA	TCCGTTTCACTTTGTCCCCT
Aradu.A03	116718001	116.718	0.111127	116718065	64	57.381	72	25	57.569	358	22	287	TGTTACCATTCATTTATGCGTTACT	TGTTTGCAAACTCCTTCTAGGA
Aradu.A03	116722811	116.723	0.00481	116722874	63	57.832	261	20	58.784	460	20	200	TGCTCAGTTCATTTCAGCGA	TCTGGAAGGCTGGCATATGT
Aradu.A03	116843316	116.843	0.120505	116843376	60	60.036	11	20	59.963	310	20	300	AGCCAACACTACCACCATCG	ATGACGATGGTGGCAGTGTT
Aradu.A03	117078829	117.079	0.235513	117078917	88	59.972	197	20	59.956	482	20	286	CAACATGCTCATGCTCGCTC	AGGGTCCCTCATCCCGTAAA
Aradu.A03	118072856	118.073	0.994027	118072939	83	59.891	166	22	59.305	378	21	213	TGTTGGATATGGTGGTGGTTGT	TGTGGAGTGTACATTTCCGGT
Aradu.A03	118442099	118.442	0.369243	118442156	57	59.317	223	20	58.283	453	25	231	TCCGACACAAATTCGGACCT	AGTGGTAATAACATAAGAGGTTGCA
Aradu.A03	118520802	118.521	0.078703	118520727	75	60.037	120	20	59.967	392	20	273	TAGAAGCACGCTGTGATGCA	GCAGCGATTAGTCTCCTCCC
Aradu.A03	118775114	118.775	0.254312	118775166	52	59.053	28	21	59.754	307	20	280	GAAAGCAAGTGTGTAGTGCCA	TACGCCACCACACATCTCTG
Aradu.A03	119145123	119.145	0.370009	119145174	51	59.67	205	20	59.963	414	20	210	TCCGGGTTGCCATGTTATGT	ACTCCGCAGCCAGAAATTCA
Aradu.A03	119152248	119.152	0.007125	119152304	56	59.072	97	20	59.675	389	20	293	CGTGCAACAACGAAGAGACA	GCTCCCCAACTGTCTAAGCA
Aradu.A03	119248804	119.249	0.096556	119248859	55	59.514	122	21	59.97	409	20	288	ACCGGATAGCTTGAGCATTCA	ACCATGTTCGTGCGTTTTGG
Aradu.A03	119300378	119.3	0.051574	119300441	63	57.404	85	23	59.669	367	23	283	AGGGACCTTCGTATAGGATAAGA	AGGCTAGGGATTTGAAAGTGACA
Aradu.A03	119341284	119.341	0.040906	119341339	55	59.142	26	21	59.825	228	20	203	GTGTTTTTGCCTCTTTTCGGC	ATAAAGTAGACGCTGCGGCA
Aradu.A03	119827639	119.828	0.486355	119827717	78	60.106	187	20	59.962	446	20	260	CCACTTGTGTTCCCCACCTT	TCACCTTCAGAGGAGAGCGA
Aradu.A03	119990223	119.99	0.162584	119990293	70	57.96	159	20	58.584	411	20	253	TTGTTGGTGTAACTTGGCGA	ACACCCGTACTTCCAAGACA
Aradu.A03	120102276	120.102	0.112053	120102328	52	57.386	99	25	59.438	383	21	285	ATGTATTAACCGTTACCGTTTGATT	ACTGACTGGCCTAGATTTGGG
Aradu.A03	120170381	120.17	0.068105	120170435	54	59.921	62	21	60.036	325	20	264	TCCTCAGGTACCATGGTCAGT	TGGCATGCGGCTCTTTCTTA
Aradu.A03	120676657	120.677	0.506276	120676717	60	59.025	172	22	59.829	442	22	271	AGAGAAAGAACTCTGGCTTGGA	TGTGGTCGGTTTACTTCAACCT
Aradu.A03	120704665	120.705	0.028008	120704732	67	59.548	99	20	59.522	323	20	225	GCCGCCAAACTGGTCATTAG	TGACCCTGCTGTTCCAATGT
Aradu.A03	120925313	120.925	0.220648	120925396	83	59.967	202	20	60.038	458	20	257	GGCTTGACCTAGCGAGGATC	GATCCTCACTATCTGCGGGC
Aradu.A03	121033158	121.033	0.107845	121033215	57	59.967	94	20	59.903	356	20	263	ATGCGGAAAACCACCTTTGC	GTGCGACGTGGTTTTCACAA
Aradu.A03	121157434	121.157	0.124276	121157511	77	59.368	150	23	57.601	410	25	261	CAGTTTCATTCACCTTGGTGACA	AGTACACCAATAACAACAACAGTTT
Aradu.A03	121166696	121.167	0.009262	121166778	82	59.826	109	22	57.496	388	22	280	ACATGGTACTGGTGTTGTTGGA	TGGGTTACAAAATTTTGGGCAA
Aradu.A03	121276080	121.276	0.109384	121276131	51	59.042	158	20	60.251	451	20	294	CGGCACTGAATTTTGGACCA	TTCAGCCACACCAGTGATGG
Aradu.A03	121394902	121.395	0.118822	121394986	84	57.633	262	28	59.346	461	24	200	TTTTATGATTATCAAAAGTGATCCTCCA	ACGAGGACATATATGGTTTGGACT
Aradu.A03	121814578	121.815	0.419676	121814661	83	59.744	163	20	59.961	388	20	226	ATCCAAACTACATGCCGGCT	CATGGTCAACAAGGGAGGCT
Aradu.A03	121868551	121.869	0.053973	121868615	64	60.179	38	20	59.823	294	20	257	ACCCCGGCTCACAAAATTCA	GTGTGTGTTTTGGGGTTGGG
Aradu.A03	122330116	122.33	0.461565	122330184	68	59.969	78	20	59.969	292	20	215	CACGAGTCCCCTATCGAAGC	TGTTGGTGCATTCAACTGCG
Aradu.A03	122354848	122.355	0.024732	122354938	90	59.69	2	20	60.032	219	20	218	TCTATCATCCGCGGTCGAAC	ACTGGAGAGGATCCACTCCC
Aradu.A03	122741971	122.742	0.387123	122742047	76	57.414	166	21	60.251	443	20	278	TGTGATCAACGGAAATCTCGA	TGTGGGGGTGTGTAAGCATG
Aradu.A03	123212890	123.213	0.470919	123212984	94	59.886	224	20	59.884	487	20	264	ACCCGACAGGTCAAGGACTA	TTTTTCTGGGGGTGGGGATG
Aradu.A03	123237864	123.238	0.024974	123237935	71	58.014	236	23	57.141	465	20	230	TCAAGCTACAAATTGAAGGGTCT	TCGGTGCCTCTGATTTCTTT
Aradu.A03	123250481	123.25	0.012617	123250547	66	60.251	43	20	57.446	286	25	244	GGAAGACCCACCCTTCACAC	AACTTTCGTTTTTCTCAGAAGATCA
Aradu.A03	123343803	123.344	0.093322	123343743	60	59.463	189	20	57.292	404	20	216	TGAGATTTCTCCCGTGCCTC	TGTGAACTGGTTCTGAGCAA
Aradu.A03	123616409	123.616	0.272606	123616461	52	57.292	147	20	59.962	386	20	240	TCTGGCTTTGTTCTGTGACA	TCCAGCCCCAAACACTGATC
Aradu.A03	123873157	123.873	0.256748	123873222	65	59.148	228	20	59.463	427	20	200	GGACACAAAATGCGTGTTGC	ACTCCCACGTGCTTATCCTG
Aradu.A03	124110990	124.111	0.237833	124111050	60	59.934	178	25	60.039	377	20	200	CAGACATATTGCAATTAACGGGACA	ATGCGCACATTGTGTCCAAC
Aradu.A03	124113521	124.114	0.002531	124113574	53	57.046	72	21	60.251	296	20	225	ATCCTTTAGATGGGTTGGACC	ATGAAACGGCCGGGGTTAAA
Aradu.A03	124201366	124.201	0.087845	124201461	95	59.679	232	20	59.959	492	20	261	TGAGCAACAGATTCCGCAGA	ACTCCCACTCCCAGTACTCC
Aradu.A03	124417185	124.417	0.215819	124417242	57	60.035	172	20	59.961	406	20	235	GGTGTCTCCATGGTCATGCA	GGCCACCTACATCCCAAACA
Aradu.A03	124677385	124.677	0.2602	124677461	76	60.039	80	20	60.035	334	20	255	GGTGATTGTTGGCTGTGCTG	TAACCGCTCCAGGTACTCGA
Aradu.A03	124685222	124.685	0.007837	124685276	54	60.541	62	20	59.29	291	25	230	GCTCAAGGAACAAAGGCCCT	TGTGGCTAGAAAACAGATAAATGCA
Aradu.A03	124717411	124.717	0.032189	124717475	64	59.966	3	20	60.064	297	21	295	GAGCATGTCGGTATGGAGGG	ACCAGCCTTGTCTTTGAACCA
Aradu.A03	124936756	124.937	0.219345	124936806	50	58.192	147	20	57.942	380	21	234	ACCAGGTTCTCTCCTTGTGT	TGGAATGTGATGAAGAACGCT
Aradu.A03	124959010	124.959	0.022254	124959070	60	59.863	140	21	60.322	372	20	233	GCAATTCATTGGATTCGGCCA	GTGGAGTGGGAGCTTTCTGG
Aradu.A03	125066788	125.067	0.107778	125066865	77	59.668	3	23	60.03	215	20	213	TCAGCCATGTTTTAAGGGTAGGT	ATGGCACCCTTAGGAGGCTA
Aradu.A03	125068108	125.068	0.00132	125068169	61	59.387	74	20	59.6	315	20	242	AGTATGCGCCTGTCCTTTGA	ACGTGGTGGTGGATGACATT
Aradu.A03	125223759	125.224	0.155651	125223853	94	59.74	244	23	60.834	450	20	207	TGGACGTTTCTGATACACCATGA	ATCCGTGGAGGCAGGATAGG
Aradu.A03	125228177	125.228	0.004418	125228232	55	58.02	90	22	59.862	359	21	270	TGTTTCCGTAACATGAGAACGA	GACCAATTCGGCCTACTAGCA
Aradu.A03	125343737	125.344	0.11556	125343789	52	60.109	22	20	60	240	21	219	CTTCATTGGAGCTCGGTCGT	GGAGAAAAGCAAGCAACAGGG
Aradu.A03	125519393	125.519	0.175656	125519467	74	60.249	254	20	60.11	453	20	200	CAACAAGCCAACCAACGCAT	GGCCGAGCTTCTTCGTTTTG
Aradu.A03	125526655	125.527	0.007262	125526716	61	58.729	239	20	60.323	460	20	222	TGTGCAAACAACCCAACCTT	GTTAGCCTTGGAACCCCCAG
Aradu.A03	125960169	125.96	0.433514	125960234	65	57.114	22	21	59.186	305	22	284	TCTGAATCTAACATGCGACCA	GCTTTGAGTATTGCACACTCCA
Aradu.A03	125961765	125.962	0.001596	125961835	70	59.359	29	23	59.744	241	20	213	TGTCCCATCTTTTGGACTTTTGG	GGCCATCCTTCAAGCCTGTA
Aradu.A03	126106402	126.106	0.144637	126106460	58	57.536	21	24	59.215	261	24	241	TGTGCAAGAGAATTTTACTTGGTT	AGACACCAATCCTTCCTACATTCT
Aradu.A03	126539654	126.54	0.433252	126539710	56	60.107	86	20	59.964	361	20	276	ACGCTTATTTTCGGAGGGGG	AGAGGCAAGAGACAAGTGGC
Aradu.A03	126968192	126.968	0.428538	126968267	75	60.135	1	21	59.96	255	20	255	GGCGTAGTCCTTCTCCTTTCC	CCTCCCCTGCATCCTTTGTT
Aradu.A03	126977635	126.978	0.009443	126977715	80	59.889	179	20	59.967	449	20	271	AGCATGGCCTTGTCAAGACA	AAAAGCAAGAAGCAAGGCGG
Aradu.A03	127170955	127.171	0.19332	127171038	83	59.127	62	21	59.334	320	20	259	TGCAATTGGACACAGAAGACG	TCGCTGTTCACTTCTCGTCA
Aradu.A03	127262141	127.262	0.091186	127262200	59	59.103	176	22	59.518	432	20	257	ACTCTACTCACTGCTTTCTGCT	ACATCTTGGGCTTTGGGTCA
Aradu.A03	127420090	127.42	0.157949	127420145	55	59.956	171	22	57.123	390	22	220	GGGGTAAATCAAACTTCCCCCT	TTCCACATTGTAACGAGGTAGT
Aradu.A03	127452905	127.453	0.032815	127452964	59	60.065	7	21	59.892	228	20	222	ACGATGCCATTGAGGTTAGCA	GCTACCTCCTTCTCCATGGC
Aradu.A03	127496149	127.496	0.043244	127496202	53	59.23	16	20	59.463	287	20	272	TGGACCACAGAAAGGCATCA	ACGTACCTGGAGATGGCTTG
Aradu.A03	127530497	127.53	0.034348	127530558	61	58.13	208	21	58.555	424	20	217	ACGTGATTGGGACCAAAATGA	TGGATGAGTTCCACAGGGTT
Aradu.A03	127618100	127.618	0.087603	127618158	58	60.107	14	20	59.344	309	23	296	TCCGCGCCCAATGATAAGTT	ACCAAGGTTCTTAGGGTTTAGCT
Aradu.A03	127732215	127.732	0.114115	127732289	74	59.808	175	23	59.635	445	22	271	TGCAACTAACAAGTGCAAGTTGT	CAAGCATTCTTTCACCCAACCA
Aradu.A03	127783428	127.783	0.051213	127783486	58	60.063	234	21	59.962	452	20	219	AGGCAAAAAGTGGGAAGGTCA	GGCAGTGATGGGGAACAAGA
Aradu.A03	127912890	127.913	0.129462	127912943	53	57.362	165	21	57.412	409	21	245	TTAAGGATATGGGTGTTGCGT	TCGAGAAACACTATCGCCTTT
Aradu.A03	128018602	128.019	0.105712	128018679	77	60.039	52	20	59.522	341	20	290	CATGTTGAAGGTTGTGCGGG	TCAAGCTTCTCCCTTTGCCA
Aradu.A03	128404802	128.405	0.3862	128404877	75	59.961	136	20	60.035	418	20	283	CCAGAACCACCTCTGCCAAT	GTGCCAGAAGAAGGAGCCAT
Aradu.A03	128459379	128.459	0.054577	128459451	72	59.928	118	21	59.846	338	19	221	GCTCCAGAGAATCTAAGGGCC	CCCCCTGGATATGGTTGGC
Aradu.A03	128511941	128.512	0.052562	128511994	53	59.896	173	20	59.628	404	20	232	GGAAGAGCCCGACAGATGAG	CGTTTGCTAGTAGCTGCAGC
Aradu.A03	128820778	128.821	0.308837	128820831	53	59.892	15	20	59.964	232	20	218	ATGCCAGTCTCTGCCATAGC	AGAGAGTTGTCGGAGTCGGA
Aradu.A03	129088480	129.088	0.267702	129088536	56	60.11	219	20	59.97	448	20	230	CGATGTGCTGTTGCTTGACC	GGTGTTGCTTGTGTGCAGAG
Aradu.A03	129152596	129.153	0.064116	129152647	51	58.358	79	21	59.019	278	20	200	AGCATACCGTTCAATGATGCA	TACCATGAGCCAACGTCCTT
Aradu.A03	129372395	129.372	0.219799	129372473	78	59.64	166	22	59.891	368	20	203	GCACCAATGCTAAGGGATTGAG	CAGTCCTTCACAAGCCACCT
Aradu.A03	129376639	129.377	0.004244	129376693	54	59.86	70	21	59.813	285	20	216	TGGAAACTCCTCGCAAACAGA	TCCCAGGTTCCAAATGTGCA
Aradu.A03	129395832	129.396	0.019193	129395928	96	59.925	87	23	57.469	373	23	287	AGCCTTGACTTATTGTTCCCAGT	TCTGTGCAGTTACTTGAACTACT
Aradu.A03	129433886	129.434	0.038054	129433940	54	59.119	127	20	59.154	354	22	228	GAGCAAATTTGACGCTCCCA	TGTGGAGATTGATGATGGTCCA
Aradu.A03	129613513	129.614	0.179627	129613575	62	60.179	19	20	59.445	265	20	247	ACAAGAGTGGGATCCCAGGT	ATGAAGGAGAATGGGGCCAG
Aradu.A03	129809157	129.809	0.195644	129809220	63	58.245	18	22	58.909	249	21	232	AGTTGGCAAGAAGCTATGAACA	TGACAACTGCTTGCTCAAACA
Aradu.A03	129939329	129.939	0.130172	129939405	76	59.126	85	20	59.82	304	20	220	GCGTGATTCAAGGCTCAACA	AGAAGGGATACTGCTGCTGC
Aradu.A03	129975255	129.975	0.035926	129975313	58	60.323	61	20	60.106	326	20	266	TTCACCATCAGGGAGCTTGC	TAAGCAACAAGCAACCCCCA
Aradu.A03	130137899	130.138	0.162644	130137951	52	59.738	4	23	59.032	204	21	201	AGGTGTCATCTCGAATTTGACCT	TGAGCCAACTTCGTTAGACCT
Aradu.A03	130321555	130.322	0.183656	130321611	56	60.065	0	21	59.966	222	20	223	CCCAAATCTGGTCGAATGGGA	TCGTTCCGTCGGTCCAATTT
Aradu.A03	130331886	130.332	0.010331	130331946	60	60.032	90	20	58.576	323	20	234	ATACCGATGACCCCACTCCA	AGTGACCACAGTGATGACCA
Aradu.A03	130422037	130.422	0.090151	130422103	66	60.25	223	20	59.104	429	20	207	CCTTGTCTTCCTGGCACGAA	TCCGATCAGTGTTGAGGACC
Aradu.A03	130519160	130.519	0.097123	130519226	66	59.373	171	21	60.035	463	20	293	TCAGATGAAGGTTGCTCAGCT	AGATCTGGCCGAATTGCACA
Aradu.A03	130543109	130.543	0.023949	130543163	54	57.491	3	20	58.138	205	22	203	ACCGACACATCAGGACTCTA	CTTCACGTGAAGTTAACTGCAC
Aradu.A03	130809022	130.809	0.265913	130809078	56	60.033	113	20	59.964	320	20	208	TGCTAGTGGGCTAGAGCTGA	TACCCGAAGTTGTTGAGGGC
Aradu.A03	130830140	130.83	0.021118	130830190	50	57.964	110	20	58.255	361	20	252	GCAATGGCTGCTACTTCTCT	AGGTGCACGTTCAACTTTCA
Aradu.A03	131204308	131.204	0.374168	131204368	60	57.024	158	23	59.349	378	23	221	TGCCAGAAAAGAAATAAATCGGT	TGGTGATCCAGTAACCTTTCACT
Aradu.A03	131205243	131.205	0.000935	131205297	54	59.596	121	20	58.626	416	26	296	ACGGGGAGGCTGAAAATTCA	TCACTGTCAAACAAAGTGATTTTTCA
Aradu.A03	131339517	131.34	0.134274	131339597	80	59.927	176	23	59.696	454	22	279	TCTTGATGACTTCTTCCTTGCCA	AGTTCATCAGGATGTGAGTGCA
Aradu.A03	131363542	131.364	0.024025	131363613	71	60.036	118	20	60.038	397	20	280	CTCACAGGTCATGTCCCCAC	TAGCTGCGGTGAAGACAGTG
Aradu.A03	131652425	131.652	0.288883	131652480	55	59.899	96	22	59.821	389	20	294	GCTAAGGAGCTGGAGAAGTCTC	TCACAAGAACTGCGTGGGAA
Aradu.A03	131653206	131.653	0.000781	131653285	79	59.894	54	20	60.032	316	20	263	ACGGCGGGGAATAGTTCATC	AAGCCCCACTTGTTCCCAAA
Aradu.A03	131862453	131.862	0.209247	131862521	68	59.961	76	20	59.965	320	20	245	AACAGCTCATGCACCATCCA	CTTGTCCCTCGCAAAGACCT
Aradu.A03	131990113	131.99	0.12766	131990164	51	58.621	31	20	60.318	271	20	241	ACGCAGTTGAAACAGCAGAA	TTGCTTTGCTTCAAGCTCGC
Aradu.A03	132363795	132.364	0.373682	132363853	58	57.91	29	21	58.447	258	22	230	ACAAGTGGATCAATGCCATGA	TCGATGATACCGGAGAGAAAGT
Aradu.A03	132392397	132.392	0.028602	132392451	54	58.322	7	22	58.829	295	22	289	TGCTGCATTGTATTCACTGTCT	TCTCGTTATTGACACCCCTTCT
Aradu.A03	132675794	132.676	0.283397	132675847	53	57.566	122	27	57.345	334	20	213	AAACAAGTTCTCAAATTTCATGTTTCA	TCTGGTCACCATTGAAGCAA
Aradu.A03	132786663	132.787	0.110869	132786746	83	58.184	176	22	57.863	422	21	247	ACGGTTTTGGATTCTCAGTTGA	ACTTCAAAGAGTCAGCATGCT
Aradu.A03	133041877	133.042	0.255214	133041946	69	60.107	201	20	59.019	431	21	231	GTTCGGAATGCCTGATCCCA	TGTCTGCTTCCAGTTCATCCT
Aradu.A03	133151842	133.152	0.109965	133151897	55	60.109	178	20	60.033	408	20	231	CATGACGGATCCGGATACCG	ATGTTGATCAGCCATGCCCA
Aradu.A03	133238315	133.238	0.086473	133238375	60	60.037	22	20	59.389	261	20	240	GTTGGCCTCTGTCCTCTGTC	TGCTATAGTGGCACGTTGGT
Aradu.A03	133388016	133.388	0.149701	133388092	76	59.571	208	21	60.134	464	21	257	AGGGGAAGAAGTGCAAATGGA	AGTGGGAGTTGTCAACATGCA
Aradu.A03	133444298	133.444	0.056282	133444235	63	60.036	9	20	59.896	225	20	217	AGGGAGCACACAGCATCTTC	CAGTGAGGAGGAGCGGATTC
Aradu.A03	133933281	133.933	0.488983	133933226	55	60.106	219	20	59.749	427	20	209	TTGGGTTTGGCTAAGGTGCA	TCCGTGGTGTTATCCGCATT
Aradu.A03	133934303	133.934	0.001022	133934225	78	60.179	14	20	60.317	232	20	219	CAGTGACGATTGCGCTTCAC	GGACTAATCCGTCGCGGTAC
Aradu.A03	134433104	134.433	0.498801	134433179	75	57.221	31	22	59.124	326	21	296	TGTGGTCCGTAAACAAACAAAA	TGATTGCATGTACAACACGCA
Aradu.A03	134535243	134.535	0.102139	134535318	75	59.851	57	21	59.962	355	22	299	AGGTGGAGAGGAGGTTACACA	TGCACTCTACCAACGGAAATGA
Aradu.A03	134680980	134.681	0.145737	134681030	50	58.707	98	20	59.111	393	20	296	AGGCAAGATCACATGTCCCT	TTGGTTGGTGTGAAACGCAA
Aradu.A03	134771326	134.771	0.090346	134771403	77	59.128	231	22	59.214	456	20	226	CAAGAAACCAAGACTTCGAGCA	CGCAATGCCAAAGTTTGAGC
Aradu.A03	134866839	134.867	0.095513	134866893	54	59.468	131	20	58.958	338	20	208	TTGCAATTCTCCGGCAATGG	ATGCACACCACACTGCAATT
Aradu.A03	134878934	134.879	0.012095	134879014	80	60.251	261	20	59.893	463	20	203	AAGTGACGGTCATGGGTTGG	CCAGACACACTGCACCTCTT
Aradu.A04	122395	0.122395		122459	64	59.035	118	22	57.242	327	20	210	TGAGCATATCCATTCCGTCTCA	TGGGGCCAAGAAAACTGTAA
Aradu.A04	500914	0.500914	0.378519	501006	92	59.971	77	20	59.744	357	20	281	GAAGTTGTCACCGTGCAACC	ACGGGAAACAAGGTTGGTCA
Aradu.A04	527556	0.527556	0.026642	527633	77	59.525	26	20	59.649	265	21	240	GTGATGGATGAGATGGCCCA	TGGTCATGTCTTCCTGTTCCC
Aradu.A04	960918	0.960918	0.433362	960971	53	57.869	49	21	59.965	348	20	300	TGGTCCCTTATAAGTGCCTCT	TGCTTGAGAGACCACGCAAT
Aradu.A04	1185365	1.18537	0.224447	1185447	82	59.962	27	20	59.367	242	22	216	GCTGTGTGGGGAAATCCAGA	ACAGGTCCTCGAAACAATCAGA
Aradu.A04	1256187	1.25619	0.070822	1256272	85	60.106	80	20	59.409	318	25	239	TGGTTGACATGCTTGTGGGT	TGTGTCTTGTGTATTTACTTTGCCA
Aradu.A04	1280298	1.2803	0.024111	1280357	59	60.04	113	20	59.9	375	20	263	GGAACATTGTGGACGGCAAC	ATGAGTCGAGCTCGAGCAAG
Aradu.A04	1329196	1.3292	0.048898	1329271	75	60.036	38	20	59.672	289	23	252	TCACTGTGTATGGGCTGCAG	ACAGACACCTATCAGGAAAAGCA
Aradu.A04	1378313	1.37831	0.049117	1378394	81	59.821	150	20	60.038	349	20	200	GCCTAGGGGACACATGACAG	CTGCATTGTGTTTGGGAGGC
Aradu.A04	1454353	1.45435	0.07604	1454407	54	59.743	132	20	59.74	430	20	299	TGCCCTGTCAAGGAACAACA	CCAGAGGAGGAGCTACTGGA
Aradu.A04	1562272	1.56227	0.107919	1562337	65	60.107	124	20	60.159	345	22	222	GCCAGATTGGTCCCTCAGTC	TCGGACACTTTGATTCCCAACA
Aradu.A04	1564939	1.56494	0.002667	1564997	58	60.372	1	23	59.317	200	23	200	TCCCCTGTATTGCTGATTTCTGG	ACGTCTGTTACCATGAAAATCCG
Aradu.A04	1698580	1.69858	0.133641	1698663	83	60.107	72	20	59.241	359	20	288	TGGAGTGAAGCCAGCAACAA	ACGTTCTGGGTTCAAGAGCT
Aradu.A04	2115667	2.11567	0.417087	2115719	52	59.386	85	21	58.455	326	27	242	GGCTTCTGACTTTTGTTCCCC	TCCAATTGTGTATGTTGAATACTAGGA
Aradu.A04	2443666	2.44367	0.327999	2443719	53	59.362	240	24	59.228	439	22	200	GCATCTTTTAGCTGATCCAACTCA	CCAAGGTAGCTGTTATCCAGGA
Aradu.A04	2465222	2.46522	0.021556	2465290	68	60.322	1	20	59.687	244	20	244	TTGAGCAGCCCAGCAGTTAG	TGCAAACACAGCATGCTCTG
Aradu.A04	2490026	2.49003	0.024804	2490106	80	58.079	100	22	60.396	354	20	255	AGATCAGATGGAAGGTAGCTCA	AGTGCCTCAAAACAGCACCA
Aradu.A04	2526718	2.52672	0.036692	2526653	65	60.317	201	20	59.963	400	20	200	GCACCGTTGTCTTTGAGCAC	CCTTCCAGAGGCTGCTTTCA
Aradu.A04	2781500	2.7815	0.254782	2781573	73	58.677	73	21	59.898	339	20	267	AGAAGGACCTACGTGGAAACA	CCGAAAATGGCGGGAAATCC
Aradu.A04	2828378	2.82838	0.046878	2828434	56	57.165	66	21	58.09	313	23	248	TGAGGAGGAAGAAGAGGAAGA	TGAGAAGCAATGCTCCTAAAAGA
Aradu.A04	2861195	2.86119	0.032817	2861250	55	59.03	48	20	60.105	256	20	209	ACACAGGAGTCGAGGAAAGG	TCACACCTCCAAGACCCTCA
Aradu.A04	3170067	3.17007	0.308872	3170119	52	59.82	113	20	60.323	361	20	249	CATCCTCACCCTTCCTCAGC	ACATGTGGCTGGCAGGTTAG
Aradu.A04	3227018	3.22702	0.056951	3227095	77	60.179	115	20	57.65	369	21	255	ATGGTTAGGTCCAGGGGTGT	AGTGGCTATGGACGAAATTGT
Aradu.A04	3612734	3.61273	0.385716	3612795	61	59.972	192	20	59.687	422	20	231	CGCCCTCTTTTATTGCGCTC	TTGTCGAGGAAGACACGTCC
Aradu.A04	3708099	3.7081	0.095365	3708186	87	59.041	44	22	59.962	274	20	231	GCCCTCTTCATTACCAAATCCC	GGGACCAGGATGCTTGTTCA
Aradu.A04	3709002	3.709	0.000903	3709060	58	59.663	128	21	58.902	425	20	298	CTGCTAATGCTGCCCATCTTG	CGCTTTCTTTCTGGGATGGG
Aradu.A04	3722863	3.72286	0.013861	3722933	70	59.683	13	20	59.969	229	20	217	CGGCAGAGGTAGTCAACACA	TCGTGTTCGGTGCTAAACGA
Aradu.A04	3785622	3.78562	0.062759	3785672	50	59.603	53	20	60.11	308	20	256	AGCGGTTTGGAGTTACAGCT	CTTGAAGCATGGACAACGGC
Aradu.A04	4806914	4.80691	1.02129	4806998	84	59.608	219	20	59.842	418	22	200	GGAGACCCTTTCACGTGTCA	GCTTTTGTTTAATGCAGCCTGC
Aradu.A04	4941737	4.94174	0.134823	4941814	77	59.991	200	23	60.244	399	23	200	TCAGGTCAAATGCTTAGCTTCCT	ACTCGTCAACCAATATGTGTGGT
Aradu.A04	5367260	5.36726	0.425523	5367336	76	60.033	183	20	58.72	382	20	200	ATGGCTGATCCAAAGCAGCT	ATGAAGCTTCGACTTCCCCT
Aradu.A04	5657862	5.65786	0.290602	5657920	58	59.672	161	20	60.093	388	22	228	ACACATGAAATCCGGCTCCA	CGATTACCTTGTTCCATGGGGA
Aradu.A04	5769073	5.76907	0.111211	5769126	53	59.971	78	20	58.872	323	21	246	CAACGCCAAGTGGACAAGTG	ACTGTTTGTCCTTGGTCTCCT
Aradu.A04	6067344	6.06734	0.298271	6067395	51	58.27	117	24	60.059	356	23	240	TCAATATGATATCCATTTCGGCGA	GTGGATAGTGCAAGTTCACACAC
Aradu.A04	6297018	6.29702	0.229674	6297070	52	60.32	173	20	57.955	385	20	213	CGGAGACACGGCCAAAGTAA	TGTGTTCCTCATCTTCCCCT
Aradu.A04	6916683	6.91668	0.619665	6916767	84	60.094	33	22	59.242	262	20	230	GTGGTTAGGTAGGAAGTCCAGC	TGCCTTGGAAATTTGCTGCA
Aradu.A04	7570670	7.57067	0.653987	7570726	56	60.336	142	21	59.891	393	20	252	CGAATGTTCCAACAGCAACCC	ACGAACCCTGCATGTTGACT
Aradu.A04	7827581	7.82758	0.256911	7827671	90	59.885	20	20	58.752	275	20	256	AAGGTCGGAGAGAGGTGGAA	GAGCAAGTTTGAAGACCCCC
Aradu.A04	7834114	7.83411	0.006533	7834167	53	59.899	36	20	59.89	313	20	278	CTACCGAGCTGAATCGCTGT	TGGTCTTTCGGAACTTGGGG
Aradu.A04	7881608	7.88161	0.047494	7881660	52	58.745	91	21	59.657	366	20	276	CCATTTCACCATTTGGGGACA	TAACTCCTGGGGCCATCTCT
Aradu.A04	7928008	7.92801	0.0464	7928062	54	60.032	113	20	60.109	403	20	291	ACCACCACCACCACCAAATT	GTTGGCCCATTGCTGCTTAC
Aradu.A04	9855980	9.85598	1.92797	9856041	61	58.166	144	28	59.809	443	23	300	ACATTTACCCATATGCATAAATTTCTGA	GGATTCACATTTGGTAAGCGTGT
Aradu.A04	9917325	9.91732	0.061345	9917414	89	60.035	21	20	59.676	294	20	274	AGCAAGACCCCATGTGTAGC	TGCTTTACCGGACCCTTCTG
Aradu.A04	9918878	9.91888	0.001553	9918929	51	59.15	31	21	59.646	320	21	290	TGTTTTCTCTTGGTCCCACCT	TCACAGCCTATTGGAAAGGCA
Aradu.A04	10322802	10.3228	0.403924	10322860	58	59.237	8	20	60.034	304	20	297	AGTTTGGCTTCCTACGTGGT	GCCATCACCACTGGATTCCA
Aradu.A04	11205076	11.2051	0.882274	11205161	85	59.955	62	20	59.993	300	23	239	TGGGGGAATAGGTGCCACTA	ACAATGGAAAAACATGCATCCGT
Aradu.A04	11209802	11.2098	0.004726	11209856	54	58.11	44	23	60.038	341	20	298	TGCTAACAAATAGTGGTCGAAGT	GTATGATGCCGCTCCCTCTC
Aradu.A04	11412564	11.4126	0.202762	11412623	59	60.039	90	20	59.897	290	20	201	CTTTCCGACCTTGGCAAAGC	CATCTCGTCCATGCCTTCGA
Aradu.A04	12122599	12.1226	0.710035	12122694	95	59.75	62	20	57.676	350	22	289	TTGCCATCTCATCGCTCACA	AAAGTTGTCTACACGAGAAGCT
Aradu.A04	12256600	12.2566	0.134001	12256653	53	60.698	226	20	60.035	430	20	205	ATCACTACCCATCCCACCCC	AGAATGACAAGGCCATCGCA
Aradu.A04	14048467	14.0485	1.79187	14048522	55	59.176	18	20	58.123	270	25	253	TTACCCAGTCATGAGCTCCG	AGTTCCAACAAAGATGTCAAAATGT
Aradu.A04	14076587	14.0766	0.02812	14076665	78	59.86	87	21	59.896	336	20	250	TCGGGAAACAGAGAAGTTGCA	AGCTGGTGCTGCTTGTTTTG
Aradu.A04	14262470	14.2625	0.185883	14262550	80	60.179	81	20	60.179	296	20	216	AGGAATGTGCCACTGGCTTT	ACGCATGGCTAGGATGCAAT
Aradu.A04	14689794	14.6898	0.427324	14689732	62	59.358	117	22	59.214	317	20	201	TCCAACAATCCCTAGCAACTGA	AAGAAGGAAATGGGCTGGGT
Aradu.A04	14719707	14.7197	0.029913	14719793	86	59.677	9	23	58.515	225	22	217	TGTTTACCGTTGGATCAGTCTGA	TGGTGAGTTTAAAGCATGCTGA
Aradu.A04	16822960	16.823	2.10325	16823029	69	59.263	104	20	60.034	347	20	244	GGTGATGCTGAGGATGTTGC	AACCACAAGACCCAAGCACA
Aradu.A04	16828188	16.8282	0.005228	16828250	62	57.028	114	20	60.179	346	20	233	TCATCGGATTTAACGGCAGA	GTCGGTTAAATCCGCCGGTA
Aradu.A04	17614506	17.6145	0.786318	17614572	66	60.037	72	20	59.698	293	20	222	CCCAACGGATCCTTCAACGA	CGGAGATGACGAAATTGGCG
Aradu.A04	17618606	17.6186	0.0041	17618665	59	59.927	207	25	60.321	414	20	208	AGTCTTCTCACTATACCTATCCCGT	ACGCGTGAATTTGAGCTCCT
Aradu.A04	17803989	17.804	0.185383	17804041	52	60.067	10	21	58.82	224	20	215	GCAGCAATTCAATTGGCTCCA	ATGATTTGGACAGCACAGGC
Aradu.A04	17812775	17.8128	0.008786	17812833	58	60.036	214	20	59.178	436	21	223	ACATTGCCTCTCCCGTCTTG	TCGTATGCAGTGCCTTAGTCA
Aradu.A04	18161820	18.1618	0.349045	18161876	56	57.38	148	21	59.188	398	21	251	TGAGTGAGGATATAGCCACCT	GCCATTTGCCCATTTTGAACC
Aradu.A04	18323902	18.3239	0.162082	18323958	56	60.043	178	20	59.513	391	25	214	CATTACACCATGCGTACGCG	AGAAGTTTGGAAGGCTAGAGAATCT
Aradu.A04	18378357	18.3784	0.054455	18378411	54	58.983	83	20	60.608	313	20	231	GGCTTAGAAGGCAACGATGG	TTGGCCTGAAATCGTGACCC
Aradu.A04	18508325	18.5083	0.129968	18508407	82	60.039	159	20	60.034	387	20	229	GCATGCAACCCTTGTCACTG	GGTAATGGACAGCCAGCCTT
Aradu.A04	19000127	19.0001	0.491802	19000213	86	60.033	0	20	60.106	205	20	206	TCAGAGGAAGAGGGAGAGGC	ACCATACTCCGTCCTCCCTC
Aradu.A04	19404670	19.4047	0.404543	19404727	57	60.109	237	20	59.835	453	20	217	CACTATCTGCCACGTCAGCA	CATCCCACGTGTTACGCAAC
Aradu.A04	19494533	19.4945	0.089863	19494600	67	59.962	136	20	60.032	433	20	298	CCTGTTGGGACCATTTCCGA	TGCCCACAACCCTTTCCTTT
Aradu.A04	20429922	20.4299	0.935389	20429989	67	59.524	1	20	60.039	216	20	216	AGTGCCTTGACAGCTTTCCT	GACACATGTGTCGGACGAGT
Aradu.A04	20458931	20.4589	0.029009	20459012	81	58.634	158	23	59.965	449	20	292	AGAGGGATAGGAGTTGTGATTGT	AGAATGTCACGCTTCCGGTT
Aradu.A04	20459118	20.4591	0.000187	20459173	55	59.969	224	20	60.048	438	25	215	CTCGCTATTAGAGTGGCGCA	CACATTACACATGATGGTTGAACCA
Aradu.A04	20564712	20.5647	0.105594	20564771	59	57.174	18	21	60.615	285	20	268	TTTCGGTGTCGTTCACAAAAA	AGCCCACAAACATAAGGCCC
Aradu.A04	21040161	21.0402	0.475449	21040231	70	59.176	156	21	60.179	411	20	256	AGGTGGTACGACTCTAAAGGC	TAGCCGACCTAAACTTCGCG
Aradu.A04	21570895	21.5709	0.530734	21570957	62	59.831	99	20	59.408	332	20	234	CATGTTTGCCGATGTCGCTT	CACACTGAGAACCGAGTCGA
Aradu.A04	21625551	21.6256	0.054656	21625622	71	59.797	0	21	59.967	285	20	286	CTCGACGAGGTCAAGATTGGT	GTGCAAATGAACCCGGCTTT
Aradu.A04	22159161	22.1592	0.53361	22159227	66	59.445	163	22	59.469	364	25	202	CCATGCTGAGTGATGTGTTTGT	TGCATAGAAAACAGCACACTAAACT
Aradu.A04	22459941	22.4599	0.30078	22460000	59	60.037	35	20	59.743	310	20	276	GCTTGCCTCGAAGGAGAACT	CCCTAGTGGGCAGCTTCAAT
Aradu.A04	22630460	22.6305	0.170519	22630523	63	59.113	6	21	57.967	304	22	299	AGACAGTAGTGTAGCGTTGCT	TGCTCACATTATCCTGTTTGGT
Aradu.A04	22844288	22.8443	0.213828	22844371	83	57.154	110	21	59.667	316	21	207	AAGAGAAACACAGCAGGAGAA	CGCTTTCAGATTGCTCCATCC
Aradu.A04	22854829	22.8548	0.010541	22854902	73	58.648	87	22	58.837	373	21	287	TCCTTTTTGTGCACAGTTGAGA	GGTAACTGCAAATGCTCCAGT
Aradu.A04	23260484	23.2605	0.405655	23260570	86	59.671	26	20	60.396	289	20	264	TGCTGTAAGATGCCTTGCCT	GGGGATTGTTTCGCTGGGAT
Aradu.A04	23959982	23.96	0.699498	23960067	85	59.691	93	20	59.863	392	23	300	CGTCGACCATTTGTGCCAAA	TCCTAACCTCTCGCTCATACTCT
Aradu.A04	25429826	25.4298	1.46984	25429904	78	59.965	120	20	58.204	363	22	244	AGAGAAGTGGCGCACATTCA	ACCTTCATCTTCTCTTCCCTCA
Aradu.A04	25544553	25.5446	0.114727	25544607	54	59.896	146	20	60.04	378	20	233	CGAATCCCGGTAATCGTGGT	ACAAGCTTCTTGCATGCGTG
Aradu.A04	25727855	25.7279	0.183302	25727930	75	58.464	36	25	58.577	251	28	216	TGTTTAAGTGCTACCAATTACCTCA	CCTTCAAGGAATAAAATAAACAAACAGC
Aradu.A04	27179255	27.1793	1.4514	27179205	50	58.802	46	23	59.112	335	20	290	TGTAACAATGTACGGTTGGTTGT	AAAATCAGCGGCATTCGGTT
Aradu.A04	27963026	27.963	0.783771	27962965	61	59.957	3	20	60.106	282	20	280	TACAGAGGGCTTAGGCAGGT	CTTCCTCCTCCTCCTCCTCC
Aradu.A04	28220822	28.2208	0.257796	28220873	51	59.714	93	24	60.25	360	20	268	AGGTCAACTAATAGGCAACACTGA	TGTCACGCCGGATTTCAAGT
Aradu.A04	28241412	28.2414	0.02059	28241464	52	59.902	134	20	58.42	388	23	255	GCATGCTGACATCAACGGAC	AGAACTATTTTGATGAGCACGGT
Aradu.A04	28735793	28.7358	0.494381	28735884	91	58.266	209	25	58.051	473	21	265	TCGTTTGATGTTTTTGTGATTAGCT	AGGCAACACCTGAAAATGAGT
Aradu.A04	28914751	28.9148	0.178958	28914833	82	59.966	123	20	60.749	365	20	243	GTGCCAACAGTAAGGTCGGA	GGATGTTACAGCCAGCCCAG
Aradu.A04	29210160	29.2102	0.295409	29210216	56	59.97	58	20	60.109	279	20	222	GTGGGTCACCAAAACGAAGC	TGCACATTAGCGTCGGCTTA
Aradu.A04	29982114	29.9821	0.771954	29982184	70	60.038	143	20	59.689	389	20	247	TCTGTCACTCATCGTGTGGC	TCACCATGACGTTTTGCAGC
Aradu.A04	30351693	30.3517	0.369579	30351743	50	59.892	52	20	57.498	295	27	244	AGCTTGGCAAGTTGACCGTA	AGAAAAGTACTATAAACATGCAAGTCA
Aradu.A04	30378535	30.3785	0.026842	30378592	57	59.189	83	28	59.989	314	27	232	CCAAAGTATAACTAATTGATCCATGTGC	TGTCGTGTTTTTAAATCTTTCGAGACT
Aradu.A04	30732852	30.7329	0.354317	30732914	62	60.035	157	20	59.363	437	20	281	TAAAACACATCCCCGCCTCC	TGGCTCTCCATCCTAGGTGA
Aradu.A04	31380536	31.3805	0.647684	31380626	90	60.251	168	20	60.094	393	22	226	CCACAACACCTTGGGACGAT	CACACTCTCAACCATCTCTCCC
Aradu.A04	31993641	31.9936	0.613105	31993692	51	59.834	0	24	59.013	217	20	218	TCCCAAAAGAACCTCAAGACTTCT	TGCAGCTGGGAGAAGATGAA
Aradu.A04	33328459	33.3285	1.33482	33328525	66	59.966	151	20	60.108	388	20	238	TGTGGACGACGTTGCCATAA	CTTTGCTCTAGCCCGAGCTT
Aradu.A04	33725512	33.7255	0.397053	33725596	84	60.319	16	20	59.051	301	20	286	GCGCTCAAGTGCACCAATTT	TGAACAAAGCGGTAAGGCAC
Aradu.A04	36240523	36.2405	2.51501	36240468	55	59.741	152	20	57.928	363	21	212	ACTGGAAAGGTGCCACTGTT	ACTCAATGATGCGAAAAGGGA
Aradu.A04	36564651	36.5647	0.324128	36564710	59	59.969	131	20	59.321	422	21	292	CAAGACGGCAAACCCACTTG	ACAAACCCAAATCACGGACAC
Aradu.A04	36891442	36.8914	0.326791	36891506	64	59.964	6	20	59.802	292	23	287	AGGGTGGTCGTGCGTTAAAT	AGGCGACTTTGATATGTTGGAGA
Aradu.A04	36894933	36.8949	0.003491	36894988	55	60.274	47	21	60.39	253	20	207	TGGAGATTAGGAGCAGGTGGT	CGGGTTCATCACTCGCTCAA
Aradu.A04	38102330	38.1023	1.2074	38102394	64	59.009	148	20	59.685	372	20	225	TCCATGCCAGCTCTACCAAA	CACTTCGGCTTGTTGGCATT
Aradu.A04	38590420	38.5904	0.48809	38590339	81	59.746	161	20	59.742	458	20	298	ACATTCATGCCGGAGAAGCT	GGCCCTGCTAACCCAATACA
Aradu.A04	38591196	38.5912	0.000776	38591144	52	59.297	70	20	59.968	307	20	238	TCCCCATGATGCCAAGTTGA	AACACGGCCAAAATCAGCAC
Aradu.A04	39780487	39.7805	1.18929	39780550	63	59.597	217	21	59.69	456	23	240	TGCAACTCAATCAAACGTGCA	TGTGTTCTTGCGTTGAATTACGT
Aradu.A04	39889815	39.8898	0.109328	39889869	54	59.823	171	20	59.6	415	20	245	AAATCCATGTGCCATGCAGC	TGTGGAGCAATGCCAGTACA
Aradu.A04	39985387	39.9854	0.095572	39985468	81	60.037	74	20	59.687	366	20	293	GTCCCTGACTCACAAGAGCC	CAAGCAGCAGCAACATCACA
Aradu.A04	40134944	40.1349	0.149557	40135043	99	57.389	114	26	57.156	345	23	232	ATGTAGTAACAAGAATCTTCCTAGGT	TCAACAACTTTGATTACTTGGCA
Aradu.A04	40309773	40.3098	0.174829	40309843	70	58.326	185	20	59.433	470	22	286	TCAATTTGTGTGTCCACGCT	CCCCCAATTTCTCTTGTTTCCC
Aradu.A04	40311984	40.312	0.002211	40312036	52	60.036	31	20	59.961	276	20	246	CTGGCTGCAGAGGCTAAGTT	AGGGCGGAATTGGCACTTAA
Aradu.A04	41372492	41.3725	1.06051	41372568	76	60.032	111	20	59.532	362	24	252	TCCTACCCAGTCCCACTAGC	TGGAGAGTAGGAAGATGGAAACTG
Aradu.A04	41588400	41.5884	0.215908	41588485	85	60.039	10	20	59.886	249	20	240	TACATCGTCGTTGCTGCTGT	AGGTTAGGCCTTGGGTTTGG
Aradu.A04	43227161	43.2272	1.63876	43227219	58	59.756	60	20	60.093	347	22	288	GGCAAATCTGGGTTGGTTCG	AGCCCTTTGATCATGTCAGAGG
Aradu.A04	44490776	44.4908	1.26361	44490863	87	59.768	52	22	60.065	350	21	299	GGATTGTTGGATTGAGCAAGCA	ACCTTGTCTGTGGCACTTTGA
Aradu.A04	44668082	44.6681	0.177306	44668138	56	60.605	257	20	60.179	456	20	200	AAATTGAAGACCGGCAGCGA	AGGTATGCTCGAAGCTGCTG
Aradu.A04	44668486	44.6685	0.000404	44668566	80	59.899	43	20	60.104	283	20	241	GAGCATACCTGAAGACGCGA	ATAACCCTCCATCCCTCCCC
Aradu.A04	46201651	46.2017	1.53316	46201589	62	60.179	105	20	60.033	392	20	288	AGCAGCAGAAAGCCAAGGAA	AGGATTGGGTGCTGGATTGG
Aradu.A04	53172479	53.1725	6.97083	53172539	60	59.968	50	20	59.964	270	20	221	ACAAATGGCAGCGAAACACC	AGGAGAGAACGTGAGACGGA
Aradu.A04	54913492	54.9135	1.74101	54913550	58	59.967	121	20	59.509	322	22	202	GCAACACCAAACCATCCACC	AGCATGATGTTCCAGTTTGAGC
Aradu.A04	59347823	59.3478	4.43433	59347901	78	60.034	127	20	59.741	403	20	277	CCAGAAGAGGAGGAGGACGA	TGGCCCATAGGAAAAGCCTC
Aradu.A04	59393059	59.3931	0.045236	59393130	71	60.034	118	20	59.626	331	20	214	ACAATAAACCGCCCCTGGAG	CGCGCCATGGAAAAGACTAC
Aradu.A04	62273881	62.2739	2.88082	62273943	62	59.961	94	20	60.036	309	20	216	CATTCCAGCACCAGGTCCTT	AGATTGGGTGCTCGAACTGG
Aradu.A04	63900956	63.901	1.62707	63900896	60	59.812	141	20	59.961	429	20	289	TCCTTGCTTTCCTTTGCCCT	TTGTGGAGCACCCCCATTAC
Aradu.A04	65254698	65.2547	1.35374	65254769	71	60.037	179	20	59.689	438	20	260	GTCTCCCAAGAAGCGCTCTT	GCGGCAATAGTGGTAATGGC
Aradu.A04	68581947	68.5819	3.32725	68582031	84	60.056	73	23	58.386	326	23	254	AGAGAAGACGAAATGGATGCTGT	TCACTCTCTCTCTCTCTCTCTCT
Aradu.A04	68851218	68.8512	0.269271	68851297	79	59.887	54	20	59.813	263	20	210	TCGGAAGGGATAGCCTCGAT	AATCCATCATCCCCAGGTGC
Aradu.A04	72020800	72.0208	3.16958	72020863	63	59.752	128	20	60.473	419	20	292	AACTACCTCAGAAGCTGCCG	TCGTCCTTTTCCTCCCCAGT
Aradu.A04	73161458	73.1615	1.14066	73161525	67	59.71	107	22	59.829	343	20	237	CGTACCTGATTACTAGAGCGCA	CTCGCCACTCTACCTCACAC
Aradu.A04	73773603	73.7736	0.612145	73773679	76	59.432	224	22	59.995	431	21	208	CCTTGTACCTTCTACAGGCTGT	TGTGTCACCACAACCAAAGGA
Aradu.A04	73783278	73.7833	0.009675	73783331	53	60.179	146	20	57.575	440	20	295	CTCTCGTTAGCCCAGCACTC	ACGTTGATGAATGATGCCCT
Aradu.A04	74142439	74.1424	0.359161	74142517	78	59.487	63	20	60.251	275	20	213	CAGTACCGTTTGCAGACTGC	CAAGAAACTCGGAAGGGCCA
Aradu.A04	74770391	74.7704	0.627952	74770337	54	59.9	187	20	59.72	388	21	202	TGCTGTTTTGTTGTGAGCCG	ACATCCATATCAGCCATCCGG
Aradu.A04	74970485	74.9705	0.200094	74970569	84	60.395	219	20	57.781	442	20	224	ATGGGAATCTGCAGGCTGTG	TCAGCAAAGAATGGCATCCA
Aradu.A04	75226965	75.227	0.25648	75227031	66	59.183	102	23	59.934	399	27	298	TCTCGAAACCTAGTTGTTCTCGA	TGTCTTTGTAACGAACTGGTATTTTGT
Aradu.A04	75491901	75.4919	0.264936	75491965	64	59.622	197	20	60.107	410	20	214	ATTAGGTGAGCTCGACGTCG	AATTCGGAGCTTCTGCCTCC
Aradu.A04	75644451	75.6445	0.15255	75644542	91	58.24	93	20	57.766	359	22	267	AATCTGACCCCTCCTTGGTT	TGGATTCATTCATACCAGCACA
Aradu.A04	76008025	76.008	0.363574	76008094	69	59.084	80	20	59.896	330	20	251	TGGGCCCAACATAAGATCGT	GGTTGAAGTTGGTTGCACCC
Aradu.A04	76034974	76.035	0.026949	76035052	78	59.448	64	26	59.763	363	20	300	ACCACAAATTAAAACCCACATACAGA	GTGCTTTCGGTCGCAATTGA
Aradu.A04	76699296	76.6993	0.664322	76699354	58	60.036	181	20	59.814	381	20	201	GATTCGTCCCACTTGCTCCA	ACACCCATTGTGGAGCAAGT
Aradu.A04	77266387	77.2664	0.567091	77266443	56	59.379	119	20	59.828	339	20	221	GCCACTCTTCTTGGATCCCA	AAGTTGGCGTGTGGTTGTTG
Aradu.A04	78731435	78.7314	1.46505	78731502	67	59.102	81	20	60.323	288	20	208	CCATCTTCCTTGGGTTTGGC	AGCATTTCAGGGTCATGCGT
Aradu.A04	79100893	79.1009	0.369458	79100968	75	60.393	52	20	58.712	351	20	300	CCACTCATCACCGCCATGAA	TCATCCTGCCTTCCATGTGA
Aradu.A04	80963920	80.9639	1.86303	80964004	84	59.595	207	21	59.747	456	20	250	AGCATGATCGAACTCGTAGCA	GGCTCGAAACCTCCCTTCAT
Aradu.A04	80989264	80.9893	0.025344	80989321	57	60.107	179	20	59.674	400	20	222	CCTAGGAGTGGCCCATTTGG	AAGTACTCCAAGGCTGCCAG
Aradu.A04	81281341	81.2813	0.292077	81281411	70	58.646	40	20	60.032	321	20	282	TCTAAAGGGAAGGGACGCAA	CCAGACAGGGATGGGAGAGA
Aradu.A04	82704290	82.7043	1.42295	82704363	73	58.391	187	27	57.552	453	21	267	GTGTCTACACTTTTGACTACAAAATCA	TGGAAATTCATACCTGCACCA
Aradu.A04	82708558	82.7086	0.004268	82708610	52	59.967	60	20	60.389	326	20	267	TGGGCGTGCATTTTTCCTTG	AGTTATGCGCGTCGGAAGTT
Aradu.A04	82996475	82.9965	0.287917	82996542	67	57.46	197	21	60.039	460	20	264	ACAATTTGCAGCCAAAACTGA	GAAAGCCTTCCAACTGCAGC
Aradu.A04	83187253	83.1873	0.190778	83187313	60	60.036	52	20	59.891	334	20	283	GGCAGGTCCAACGGTATGAA	CCTCGGATGGGAATGAAGGG
Aradu.A04	85106009	85.106	1.91876	85106067	58	59.818	50	20	60.036	249	20	200	ATGCATGCCTGTCCTACTGG	GGGAAGGTGGTAGAGCACAC
Aradu.A04	85268251	85.2683	0.162242	85268317	66	59.965	40	20	59.289	247	22	208	TTGACCCCGCTGAGAGAAAC	TCCCATTTCACTGACCTGAAGT
Aradu.A04	85360740	85.3607	0.092489	85360791	51	59.969	176	20	59.962	434	20	259	GGCTAGGCTAAGTGCTCTCG	CAAAGGGAGAGGGGACAACC
Aradu.A04	86803189	86.8032	1.44245	86803251	62	57.204	229	27	59.832	450	20	222	AGACTTTAATGTTTGTGAATTTCGAAA	GTGGCGAATGGAAAAGACCG
Aradu.A04	87526843	87.5268	0.723654	87526904	61	59.898	1	20	60.038	263	20	263	TGCAACGAACACGACTCAGA	CGTTCGTGCTTCTTCCTCCT
Aradu.A04	89804354	89.8044	2.27751	89804419	65	60.109	228	20	60.039	432	20	205	GGAAGTGGTTCCCGACGTAG	CTCGCTGTCTTGCTGAGTCA
Aradu.A04	90340432	90.3404	0.536078	90340493	61	58.166	0	21	58.251	296	22	297	CACCCGAAGAAGTTTCTGTGA	TGAACATCACCACTGCAATACA
Aradu.A04	90346798	90.3468	0.006366	90346851	53	59.813	153	20	59.966	386	20	234	CCTCCTCCTCCTCCACTAGG	TACGGAGTGGAGTGTTTGCC
Aradu.A04	90516309	90.5163	0.169511	90516359	50	58.015	55	20	58.115	271	20	217	AGACCAAGTCAAGCATGCAA	AGGGGAGAGAATGCTGCTAA
Aradu.A04	90829017	90.829	0.312708	90829090	73	60.179	21	20	59.966	256	20	236	ACAGAGATCCACATGACGCG	TTCACGTCCTTGTGCTCCTC
Aradu.A04	90924569	90.9246	0.095552	90924643	74	59.963	43	20	59.638	252	21	210	GTGATGCTGTCCAGGACCAA	TGAGGGACCTAAGGCTACACT
Aradu.A04	91135360	91.1354	0.210791	91135432	72	60.619	211	20	59.612	443	20	233	TGGTCTACTGAGCTGGGCAT	ACTGACCTCTTTGTCGCGAA
Aradu.A04	91481854	91.4819	0.346494	91481906	52	58.822	151	20	59.049	355	26	205	AGGAACTAGCAGTCGGTCTG	ACAGAATTGGTTGGATATTAACACCA
Aradu.A04	91869030	91.869	0.387176	91869089	59	59.896	150	20	60.036	429	20	280	GCATCTCGACCTGCATCTGA	AAGAGGCGTGATGAGGGTTG
Aradu.A04	92554498	92.5545	0.685468	92554565	67	57.848	71	20	59.226	331	21	261	TTGGGTTGAGCCTTTGAACA	TGATCTTGGTTGTCCCTGTGT
Aradu.A04	93092115	93.0921	0.537617	93092184	69	59.169	133	23	58.339	342	20	210	TGAAGCTTTGGGCAAATATGACA	TCAGTCTTCCCCATTGAGCT
Aradu.A04	93781596	93.7816	0.689481	93781656	60	60.159	220	22	57.343	429	27	210	AGCTGAATTCCACCAACAGTGA	ACTTCACTTCATGAACTTTTGAATTTT
Aradu.A04	93990541	93.9905	0.208945	93990617	76	58.976	111	20	59.69	407	22	297	ACACCACACACAACTCATGC	TGAGCTCCCTAGAGAGTGAAGT
Aradu.A04	94057042	94.057	0.066501	94057119	77	59.243	12	21	60.035	246	20	235	AGAGTATGCCTTTAGAGCGCA	AGCTTCTCTGCAATCCCACC
Aradu.A04	94270698	94.2707	0.213656	94270771	73	59.181	210	26	57.227	468	23	259	CCAAAGATAAAAGAGACTCGAATCCA	TGGACTACGTAAAGTACAGTTGT
Aradu.A04	94448238	94.4482	0.17754	94448319	81	60.038	16	20	60.039	273	20	258	CACCCTACCACACGAAGTCC	TTGTCTTCGCAGGTCGAGAC
Aradu.A04	94677165	94.6772	0.228927	94677220	55	59.822	125	20	60.036	335	20	211	TTATCTGCGGGGAGTGCTTC	GCCACATACCTCGGGAACAA
Aradu.A04	95311506	95.3115	0.634341	95311577	71	59.898	108	20	59.973	317	20	210	CTGATCAGCGGTCTCAGGAC	CAGCTGCAAATCCATCGACG
Aradu.A04	95384249	95.3842	0.072743	95384324	75	59.387	40	20	59.463	295	20	256	TAATGAGGAACGCTGCCACT	AGGATCTGAACGTGCGGATT
Aradu.A04	95809402	95.8094	0.425153	95809476	74	57.117	16	24	59.655	315	24	300	TGCAACATTGTCAGAGTTTAGAAT	ACAGCAATATCCAGTAACGGATCT
Aradu.A04	95970083	95.9701	0.160681	95970139	56	60.135	107	21	58.808	314	21	208	ACTGTATGCTCATGGTCACGG	AGGGAGAATCGCTCTTTTCCT
Aradu.A04	96782455	96.7825	0.812372	96782380	75	59.605	274	20	59.349	475	19	202	AAAATTGGTTTGGACCGGCC	AAGTGCAGCAGCTGAAACG
Aradu.A04	97210720	97.2107	0.428265	97210787	67	60.037	236	20	60.109	435	20	200	AACCGAGACCAAACCGGATC	GCAAACGGTGTAGGGATCGA
Aradu.A04	97312555	97.3126	0.101835	97312615	60	59.721	126	21	57.899	325	21	200	AGGTGTCAAGATTCCCTTCCG	TTCATCTTTTCGTCGACCACA
Aradu.A04	97473117	97.4731	0.160562	97473167	50	57.242	71	24	60.029	354	22	284	ACAAGAACAAGTCTCAACATCAAA	TCCAATCCAATTCAAACCGCAC
Aradu.A04	98718054	98.7181	1.24494	98718139	85	58.29	175	21	60.036	440	20	266	AGACATTTAATGCGTGCTCCA	TTATTTGCGGCGGTCCTTCT
Aradu.A04	98831687	98.8317	0.113633	98831741	54	59.995	82	21	59.759	353	20	272	TCCGATGAGGTGAGAGACAGT	CAACAGTTCCACGATTGCCC
Aradu.A04	98850927	98.8509	0.01924	98850997	70	59.594	57	20	59.521	269	21	213	ACCCGGCCCTTTCATTACAA	AGCTACCGATTTTAGCGACCA
Aradu.A04	99458053	99.4581	0.607126	99458110	57	60.109	101	20	60.68	399	20	299	AGTTCGCCATGCATGCAAAG	GCCAACTAAGCCCGTGGATT
Aradu.A04	99991346	99.9913	0.533293	99991398	52	59.89	77	20	60.25	343	20	267	GGATGTGTTCACCCACACCT	CTCCGGCTTATGCTGATGCT
Aradu.A04	101777545	101.778	1.7862	101777609	64	60.134	94	21	59.743	307	20	214	ACAGCATCAACAACCACCAGA	TGGTTGCTGAACCTGACCAA
Aradu.A04	102546764	102.547	0.769219	102546837	73	57.853	156	25	58.166	417	22	262	TGCGTGTTTAAGCATATTTTAAGGA	AGGTGAGTCTAAGTCTGTCACA
Aradu.A04	103585975	103.586	1.03921	103585888	87	59.966	74	20	59.698	339	22	266	AGTGCTCACTTACGCAAGCT	ACGAGTCATAACTTGGCTTCCA
Aradu.A04	104016508	104.017	0.430533	104016570	62	59.299	1	23	57.702	290	25	290	ACCAGTGTTGATGTTGCTTTTCT	TGGTACGATAACCATTATCATCACT
Aradu.A04	104364589	104.365	0.348081	104364643	54	60.11	6	20	58.058	217	23	212	CTTCCACGTTGATGCCAAGC	AGGGTGATTATTTTTGTAGCCCA
Aradu.A04	104411716	104.412	0.047127	104411768	52	57.725	89	22	58.545	372	23	284	ACATTGATTCAAATGCAAGCCA	TCATGCGCATTTTATCCTCTTCT
Aradu.A04	104494503	104.495	0.082787	104494579	76	59.87	191	23	59.038	459	22	269	GGATCGAACTCTAGAGTTGTGCT	TGGTGTGAAATTTTAGCAGCCA
Aradu.A04	104575079	104.575	0.080576	104575156	77	59.822	47	20	59.896	324	20	278	GCTGGTTATGCTTCCTCCGA	TGACCCTCGAACACACACAG
Aradu.A04	105618251	105.618	1.04317	105618302	51	59.018	64	20	57.054	334	22	271	GGCGCAATAAGAACAAACGC	AACACAAGAGAGACAAGCTACT
Aradu.A04	105849776	105.85	0.231525	105849712	64	60.04	56	20	59.747	255	20	200	CTCAGTTGCCGTTTTCTGCC	GATGGTTGAGGGGACTGACC
Aradu.A04	106118502	106.119	0.268726	106118571	69	59.012	206	24	58.154	408	22	203	TCCATATTTTTATCCTCCCCCACT	AGTGTGGTCTAAGAGGTGAAGA
Aradu.A04	106397769	106.398	0.279267	106397834	65	59.035	93	20	60.036	326	20	234	TCAAAATGCGCATGGTTGGA	CTCCATTTCACGTCTGGCCT
Aradu.A04	106797379	106.797	0.39961	106797439	60	60.038	184	20	59.426	416	21	233	GCAAAGGAGGCAAAGAAGGC	TGGGGGTTTAGGGTTTGTTCA
Aradu.A04	106799339	106.799	0.00196	106799407	68	60.042	214	20	60.035	422	20	209	GTTGACGCCCACGAAAGAAC	ATTTTGGGTCGATGCTCGGT
Aradu.A04	107032431	107.032	0.233092	107032512	81	59.67	242	20	59.575	442	22	201	AACCTTCCCATGTGAGGCTC	TGTGTTTGACAAATTCAGCCGT
Aradu.A04	107873189	107.873	0.840758	107873281	92	59.092	118	22	58.66	381	20	264	TGGTCCAAAATCTTAGGGACGA	AGCCAAATTGTGTGGCATCA
Aradu.A04	107891455	107.891	0.018266	107891537	82	59.263	241	21	59.666	476	20	236	TGCTTATTGCGATTTCGTGCT	TCCACAATAGGGGCATTGCA
Aradu.A04	109347410	109.347	1.45596	109347460	50	59.829	24	20	60.036	252	20	229	CTGACAGCGATGAAGGACGA	AACTGCTCCAGTCATGCCTC
Aradu.A04	109849498	109.849	0.502088	109849579	81	57.8	119	20	57.135	342	20	224	AACCTAAATGCGGAGTTGCT	TGGATGACATTGTGTGCTCT
Aradu.A04	110047975	110.048	0.198477	110048037	62	59.827	248	20	59.801	453	20	206	GGTTACCGAGTCGAGCATGT	TTCCCCTTCCCCCTCTTTCT
Aradu.A04	113353334	113.353	3.30536	113353389	55	60.3	8	19	59.895	266	20	259	TGTACACACGCACGAGGTG	TTGAAAAGCAGGGCTTGTGC
Aradu.A04	113556408	113.556	0.203074	113556473	65	58.892	200	21	59.856	418	21	219	AGAATTTCGAGGTCATCCGGA	ACCATTTCCTGCACACTCTGT
Aradu.A04	114306849	114.307	0.750441	114306904	55	58.443	48	20	59.891	265	20	218	AGACATGAACGGTAGCCTCA	GAGAAGGTGACCACTTGGCA
Aradu.A04	114348785	114.349	0.041936	114348856	71	59.971	1	20	57.661	234	22	234	GCGAGAAACAACAACGCCTT	TCTTCCCATACTCAGAGGTCTT
Aradu.A04	114485507	114.486	0.136722	114485563	56	57.736	110	20	57.019	310	21	201	ACCATGCTTTGTACCGAACA	TTTTCATGTAACGCTTGTGCT
Aradu.A04	114485687	114.486	0.00018	114485762	75	58.853	104	21	57.558	364	22	261	TGCATTAGCACAAGCGTTACA	AATCGAGTCAACGAGTTCATCT
Aradu.A04	114494560	114.495	0.008873	114494663	103	59.998	231	21	57.111	470	24	240	CACGTCTCATTACACCCACCA	ATCGCCACAGATTTCAAATCATAT
Aradu.A04	115070802	115.071	0.576242	115070882	80	59.163	210	20	59.997	415	21	206	TGAAGCTGTCAAGACACCCA	GTTGTAAGCTCTCACAGGCCT
Aradu.A04	115131306	115.131	0.060504	115131361	55	59.89	95	20	57.458	378	21	284	AACCCTTCACGAAACCCTCC	TTCACTGTCAGAGTGCTTGAA
Aradu.A04	115676541	115.677	0.545235	115676597	56	59.684	122	20	60.034	408	20	287	TGACGTCATAACTGCCACGT	GGAGCTGGCTTCCTTCCAAT
Aradu.A04	116196894	116.197	0.520353	116196955	61	57.049	5	23	57.348	282	24	278	TGCTTTCGGTTAATTAAGAAGCA	TCCCTACTCAAAATATTTCAGGGT
Aradu.A04	116206616	116.207	0.009722	116206674	58	60.039	113	20	60.032	341	20	229	TGAGTTCGAGCAGTCTGCAG	ATGCATGGCCTCCAAATCCA
Aradu.A04	116396009	116.396	0.189393	116396062	53	60.037	40	20	59.297	258	22	219	CTGAAGATGTGGCGACAGGT	AGTCAGAAGAAGCTGTTCCACT
Aradu.A04	116410353	116.41	0.014344	116410435	82	60.035	176	20	60.108	428	20	253	CCATGAAGCTCCTGCCTTGA	GCTGTCGGCTCCTCTCAATT
Aradu.A04	116696331	116.696	0.285978	116696407	76	59.748	151	20	59.429	449	23	299	GAGCTTGACCCTAGCAGCTT	TCGTGACCTGTTAGCTACTTTGA
Aradu.A04	117099093	117.099	0.402762	117099155	62	60.322	149	20	59.996	387	21	239	GCCTCCGCCTAAACCAAGAA	GGTTAGGATTGAGTGGGTGCA
Aradu.A04	117569015	117.569	0.469922	117569077	62	58.652	56	22	59.391	256	20	201	TGCAAACAGTAACACTCAACCA	AAGCCGACCTCACTTAGTGG
Aradu.A04	117879636	117.88	0.310621	117879700	64	58.603	205	25	58.331	442	23	238	TCTTGTGTTTTGAGTTTTGAATGCT	TCATCCGGTTTATTTCCCAAAGT
Aradu.A04	118069187	118.069	0.189551	118069254	67	58.359	112	20	57.569	404	23	293	AGGACCTAGCTTCGGTTTGA	AGTCGTCAATGCATGTAAACAAA
Aradu.A04	118172850	118.173	0.103663	118172913	63	59.178	103	24	60.471	370	20	268	ACACTTTGTGAATGTCTGTTAGGG	GGTCCAAGGGCCCAAAAGAA
Aradu.A04	118326516	118.327	0.153666	118326566	50	59.237	148	25	58.92	439	21	292	CACCATTTATGAATATCGTGGACCA	GCTGCTTCTGTTGTAAGAGGG
Aradu.A04	118486678	118.487	0.160162	118486734	56	60.107	191	20	60.107	397	20	207	TTTGGCACCGGTGTTGTACT	ATACCCCACTTTGCTACGGC
Aradu.A04	118816012	118.816	0.329334	118816079	67	59.867	235	21	59.825	435	20	201	TCCAAAGGACAAAACGCACAC	CAAAGCCAACAACCAGTGCA
Aradu.A04	118921232	118.921	0.10522	118921297	65	60.179	97	20	58.091	369	25	273	TCAAACTGACGTGACGCCTT	AGCGAACTTAATTTAACAGCATTGA
Aradu.A04	119105238	119.105	0.184006	119105315	77	60.107	173	20	59.964	419	20	247	CGGTGGAAACATACCCCCTC	AAGCTGAGGAGGCAGTGTTC
Aradu.A04	119282143	119.282	0.176905	119282195	52	60.037	110	20	59.969	400	20	291	GCACGCTAGTCAAAGGGAGT	CACGCAAACAACTCATGGCA
Aradu.A04	119531681	119.532	0.249538	119531746	65	59.743	165	20	59.51	453	21	289	TGCCAACACTGGAAACCTGA	GGTTATCCCATCTGCTCCACA
Aradu.A04	119902185	119.902	0.370504	119902244	59	60.035	58	20	59.669	260	20	203	GAATGTGCTGAGAAGGGGCT	TCAGAGAGCTGCTCCTCAGA
Aradu.A04	120672995	120.673	0.77081	120673094	99	57.016	161	22	59.994	459	21	299	TCTCAATCACACGCACTATACT	TGGGAAACACCAAACCAGTCA
Aradu.A04	120963017	120.963	0.290022	120963079	62	59.901	83	20	59.475	282	20	200	AGACGAAGAAGGATCGCGAC	AAAAATCCAGAGCTGCAGCG
Aradu.A04	120963546	120.964	0.000529	120963596	50	57.102	77	27	57.404	348	25	272	AGGATTTCTTTTGGAAAATGTGTAAAA	AAAACTATGGTTGTTCAGGAATTGA
Aradu.A04	121171738	121.172	0.208192	121171811	73	59.965	12	20	59.96	292	22	281	AACTCGAGCAACATCCGGTT	TCCGGACCATCAATGTGTTTCT
Aradu.A04	121629606	121.63	0.457868	121629667	61	60.04	61	20	57.401	274	23	214	ACGAGAACGAAGGACGAACC	TCGCGATATTTTTCAACACAAGA
Aradu.A04	121639603	121.64	0.009997	121639689	86	57.406	248	22	59.452	484	21	237	TTGGTCTCTCACGTTATGTCAA	TGTTGGCAGCAAAAGTTGACA
Aradu.A04	121714043	121.714	0.07444	121714110	67	60.179	85	20	60.461	331	20	247	GGCAAGTGAGACACCAACCT	GGATACGGGTTCGCACACAT
Aradu.A04	121758887	121.759	0.044844	121758941	54	59.675	211	20	60.034	446	20	236	CCCAAAATCAACCCAAGGCC	ACACCCCAAGCTCACACAAA
Aradu.A04	121916465	121.916	0.157578	121916557	92	60.179	156	20	59.179	384	20	229	AAACTGGTGGTGAAGGAGCC	GTGTCTTCTCGGGCTGATCT
Aradu.A04	122277899	122.278	0.361434	122277965	66	59.752	57	25	59.044	356	22	300	AGGTGAATGCAGTAACTAACTACCA	ACTTGCTTCAAAATGTTCGGGA
Aradu.A04	122580484	122.58	0.302585	122580552	68	60.014	56	26	58.849	313	21	258	AGAGCTATTGATAAGGGAAGATGTCC	CGCATTGACCTGTACCTTTGT
Aradu.A04	122643101	122.643	0.062617	122643156	55	58.708	87	23	57.974	297	23	211	TCCCATTGAAATGCCATCAATCT	TCGTTAGAAACTTGAAGGGAACA
Aradu.A04	122693844	122.694	0.050743	122693919	75	59.675	149	20	58.736	380	24	232	CACAGTCCCTACCATGTGCA	TGGACTAAAATGTACCTAGACCGA
Aradu.A04	122840249	122.84	0.146405	122840305	56	59.109	172	21	60.762	456	20	285	GGAGGTGGTGTCTAAGTTCGA	AACGGTACCTGACACACCCT
Aradu.A04	123114174	123.114	0.273925	123114261	87	59.337	187	20	59.965	470	20	284	GGTCAAACAGATATGCCGCC	AGTGGGAGGCAAAGAACTCG
Aradu.A04	123124167	123.124	0.009993	123124249	82	60.11	146	20	59.925	439	21	294	GTGCCTCGTTTGCAGATGTG	CCCTTGACCTGTTCATTGGGA
Aradu.A04	123227752	123.228	0.103585	123227840	88	58.743	67	20	57.09	366	28	300	GGCCAAGTTTGCACCTATGT	AATGTGTATTCAATTTAAACAAGACACT
Aradu.A04	123358553	123.359	0.130801	123358617	64	57.297	137	21	58.879	404	26	268	GGTGGAGAACCAGAGATTGAA	ACCTTTAAAAAGTAGGAACACAAGGA
Aradu.A04	123424102	123.424	0.065549	123424193	91	60.109	53	20	59.023	301	20	249	GGTTGACCTCTTCGCTCTCC	ACAGAGTCCTGCATTCGGAA
Aradu.A04	123472530	123.473	0.048428	123472630	100	60.393	98	20	57.466	309	24	212	GATGTGCTGAGAAGCCTGCT	TGAAACTATCGTTTTGATCGTGTT
Aradu.A05	386872	0.386872		386955	83	60.179	207	20	59.895	421	20	215	CAGATGACGGACCCACATCC	TGCTCCAGTTAGGCGCATAG
Aradu.A05	394731	0.394731	0.007859	394782	51	58.02	80	20	60.179	350	20	271	TTTTCAAGCTACTGCCTGCA	AGCTCCTTGGAGTTCCCTCA
Aradu.A05	632080	0.63208	0.237349	632147	67	58.643	161	20	59.575	387	21	227	TGGTGTGTATGGAGGAAGCA	TGATTTCCACAAGGGCTGAGT
Aradu.A05	717172	0.717172	0.085092	717240	68	59.669	34	23	59.53	332	20	299	AGGCAGAGTCCATTCTTTTACCA	CAACCAGTGACCTGTGGACT
Aradu.A05	855352	0.855352	0.13818	855433	81	60.106	34	20	59.31	333	22	300	AGGGCATCATCTTGCATGCT	CAGAACCTCTTTGCTTTGTGGT
Aradu.A05	1119306	1.11931	0.263954	1119395	89	57.419	98	22	60.179	335	20	238	TTTTGAGCATGTACACAATGCA	GACTTGCCCGCACAAACAAA
Aradu.A05	1366049	1.36605	0.246743	1366099	50	59.592	98	20	59.545	377	20	280	TCCATTTGGTAGCTTGGGCA	CCCTCTCTCTGTGCGAAGAG
Aradu.A05	1507823	1.50782	0.141774	1507895	72	59.992	177	23	60.322	382	20	206	TGCAGGGGAATCAAATTTCAACC	GCTATAGGGCCCGTTCATGG
Aradu.A05	1508699	1.5087	0.000876	1508782	83	59.964	258	20	60.036	466	20	209	GGTGTGGCGAAGAAACCCTA	AATTTGCATGCCCTGGCTTG
Aradu.A05	1733019	1.73302	0.22432	1733108	89	59.382	69	20	59.89	283	20	215	CTCCGGTGGGGATTTCTGAA	TGGATTCAAGCGTGGAACCA
Aradu.A05	2182478	2.18248	0.449459	2182534	56	60.109	173	20	59.897	434	20	262	CAGTACCAAGCTCACTCGGG	GCAAAAACACAGCAGAGCCA
Aradu.A05	2362918	2.36292	0.18044	2363004	86	60.249	38	20	60.108	325	20	288	GGCAAGCATTATCGGCAACC	GGCCTCTAAAGCGACATGGT
Aradu.A05	2428452	2.42845	0.065534	2428511	59	59.967	105	20	59.926	391	21	287	TAGCGCTCTTCACAGCAACA	TCCACATCACAATGCCACTGA
Aradu.A05	2893171	2.89317	0.464719	2893251	80	60.036	90	20	59.96	388	20	299	GGTTTGAACCCTCCTCGAGG	TCAGGCTCCCACCAAATTCC
Aradu.A05	2976845	2.97684	0.083674	2976897	52	59.898	56	20	57.086	305	21	250	CGGAACCTCGTGTGGATAGG	ACTGTCAAAGTCCAGTCTGTT
Aradu.A05	3051130	3.05113	0.074285	3051075	55	58.893	97	21	59.97	376	20	280	GAGAGGAGGAGTTGAGATGCA	CATTGCGTTTGGACGGTGTT
Aradu.A05	3224853	3.22485	0.173723	3224769	84	60.179	92	20	59.756	391	20	300	GAGCAGCACCGCTGATTTTC	CGTTTGAATTGGGCCCTGAC
Aradu.A05	3226235	3.22623	0.001382	3226184	51	60.104	151	20	59.745	443	20	293	AAGAGGTGGTTCCTGAGGGT	AGCTTGCAGCATAGAAGGCT
Aradu.A05	3684081	3.68408	0.457846	3684136	55	60	249	21	61.186	452	20	204	CGGGAGGAAATACCGTAGCTC	CGGTGGAGGAGGAGTCAACA
Aradu.A05	3708084	3.70808	0.024003	3708134	50	59.16	113	22	60.034	352	20	240	TCTCTAGCCATTCTCTTTGCCA	CCAGCCACCAGGTCATCATT
Aradu.A05	3994301	3.9943	0.286217	3994364	63	60.251	135	20	59.186	348	20	214	CCTCCTTGAGCAAACCGGAA	AGTTGTTGAAGTTGCCGCAA
Aradu.A05	4004166	4.00417	0.009865	4004217	51	60.47	93	20	59.962	370	20	278	GGGCGGGATCCAATTCCATT	TTTTGCAGGCGGATTCTCCT
Aradu.A05	4059059	4.05906	0.054893	4059134	75	59.57	160	22	60.036	387	20	228	TGACTGCATTTCCTTGTTTGCA	TTCCTTCAAGGCCGCTAGTG
Aradu.A05	4175713	4.17571	0.116654	4175793	80	59.061	31	22	57.117	296	27	266	ACGATATTCTGAAAGCAGTGGC	TTCAAGAAAATGTGTTAGGATTTTGTT
Aradu.A05	4306333	4.30633	0.13062	4306383	50	59.96	77	20	60.033	346	22	270	CAATTGCCCAGAGGACCCTT	GGCTGTTGACATGTCATATCGC
Aradu.A05	4690541	4.69054	0.384208	4690611	70	59.599	120	20	59.893	403	20	284	ACCTCCTTTTACGCCTTGCT	CTGTTGTGGTGAGCTGACCT
Aradu.A05	5074283	5.07428	0.383742	5074367	84	59.972	69	20	59.93	296	23	228	CGTGTTTGCTGGTGTGAGTG	AGCCTAAGACAAGAACTCAACGT
Aradu.A05	5213473	5.21347	0.13919	5213555	82	57.417	182	20	59.688	414	20	233	TCCTCATTGGTGCATTGACA	CACAATTGCAGCCGAACAGT
Aradu.A05	5338576	5.33858	0.125103	5338641	65	58.38	86	20	60.035	374	20	289	TTAAAGCCTGCACAGCACAT	CCACCATCTGTGAAGGGTCC
Aradu.A05	5428661	5.42866	0.090085	5428713	52	59.865	123	21	59.888	337	20	215	TGTCCTGCAAAGTTTGTGCTG	CCCCACCAACCACTTCATCA
Aradu.A05	5456941	5.45694	0.02828	5456881	60	59.36	162	22	59.821	361	20	200	ACATAACTGTTCCTGCAGGACT	ACTGCTGACAGACTTGCACA
Aradu.A05	6114237	6.11424	0.657296	6114296	59	59.528	43	20	59.891	307	20	265	ACGCTCCCTTCACTTCCAAA	GAGTTTCAGGCCACTGTCCA
Aradu.A05	6590282	6.59028	0.476045	6590340	58	58.493	157	20	60.322	434	20	278	TGGGTCGCCATCTAAATCCT	GCAAGCCAGACATCACCTCA
Aradu.A05	6781578	6.78158	0.191296	6781644	66	60.032	5	20	57.115	280	27	276	GGGAGAGGAGGGTGAGTGAT	TGAAACTAAATTCTGTATAGCTAGCAA
Aradu.A05	6788728	6.78873	0.00715	6788778	50	60.106	43	20	57.27	318	23	276	CCACTGGGTTCAGGTTGGTT	TGAGCTTCTAGTCTTTGCTAAGT
Aradu.A05	7133902	7.1339	0.345174	7133986	84	60.041	243	20	59.896	477	20	235	TTTCATCACAAACGGCAGCG	TGCACGAGCCTCATGATCTC
Aradu.A05	7281897	7.2819	0.147995	7281961	64	59.965	209	20	60.037	461	20	253	GTGGGCTTTCCTTGACTCGA	AGCTCGCTCAGACAGCAAAT
Aradu.A05	7381971	7.38197	0.100074	7382047	76	60.402	171	20	60.539	469	20	299	ATACAGGGGAGGGGGTAAGC	TGGATTCCGGCCAATATGCC
Aradu.A05	7388782	7.38878	0.006811	7388850	68	57.541	217	28	60.032	468	20	252	TGAAGTAGAATTAAGATGGTTGAAAAGA	AGGTGTTGGGAAAAAGGGCA
Aradu.A05	7565174	7.56517	0.176392	7565254	80	57.462	11	22	58.195	310	22	300	GTGTGAGAAGCTTCTTTCGTTT	GGGTGTAATTATCTTGCGTCCT
Aradu.A05	7834408	7.83441	0.269234	7834460	52	59.972	160	20	59.81	375	20	216	CGTGCGAAATTGCCGATCAT	TGCACCTCCCATGGGAAAAA
Aradu.A05	8041848	8.04185	0.20744	8041898	50	59.825	143	20	59.376	430	21	288	CCCGTCCACTACAAGCCTAC	GACACACATGGACCTACACCT
Aradu.A05	8443396	8.4434	0.401548	8443448	52	58.036	132	20	59.027	338	23	207	AGAGGGAAATGCTCAGAGGT	AGATGTATCTCTTGCCCATGAGT
Aradu.A05	8954084	8.95408	0.510688	8954151	67	59.116	102	25	57.114	329	27	228	ACAGACAGATCACTAAGACCTAGAC	AGACTTTTATCCGTGAAGTATGTAATT
Aradu.A05	9074780	9.07478	0.120696	9074861	81	59.901	102	20	59.957	307	20	206	GAGATGTCGTCGACCAGGAC	ACCCTCTCCTCTTCCTTCCC
Aradu.A05	9415969	9.41597	0.341189	9416056	87	59.601	82	20	60.322	284	20	203	ACAATTACACCCCGCTGTGA	TCTTCTGGCAAATCCACCCG
Aradu.A05	9447829	9.44783	0.03186	9447900	71	60.179	161	20	60.032	379	20	219	ACTTGCCGTCCGAGTTTGAA	AGGGATAAGGGCACGAGACT
Aradu.A05	9607882	9.60788	0.160053	9607933	51	57.702	77	22	58.758	335	22	259	AGAGATTCATGTTTGGCTCTGT	ACAGTTGAAAATGGCCATTCCT
Aradu.A05	9644517	9.64452	0.036635	9644584	67	59.968	164	20	60.108	378	20	215	TTGGAGGTTCAGTGTCGTCG	CAGTAAGCTCAGGTGCCTCC
Aradu.A05	9649539	9.64954	0.005022	9649611	72	58.292	106	26	58.448	311	22	206	TCACAAACTTATGAATTCAAAACGGA	AGTCATCCAAAAGAACGGTTGT
Aradu.A05	10256483	10.2565	0.606944	10256555	72	60.179	227	20	59.896	467	20	241	ACCAAGGTTGAGGGAACAGC	TTTTTGGGGCAACAGCGAAG
Aradu.A05	10386462	10.3865	0.129979	10386553	91	60.035	104	20	60.108	317	20	214	TTGCATGCTCTGAAGGGAGG	TTGTTGCCTTTGCACACCAC
Aradu.A05	10396583	10.3966	0.010121	10396673	90	60.25	68	20	59.893	355	20	288	TTGTGTTCTCATGTCCGCGT	GGATGGATGCAGCCGTAAGA
Aradu.A05	10531087	10.5311	0.134504	10531151	64	59.881	104	20	59.961	379	20	276	AGGATCCTCACCTTCCACCA	TCCGCACCTCCTAGTGTGTA
Aradu.A05	10541999	10.542	0.010912	10542056	57	59.475	1	20	59.111	297	20	297	GCAAATCACAGCCTCACAGG	TCGAAATCCTCTGCTGTCGT
Aradu.A05	10866552	10.8666	0.324553	10866639	87	59.376	100	20	59.449	357	21	258	TGTAGGGGCTCATTGGTTCC	TGACCTTCTCCACCAATCTCG
Aradu.A05	11090283	11.0903	0.223731	11090337	54	58.868	12	20	58.557	303	20	292	ACTGAAGCAACTCACTCCCA	AGTCATCACGTGATTGCCAC
Aradu.A05	11199185	11.1992	0.108902	11199255	70	60.041	197	20	59.809	413	20	217	CGTTTCCACGAGCCAACTTG	ACACCAGAAGGGGCCATTTT
Aradu.A05	11522276	11.5223	0.323091	11522329	53	60.055	107	23	60.041	312	20	206	TGGTCAACTCAAAGTCTCCAACA	GCCCGTTTGTCGTCCTTTTC
Aradu.A05	12194888	12.1949	0.672612	12194788	100	59.963	81	20	59.887	307	20	227	CCCACTTGTGCTCCTGCTTA	AGAGACTGAGTCGGTTGGGA
Aradu.A05	13275259	13.2753	1.08037	13275312	53	59.147	15	20	60.179	273	20	259	CGACACTTCAACAGACACCG	TGGTTTGCGTCTTGGTAGCA
Aradu.A05	13404914	13.4049	0.129655	13404966	52	59.966	93	20	59.829	333	20	241	TGTCGAAAGGTGTCTCTGGC	CTAGCCCGCTACGATGATCC
Aradu.A05	13408028	13.408	0.003114	13408096	68	57.055	183	26	59.056	408	22	226	TTCATGTTTCATTGTTGTCTTTGAAT	TCCAAACGAGTAAACCAACCAC
Aradu.A05	13514879	13.5149	0.106851	13514797	82	59.826	174	20	59.832	424	20	251	GAGATCTTCGTGGCCGACTT	TGGCAATAACGCGCTTTGAG
Aradu.A05	13651207	13.6512	0.136328	13651140	67	59.673	139	20	59.461	388	20	250	TCGTGGCCAGAATTTAGGCA	TGCGGAAGAGCAGTCATCAT
Aradu.A05	13653086	13.6531	0.001879	13653028	58	57.524	152	21	59.32	421	20	270	ACACACATGTGCACTACTTCT	ACAGTGGTCTATGCGTGTGT
Aradu.A05	13678419	13.6784	0.025333	13678350	69	59.063	1	20	57.086	266	21	266	TGTGAAGCTTGAAGACGTGC	ACTTCTGTCCACTCAACACTT
Aradu.A05	13780384	13.7804	0.101965	13780450	66	57.563	58	27	59.008	354	26	297	AGTTTGATTAAATCATCGTCTAACAGT	TCTTCTCATTTGTACACATTCACTGT
Aradu.A05	13796779	13.7968	0.016395	13796830	51	59.999	139	21	60.039	409	20	271	GGATCCCAAAACACAGTTGGC	GCAGGGTGCAAAGATGTGTG
Aradu.A05	14118684	14.1187	0.321905	14118754	70	59.244	75	20	59.821	367	20	293	TCGGAGTCTTGTGCTTTGGA	TGCCATCATCGCATGTCTCA
Aradu.A05	14780559	14.7806	0.661875	14780611	52	57.265	115	27	58.938	348	25	234	ACTAGTTACCAGCAACTAATATTTTGT	AGGCAATGTCAAGTAGTTGTTAAGT
Aradu.A05	15137455	15.1375	0.356896	15137536	81	59.965	4	20	60.031	214	20	211	AAATGGAGCAGCACTCACGA	TGGGGGATAGGGTCTCAGTG
Aradu.A05	15261521	15.2615	0.124066	15261577	56	60.179	28	20	59.582	304	21	277	GGATGAATGAGTCGGCAGCT	CCTCTCAAAGCATATCCCCGT
Aradu.A05	15281902	15.2819	0.020381	15281964	62	59.966	23	20	58.847	272	23	250	GAACCTGTCTGACAGCGGAA	TGTTGAGATGTCCTAGTGTCACT
Aradu.A05	15417504	15.4175	0.135602	15417589	85	59.962	64	20	59.891	352	22	289	CCTGCTACCCCACACACAAT	TGGTCTTATTTGGAACCTGGCA
Aradu.A05	15432718	15.4327	0.015214	15432773	55	59.062	19	21	59.31	230	20	212	CCCATATTCCACGAACGAACC	ACACTCTCCCTCAAGCTTGG
Aradu.A05	15616525	15.6165	0.183807	15616591	66	59.24	123	22	59.964	366	20	244	GGGCCTTCTTAATGTCATTGCA	TGTTGCTAACACATCGGGCT
Aradu.A05	15941485	15.9415	0.32496	15941566	81	59.96	20	20	59.93	291	21	272	AAAATGGAGGATGGTGGCGT	CATCGGAGCTGATTAGGTGCT
Aradu.A05	16524176	16.5242	0.582691	16524233	57	57.627	19	22	59.402	220	20	202	AGCCTTTCAATCTGGTTGTAGT	GAGTTTTGTGGCGAATGGCT
Aradu.A05	16707627	16.7076	0.183451	16707681	54	59.966	2	20	60.022	300	24	299	GATGCCGGTATGTCTCAGGG	AGTGCAACAGGTTAAACACAAACA
Aradu.A05	16785837	16.7858	0.07821	16785902	65	60.392	110	20	60.179	406	20	297	GACTCTGGATCGCCTTGCAA	CGGATAGAGACTGGGGAGCT
Aradu.A05	16981076	16.9811	0.195239	16981132	56	59.141	186	20	59.868	394	23	209	CCGTCAGTTGTCCAAACTCG	CCGCCTGACTAAGATTTACAGGA
Aradu.A05	17064745	17.0647	0.083669	17064818	73	59.695	187	20	60.179	444	20	258	GATTGCTATTGTGACGGCGG	TCGAGAACCGCTGTTGTGTT
Aradu.A05	17186230	17.1862	0.121485	17186286	56	58.97	4	22	57.163	303	21	300	TGTTTTTGGTCTGCATGTTCCT	ACGACGAAGGAATACGAAGAA
Aradu.A05	17231851	17.2319	0.045621	17231902	51	58.761	219	21	60.179	419	20	201	GAGAGATGTTGCCCAAAACCA	ACTGAGCTAAACGGCGATCC
Aradu.A05	17441268	17.4413	0.209417	17441323	55	59.452	120	20	60.251	378	20	259	CCTTTCCTCTAGGCATGGCA	TTCCCGCCAGACTTGGAAAG
Aradu.A05	17622357	17.6224	0.181089	17622443	86	59.885	76	20	59.53	352	20	277	ACCACCACCATCAAAGCCAT	GGATGGCCTACTTCAGACCC
Aradu.A05	17726976	17.727	0.104619	17727030	54	59.226	237	20	58.496	452	26	216	AGTCATGCAAGAGGGTTGGT	ACCCATTCAAAACATAACAAATGTGA
Aradu.A05	18067793	18.0678	0.340817	18067854	61	60.389	59	20	59.967	265	20	207	GCGACGGAGAAAAGAGCAGA	GGCTTTGCCCACTCAACAAG
Aradu.A05	18108665	18.1087	0.040872	18108720	55	60.036	98	20	60.038	365	20	268	GGGCACTCTCCCTTTGAGAC	CCATGAGCTCACGTGTCAGT
Aradu.A05	18240502	18.2405	0.131837	18240570	68	60.035	19	20	60.179	312	20	294	GGTTGCCGGAATCCAGGTAA	GGGTTCCCTAGCTAGCAACG
Aradu.A05	18326089	18.3261	0.085587	18326183	94	59.902	7	20	57.21	258	23	252	CATAGAAGCTGCCGTGCAAC	ACAAATTTGTAGTCCATGTGCTT
Aradu.A05	18399512	18.3995	0.073423	18399572	60	59.312	139	21	60.107	377	20	239	TGTTACTGTGTTACGCCTCCA	TATAAACCCGGGCCAAGCTG
Aradu.A05	18512681	18.5127	0.113169	18512751	70	60.179	199	20	60.389	406	20	208	TTCTCATGGGAAGGGGGTGA	TCACGCTGAAGCTACTGCTG
Aradu.A05	18607437	18.6074	0.094756	18607490	53	60.108	59	20	59.283	347	21	289	TCCTGCATCCTCTTTCGCTG	ACCCAGGAAAATACCTTGGCT
Aradu.A05	18614265	18.6143	0.006828	18614344	79	59.967	236	20	60.035	465	20	230	TCCTTTTACAGCTCGTGCGT	GGATCAAAGACGGCCCAGAA
Aradu.A05	19598665	19.5987	0.9844	19598741	76	59.606	100	20	59.9	394	22	295	CACAGGCAGAGTCTCCAACA	GGATTCATCAAAAAGGGAGCGG
Aradu.A05	20897384	20.8974	1.29872	20897483	99	60.179	199	20	60.203	427	21	229	TAAAGCACAACCACGGCAGA	TGAAGCCATGCCTTGAAGTCA
Aradu.A05	21107341	21.1073	0.209957	21107416	75	59.749	156	20	60.179	384	20	229	AATGAACAGAGTCGGGGCTC	AGCCCCTCAAACACTCAACC
Aradu.A05	21298514	21.2985	0.191173	21298567	53	59.615	116	20	59.757	367	20	252	TGTGTCATGGTGCAAGTTGC	CCCACTCTCGTGCGTTCTTA
Aradu.A05	21909294	21.9093	0.61078	21909345	51	60.109	175	20	59.721	449	21	275	CCAAGGAGTGCGAGACAGAG	TGGTGGCAGAGACTAACCATG
Aradu.A05	22398721	22.3987	0.489427	22398774	53	58.134	125	20	57.3	329	23	205	ACTCGAAAACGTGATGCTGT	AGGTATAGTTTGTGATGCTTCCT
Aradu.A05	22774455	22.7745	0.375734	22774509	54	59.456	213	26	57.117	418	24	206	AGACAAATGAAGTAAAGTGAGTTGCT	AGATTTGACTTGTAACATTGCTCA
Aradu.A05	22893515	22.8935	0.11906	22893586	71	59.048	87	22	59.293	323	21	237	ACATGGAGTTGAAGTTGGTGTG	AGCCTCATTCACACCCTTTCT
Aradu.A05	23408089	23.4081	0.514574	23408148	59	60.037	33	20	59.97	326	20	294	CCCTGTGCAAATTTGAGCCC	GCATAGCAGCAGCCATGAAC
Aradu.A05	23781412	23.7814	0.373323	23781462	50	59.89	110	20	59.919	401	21	292	TGTGGCATACTTGGTGCTGT	AGGGTTCCATTCTCCTGGAGA
Aradu.A05	23984294	23.9843	0.202882	23984351	57	59.518	101	20	59.834	384	20	284	TTTGCCATTCTCCACTGGGT	CAAAATACAGCAGCACGCGA
Aradu.A05	25050976	25.051	1.06668	25051027	51	57.674	131	24	58.661	333	20	203	TCTTTGTGAACTTGTTTGTGAACT	AGAGCTTATTACCGCCGGAT
Aradu.A05	25060093	25.0601	0.009117	25060166	73	58.181	16	21	57.04	262	24	247	TGCAAAATAACATGGAGGCCT	TCCAACTTGTTTCATTTTCTAGCT
Aradu.A05	25657262	25.6573	0.597169	25657348	86	58.283	189	20	59.806	439	21	251	TTGTACTCTGCCAGTCTGGT	TCACGTGTTACTTCAATGCGC
Aradu.A05	25757976	25.758	0.100714	25758043	67	60.25	260	20	57.604	467	23	208	GCTGACACGTACACCCACTT	AGCATTTGTGCTGATAATGTGTT
Aradu.A05	25780109	25.7801	0.022133	25780205	96	57.834	64	24	57.377	263	27	200	TCCTAAGTGTTCTAGTTTTTCCGT	ATGAGTAAAAGTGTAAAAGTGGTAACT
Aradu.A05	26097594	26.0976	0.317485	26097646	52	59.383	25	21	59.6	296	20	272	AGTTTGGAACGTCTGGATCGA	CCTAGGGTTTGTGTGGCTCA
Aradu.A05	26296000	26.296	0.198406	26296054	54	60.035	148	20	59.036	391	20	244	CCATTTACTCGGCCACCACT	ACTCGACAGAAAACGGGCTA
Aradu.A05	26399626	26.3996	0.103626	26399701	75	59.456	36	20	59.963	236	20	201	ATGGAGTTGCAGTAGCTCCC	AAAGGAACCTGCTCCTCTGC
Aradu.A05	26669711	26.6697	0.270085	26669775	64	59.906	21	26	59.968	282	20	262	CGAAAGAATCAATCCCTTTTCTAGCA	CCGGCGTGACAGCTATACAT
Aradu.A05	26880671	26.8807	0.21096	26880744	73	60.107	29	20	59.89	323	20	295	TTGATCTCCCATGCGCACAT	AGGGTTGCACCGTGTAATGT
Aradu.A05	26931445	26.9314	0.050774	26931495	50	59.96	191	20	59.996	392	21	202	ATTGAAGCAATGGGACGGGT	TCAGCTTGATCCACAGTTCCC
Aradu.A05	28087749	28.0877	1.1563	28087801	52	57.639	147	21	59.695	392	20	246	AGCTGAAATTGAGATCCAGCA	CCGATACGCAATTCACAGCC
Aradu.A05	28274679	28.2747	0.18693	28274741	62	58.114	171	22	59.664	399	21	229	ACAAACTACTTGTGGACTTGCT	CATGCCGCTTATGATGCAAGT
Aradu.A05	30453714	30.4537	2.17904	30453658	56	59.968	145	20	59.663	435	20	291	GGCTTTTGTGCTGTGCATCA	TGGTTTGGTGGGTGTTCCTT
Aradu.A05	31728277	31.7283	1.27456	31728358	81	60.041	83	20	60.035	305	20	223	CAAACGGGCAAGTCGAGTTG	CCGATGGTTCTTCTTGGGCT
Aradu.A05	32496833	32.4968	0.768556	32496892	59	59.974	12	20	59.828	270	20	259	GCGACGAAGAGAGAGACGAG	ACCCTATCCAAACGACGTCG
Aradu.A05	32750737	32.7507	0.253904	32750788	51	60.251	98	20	59.962	323	20	226	GGCAAGACTGTTGGGCTGTA	TGTTCACCACACCACCAACA
Aradu.A05	33381829	33.3818	0.631092	33381884	55	60.108	21	20	57.472	263	22	243	GGTGCTTCTACCGCCTCAAT	AAGTATCCTCTACTGCTCCAGA
Aradu.A05	33685209	33.6852	0.30338	33685288	79	59.97	79	20	60.036	318	20	240	GTGAACTTGGCGGACAAACC	CCTTTGCTGCTAGCTCTGGT
Aradu.A05	33721379	33.7214	0.03617	33721447	68	60.318	6	20	59.174	304	22	299	GCTGCCCACGAGACAAAAAC	CCTGTGCTACACTCTAGAACCA
Aradu.A05	33871094	33.8711	0.149715	33871178	84	57.421	253	20	60.039	474	20	222	AGTGTAAAGCCCGTGGATTT	GCAGCCTGTGTCATTGGTTG
Aradu.A05	34177253	34.1773	0.306159	34177324	71	59.686	227	20	59.962	426	20	200	AAGCCAAAGCAAACGGTAGC	TCCACCACCACAACACAACA
Aradu.A05	34356605	34.3566	0.179352	34356668	63	58.13	140	20	59.901	349	20	210	CTGCTTGACAGTGTGCACTA	GCCGCTGCTATGTTTCCAAG
Aradu.A05	36423041	36.423	2.06644	36422980	61	59.899	64	20	59.891	277	20	214	ACGCGCACACCAATGAAAAA	ATCCGCAAAGAGGTGTGTGT
Aradu.A05	36729980	36.73	0.306939	36729918	62	59.459	0	20	59.964	267	20	268	TGGCGCAGAGGTATGTGATT	CACTTAAGCCGACCCCACTT
Aradu.A05	37155999	37.156	0.426019	37156051	52	59.748	196	20	57.512	410	20	215	CCAGAATTGGCCGTAGACCA	TTGCCTCATGGATTCGACAA
Aradu.A05	38569820	38.5698	1.41382	38569886	66	57.039	234	22	59.961	445	20	212	AACTCCAGCCATTTTGTCAAAT	ATGAGGGTGTTTGCTGGAGG
Aradu.A05	39283984	39.284	0.714164	39284039	55	59.966	145	20	59.974	434	20	290	CACCTGAGAAGAAGCACCGT	GCGCTGAAAGCTTCTCGATG
Aradu.A05	41949986	41.95	2.666	41950063	77	59.894	136	20	60.036	351	20	216	GCACTAGGAGCAGCTAAGGG	CTGGACCATCTTTGGCGAGT
Aradu.A05	44635686	44.6357	2.6857	44635634	52	60.135	184	21	59.382	383	20	200	GTACTCTAGCAGTGGCACTGG	TGGTTAGTGATGGTCAGGGC
Aradu.A05	46687794	46.6878	2.05211	46687882	88	59.968	31	20	57.111	306	20	276	TGCAACCGCCGCAAAATTAA	AGCGCAATTTTTGGACAACT
Aradu.A05	47744707	47.7447	1.05691	47744770	63	58.943	219	20	59.965	428	20	210	GGGTTAATGCGTTTGTTGCG	TTTAAACACCCCGTCCCTCG
Aradu.A05	50179972	50.18	2.43527	50180038	66	60.092	108	22	57.976	403	26	296	TCTGGAAGAACAAGCAAACCCT	TCTAAGGGTTTTAAGAAATTTTGCCA
Aradu.A05	50358824	50.3588	0.178852	50358875	51	60.179	3	20	60.027	215	22	213	CATGTTCCCTAGAAGCCCGG	TCCAGAAGCTCATGGTGTTACC
Aradu.A05	50382656	50.3827	0.023832	50382724	68	59.275	180	20	59.89	414	20	235	GCGGTAATGACAAGGGAACG	GACCTTGCTTTGGGTCAGGA
Aradu.A05	50525532	50.5255	0.142876	50525454	78	59.54	227	20	60.322	450	20	224	TCACGCGAGGTGATATGCTT	ATTAGCACCCGCAGAAGCAA
Aradu.A05	51181498	51.1815	0.655966	51181550	52	60.108	106	20	59.96	388	20	283	TTCAGCAGCTGAGCATCTCC	AGCACCTGGGATCAATGCAA
Aradu.A05	56272928	56.2729	5.09143	56272983	55	59.823	13	20	59.962	260	20	248	GCGTACTGGGCAATCAGGTA	CCTGACCACCGGGATTTCAA
Aradu.A05	58473998	58.474	2.20107	58473942	56	59.889	176	20	60.253	390	20	215	TGGCATAAACGGTTGGGTCA	ATTACAGGAGCAGGTCCCCA
Aradu.A05	58474666	58.4747	0.000668	58474608	58	60.324	105	20	58.933	404	20	300	TCGACTCCCTACCCCAGTTC	TCATCTCTGCCCAAGGTGTT
Aradu.A05	59952122	59.9521	1.47746	59952180	58	60.675	122	20	60.609	332	20	211	ATCTGTCATGTGTGCCCACG	GCAAGCTTGCCCAGAAGGTA
Aradu.A05	61757019	61.757	1.8049	61757077	58	59.758	176	20	60.179	402	20	227	GCATGACCTCAAGTTGGCAC	CCCCCATGTTGCCCAGATAG
Aradu.A05	62146848	62.1468	0.389829	62146907	59	60.108	2	20	59.791	284	21	283	GTGCCTAGCGTTGACCTCAT	TGTTCAGGTGACAGAACTGCA
Aradu.A05	63112145	63.1121	0.965297	63112208	63	59.996	256	21	58.807	459	22	204	TGGGAAATTAGCAACCGCTCT	AGGGAAGGGATCAAGTGATTCA
Aradu.A05	65308116	65.3081	2.19597	65308166	50	60.032	67	20	60.179	318	20	252	AATGGAGCCATTGGGGAAGG	TGCAACCTTCCTTGCCATCA
Aradu.A05	65309531	65.3095	0.001415	65309592	61	59.965	72	20	59.993	309	21	238	ACGGTGTGCTGTAAGGAAGG	CCCCTCACTCCTTAGACCTCA
Aradu.A05	67894136	67.8941	2.5846	67894076	60	60.093	86	22	59.378	377	21	292	GCCTGATAAGCACTGAGTTCCT	TGAGTAAGGTCCCCAAGTTCG
Aradu.A05	68937611	68.9376	1.04348	68937703	92	57.567	245	21	60.107	470	20	226	AGGGTGTTCAAAATCGATCCA	GAGGAATTGTGGAGGGAGGC
Aradu.A05	73727111	73.7271	4.7895	73727173	62	59.601	0	20	60.07	201	26	202	ATCCGGGTCTGTTTTTCCGT	AGCATCATCATCTATAAGCTAAGGCA
Aradu.A05	74885162	74.8852	1.15805	74885106	56	59.89	129	20	58.139	403	21	275	GACCTGAACCTGGCTTTGGA	TCACAGCCATCAACAATGTCA
Aradu.A05	75146528	75.1465	0.261366	75146588	60	59.711	3	21	60.108	231	20	229	TCAGTAGGGACGGGAATACCA	GGCGAGTTGGGTAGGAAGTC
Aradu.A05	75238355	75.2384	0.091827	75238426	71	57.238	119	23	57.381	392	28	274	TCAACCTACCAATGAGTTCAGAT	TGAGCTTTCAAAGACTAATTTATTAGGA
Aradu.A05	75597794	75.5978	0.359439	75597856	62	59.454	127	21	60.036	342	20	216	GAAGGCTCGAGGAAGAGTTGA	GAGTTGGCCTCTACCCACAC
Aradu.A05	76109462	76.1095	0.511668	76109543	81	59.962	267	20	60.251	477	20	211	TTCCCTGAAATTCTGCCGCT	CCCGGTTGGCTGGAACTTTA
Aradu.A05	76111220	76.1112	0.001758	76111302	82	59.899	2	20	59.96	205	20	204	GGCACATCTTCGGCAATTCC	CCCCCTCAAGCTTGGAACAT
Aradu.A05	77254920	77.2549	1.1437	77254999	79	59.968	104	20	59.686	403	20	300	GGGTGCCGGTTACTCTATCG	GCTTTGAAATCGTGGCCACA
Aradu.A05	79579698	79.5797	2.32478	79579769	71	59.964	197	22	59.571	456	22	260	AGGCAACACTTCAAAGGATTGC	TGGTAAGTGTTGCCTTTGGTTG
Aradu.A05	79583526	79.5835	0.003828	79583458	68	59.739	194	20	60.034	442	20	249	ACTCTGTCTCCCCCTAGCTC	CTGTGGGAGGTCCATGCAAT
Aradu.A05	79674557	79.6746	0.091031	79674633	76	57.879	192	25	59.168	391	22	200	TGTTAAATCCGAAGATTAGGTAGCT	TTTTCGAGGATGAGTAGCCAGT
Aradu.A05	80160826	80.1608	0.486269	80160920	94	60.179	79	20	60.108	289	20	211	GCGTGGCCACAAATGGTATG	TAAATCGAGTGAACCGGCCC
Aradu.A05	81646543	81.6465	1.48572	81646493	50	59.709	30	22	57.226	259	24	230	GCACGAATTGTTCTTGACCACT	TCTTCAAACAACAAAGACATCCTT
Aradu.A05	81909695	81.9097	0.263152	81909634	61	57.681	95	26	58.899	358	26	264	TCATTAACACACTAATCATACTCCCT	ACTAAAATTGTGAATTGATGCATGCT
Aradu.A05	81941023	81.941	0.031328	81940939	84	59.895	86	20	59.966	290	20	205	GCGGTATTAGACCTGCAGCT	TTGTGCCTCCTCACGTTCTC
Aradu.A05	82134526	82.1345	0.193503	82134475	51	58.906	17	23	58.334	223	21	207	TGTACCTCAAGTCCTCAATAGCA	ACTTGCCCAACAGTTTTAGCT
Aradu.A05	82682676	82.6827	0.54815	82682584	92	59.754	227	20	58.982	476	22	250	GTTGGGTGCGTAGACTGCTA	GGTGTGTGTAGAGGACTAGAGG
Aradu.A05	82856601	82.8566	0.173925	82856545	56	60.25	21	20	59.295	222	24	202	AGCAAATGTTGTGCCTGCAC	AGTTAGTTGTCAAGGCTTTGTTGT
Aradu.A05	82938959	82.939	0.082358	82938909	50	60.179	196	20	59.96	401	20	206	AGGATACGACGCTTCTGTGC	ACCCTTTGCTCCTAAAGGCC
Aradu.A05	84242246	84.2422	1.30329	84242194	52	57.255	161	21	59.896	444	20	284	AGCATTTTCTCAAGGATCCCA	AACAACGAACCCGTCCGTAA
Aradu.A05	84296809	84.2968	0.054563	84296751	58	59.305	44	22	59.641	288	21	245	AGCAACCTGCACAATGAAAAGA	ACTCCCAAATCCCAATCAGCA
Aradu.A05	84448715	84.4487	0.151906	84448665	50	59.595	53	20	59.899	348	20	296	TGAAAGCTCCAGGATTGCCA	CTCAGCTATCACCTTCGCGT
Aradu.A05	84574161	84.5742	0.125446	84574099	62	59.787	98	21	59.313	397	20	300	TGCCACAGGGAAGTAACAACA	GACAGACAAGCCTCCTTGGA
Aradu.A05	84594551	84.5946	0.02039	84594496	55	59.891	29	20	59.635	279	22	251	AACCAGTCTGAAGCACCCTG	TGCTGTTGTTCTCTCTAGCACA
Aradu.A05	85148923	85.1489	0.554372	85148860	63	59.84	50	24	59.891	335	20	286	TGCATTGTTTAGGGTTCAACAACA	ACACAGAAAGCTGGTCCTGG
Aradu.A05	85195836	85.1958	0.046913	85195774	62	59.816	40	20	60.179	279	20	240	GGATTAACTGCTCCCCCTGG	GGCATCAACTGACATTGCGG
Aradu.A05	85209959	85.21	0.014123	85209909	50	58.184	137	21	59.535	425	20	289	TCCGTGTTATCTCAACCTCCT	TGCATTTTGCCAGCACACTT
Aradu.A05	85298609	85.2986	0.08865	85298521	88	59.898	73	20	59.964	359	20	287	AAAACCTTTGCGTGACTGGC	GACCGCCAACTACTTTCCCA
Aradu.A05	85449979	85.45	0.15137	85449929	50	59.613	81	20	58.575	362	20	282	GTTCACAAGCCAAAGCAGCT	AGTGTAGAAGTGGTGGCTGT
Aradu.A05	86072801	86.0728	0.622822	86072711	90	60.109	225	20	57.378	435	20	211	GCAACGGGTTGTATGGCTTG	ACAACCCAATGGCATAACCT
Aradu.A05	86121621	86.1216	0.04882	86121568	53	59.899	29	22	57.004	256	25	228	GCGTTTAGAAGGAGGGACTAGG	ACGAAAATTGGAGGAAAGATTTAGA
Aradu.A05	86461685	86.4617	0.340064	86461621	64	58.652	158	20	59.964	390	20	233	AGCACTACAGGTTAGCCACA	TTGCTGGAGCTCAGGTGAAG
Aradu.A05	86692022	86.692	0.230337	86691951	71	59.899	90	20	57.395	306	21	217	GGGGCACGCATGTATTTCAC	ATGTCAGGATAAAACCGACGT
Aradu.A05	87215647	87.2156	0.523625	87215593	54	59.229	0	20	59.791	271	21	272	CTGAACCCCACCTTGAAGGA	TCAACCACAGCAGTCAGTTCA
Aradu.A05	88067901	88.0679	0.852254	88067805	96	57.812	119	21	57.558	372	20	254	TGTGTTTCACCGAAAGTAGCT	TCGGTGATGCTAACACGAAA
Aradu.A05	88079047	88.079	0.011146	88078996	51	59.955	214	22	59.923	425	21	212	TGGGTCTTACCAGATGGGTACT	GGGGATTGAGAAGGGTTTGGT
Aradu.A05	88151668	88.1517	0.072621	88151572	96	57.096	212	26	57.583	494	24	283	AAAGTGTTTGCAGTACTCTTTATACT	ACTTTCCTTCTTTAGACGGTTAGT
Aradu.A05	88502830	88.5028	0.351162	88502773	57	59.716	168	21	60.179	377	20	210	ACAAGGTGGTGTTGGAGAACA	TAGCACCCTTAATTCCCGCG
Aradu.A05	88712453	88.7125	0.209623	88712398	55	60.037	20	20	59.962	304	20	285	ACTCCATAACGCTTCCGCAA	ATCATGGACCGCTTGGTTGT
Aradu.A05	89031110	89.0311	0.318657	89031059	51	60.108	81	20	59.966	282	20	202	CTCGCTGGATTTGGAGCAGA	GAGAGTGGCGTCCAACTTGA
Aradu.A05	89235043	89.235	0.203933	89235111	68	60.034	140	20	58.659	376	20	237	TGCTATGGCCATGTTCTGCA	TGTCTCTGTCATGTGCCTCA
Aradu.A05	90609894	90.6099	1.37485	90609826	68	57.534	209	21	60.324	424	20	216	CACATACATGTGGAGCTAGCT	TTCCAACCCAACGTTGTGGT
Aradu.A05	90675532	90.6755	0.065638	90675478	54	60.066	97	21	58.943	296	20	200	TGATTTTACCCGAGTCCCTGC	ACGTTGACCTCCCTTGACAT
Aradu.A05	90808404	90.8084	0.132872	90808339	65	60.034	154	20	59.751	429	20	276	AACATGCTCATGTGAGGGGG	GGCTAAGAGACTTTCCGGCA
Aradu.A05	90971072	90.9711	0.162668	90971014	58	58.096	100	20	59.893	349	20	250	TGGCGACAATAAGTGGCTTT	TCGCTCCTTTGTGTGCTTCT
Aradu.A05	91026828	91.0268	0.055756	91026748	80	59.96	72	20	59.965	312	20	241	GGATCAGGCTTTGGGACCAA	CTACTGCACTTGGTTCCGGT
Aradu.A05	92202309	92.2023	1.17548	92202232	77	57.786	140	25	59.817	371	20	232	TCGAGCTAATGTATCATCATGTACA	ATGCATGATGAGCTCTGCCA
Aradu.A05	92945281	92.9453	0.742972	92945216	65	59.892	47	20	60.039	300	20	254	CGTCCTCCCCACTTTGTTGA	TCAAAGTCGTTGGATCGCGA
Aradu.A05	93190695	93.1907	0.245414	93190603	92	59.37	3	21	60.026	254	22	252	ACCAAGATGTTGCTAGGCTGA	TCAATGCTGAAATCTCCAGGCT
Aradu.A05	93502565	93.5026	0.31187	93502505	60	60.532	123	20	60.179	380	20	258	GCCAATTGTGGTTGCTGCAA	TAGACAATAGCAGCACCGGC
Aradu.A05	94184082	94.1841	0.681517	94184013	69	59.896	31	20	60.039	247	20	217	GCCACGATCCTCTTCTCCTG	AAGTGACAGCGACGGAAGAG
Aradu.A05	94383046	94.383	0.198964	94382964	82	57.224	139	23	58.309	380	27	242	ACAAAACATTAATGTCCCGTTGA	TGTTTCAATGTGGACTTATCTTTTTGA
Aradu.A05	94895574	94.8956	0.512528	94895498	76	59.93	8	21	60.692	256	20	249	TCTACTGTCCAACACTGCCAC	AGGGTGCTAGGATCACTGGG
Aradu.A05	95487007	95.487	0.591433	95486927	80	60.038	28	20	59.965	289	20	262	GATTGGTCGGTCGAACCAGT	GGGCTTGCTAGTGAGTGTGT
Aradu.A05	95709049	95.709	0.222042	95708989	60	60.322	101	20	58.877	387	21	287	GTCAGATGCTGGACTTGGCA	GCTTGCTTTCTCAAACACAGC
Aradu.A05	95713360	95.7134	0.004311	95713289	71	58.03	184	20	60.249	439	20	256	ACCGAACCGAACCAAATGAA	TCTTCTTCGCGGTGTCGTTT
Aradu.A05	95801110	95.8011	0.08775	95801047	63	57.348	65	22	58.838	360	21	296	ACACATGCAACTCAATCAAACA	GAAGTGACATTGGGTGATGCA
Aradu.A05	95845440	95.8454	0.04433	95845380	60	60.107	57	20	59.898	356	20	300	CCTCTGTGGGCTTATTGGGG	CTGCTTGTGTTGCTGCAAGT
Aradu.A05	96043462	96.0435	0.198022	96043397	65	60.035	237	20	59.239	437	20	201	GTGCCTATGAGTTGGTGCCT	TATGCTGCCAGTGAGATCCC
Aradu.A05	96246847	96.2468	0.203385	96246762	85	60.107	262	20	59.25	462	20	201	GCATCCTTTCTCCCCTCCAC	TGAGTCGCTGTCACAAAGGA
Aradu.A05	96379587	96.3796	0.13274	96379532	55	57.911	222	20	60.547	454	20	233	GCTTCAGCGTAGTGGGTTAA	TTCGGTCTCCACCTTCCCAT
Aradu.A05	97214748	97.2147	0.835161	97214666	82	58.927	110	24	59.745	370	20	261	AGCATGCTAAGAAAAAGGAAGTGA	TTATACCAGCTGTGTGGGCC
Aradu.A05	97486890	97.4869	0.272142	97486816	74	59.965	92	20	58.816	320	23	229	TTCGACAGCAGCAACCTCAT	TGAGACTGAACAGTGAACACTTG
Aradu.A05	98298529	98.2985	0.811639	98298469	60	60.039	181	20	59.993	402	21	222	TCATTGAGACGGTCGTGGTG	AGTCGACCTTCCATAGTGGGA
Aradu.A05	98343752	98.3438	0.045223	98343664	88	60	138	21	59.663	356	21	219	GGCAAGCTGGTGGTAAAACAG	TCTCTTTCTCGTCGTGTTGCT
Aradu.A05	98385124	98.3851	0.041372	98385056	68	59.46	37	20	60.032	243	20	207	GGGGAGGTAAGATTGCGTGA	TGTACCTGCCCCGGTGTATA
Aradu.A05	98841185	98.8412	0.456061	98841238	53	60.395	12	20	59.316	212	20	201	GGCAAGGGAGGAGATGTTGG	AGTAGCAGCAGACAGCAGTT
Aradu.A05	99236808	99.2368	0.395623	99236727	81	59.043	82	24	58.057	379	22	298	TCCGACTAGATTTGATCAAGAGGT	AGATGTGATTGAATGACGGTGT
Aradu.A05	100087152	100.087	0.850344	100087102	50	60.041	184	20	60.039	403	20	220	CTGAAAACAGGGTTGTCGCG	TCGTCAGAAGTTCGGAGTGC
Aradu.A05	100089579	100.09	0.002427	100089523	56	60.671	238	20	59.679	440	20	203	CAGGAGCAGCGTTCACATGA	CACTCTGCAGCCTCTTGTCT
Aradu.A05	100660545	100.661	0.570966	100660495	50	58.315	164	21	60.108	390	20	227	TGGTACACCTCTCTTTCCACA	CCCATCTGCAGCACGAAGTA
Aradu.A05	100826840	100.827	0.166295	100826789	51	60.335	55	21	59.6	276	20	222	GCGGTGACAACAGTTTAAGGC	TGGCTGTGGTTATGCAGTGA
Aradu.A05	101153150	101.153	0.32631	101153074	76	60.179	186	20	61.626	476	20	291	ATGGGCCAACGGGGTAAAAA	TAGCTCGCTGGCCCAATCTT
Aradu.A05	101370392	101.37	0.217242	101370326	66	59.969	35	20	58.248	254	24	220	CTGGCTGCACATGATGATGC	TGAGTACCTTTCTTTTGTCCAAGT
Aradu.A05	101379254	101.379	0.008862	101379168	86	60.037	102	20	59.175	383	21	282	AGTCACGCACACCATACCTG	GCAACTTATGGAAGGGTTGGG
Aradu.A05	101481065	101.481	0.101811	101480999	66	59.1	158	20	59.902	412	20	255	TGCTGAGATGTGTGGAGGAG	GCTTAGCAAGGTGCATCACG
Aradu.A05	101481500	101.481	0.000435	101481448	52	59.554	214	20	59.678	438	20	225	GTGCGTGTGTGTGTGTCTTT	CTGACCTTCGGCTTCTTGGA
Aradu.A05	101544997	101.545	0.063497	101544925	72	59.828	216	20	60.39	419	20	204	CACTGCTGGTGCTAAATGCC	TTGACTCGGTCTCAATGGCG
Aradu.A05	101752362	101.752	0.207365	101752299	63	57.169	179	21	60.108	436	20	258	TTCCTTTCCGAAAGTGACTCA	CAATGGCTTGGCAATTCCCC
Aradu.A05	101779991	101.78	0.027629	101779933	58	59.893	189	20	58.606	390	22	202	TTCTTGAGTCAGCCGCTGTT	ACTGGAGAATAACCATAGGGCA
Aradu.A05	101804425	101.804	0.024434	101804347	78	59.691	98	20	59.694	297	22	200	AAAGCGCATGTTTACACGCA	AGAGGTAACACATTGGTGGAGG
Aradu.A05	102264857	102.265	0.460432	102264782	75	59.961	31	22	59.592	294	20	264	TCCCAAGTCGATACAAAAGCCA	GCAACCTACCTCCCCCTTTT
Aradu.A05	102303831	102.304	0.038974	102303778	53	60.322	37	20	59.793	311	21	275	GGCTGAAGTGTCAAGAGGGG	TGCTACATTCAACTCCCCTCG
Aradu.A05	102362561	102.363	0.05873	102362481	80	60.393	265	20	60.108	468	20	204	GGCAAATCTCTCAGCCGGAA	CTGATTCCGGCTTCCTCGTT
Aradu.A05	102395748	102.396	0.033187	102395673	75	60.109	63	20	59.674	354	20	292	CCCACCTCACTCGCTACAAG	ATGGGAGTCACCTCTGTTGC
Aradu.A05	102571607	102.572	0.175859	102571526	81	59.32	152	20	59.994	448	21	297	AGCCTACTGTTGTCGCTGAA	TCTCCTGTCATCCCTTCTCGT
Aradu.A05	102597814	102.598	0.026207	102597741	73	59.091	100	21	59.825	334	20	235	TGGTGTGATGATGCTACCTGT	AAACCAAACGCACCCAAGTG
Aradu.A05	102779073	102.779	0.181259	102779003	70	59.812	152	20	58.029	439	20	288	ATCCTACTAGGTGGGGTCGG	TGTGAAACTGCTGCATCAGT
Aradu.A05	102782351	102.782	0.003278	102782290	61	57.426	73	20	59.824	340	20	268	AAGCTTCCATTGAGCAGTCA	AAAGAAGATCCCGACGGAGC
Aradu.A05	102787959	102.788	0.005608	102787894	65	59.966	77	20	59.475	292	20	216	GGTCGAGACAAGCTTGTGGA	GCCTCGACGAGGTTAAGACA
Aradu.A05	102821533	102.822	0.033574	102821481	52	60.179	25	20	59.888	225	20	201	TAACCCACCCTTGCTACCCT	TTGTCTGGAATGGGTGGTGG
Aradu.A05	102880804	102.881	0.059271	102880718	86	60.461	68	20	60.253	294	20	227	TGGCTGAGTATTCTGCAGCG	AATCCCCTCCCTCAACTCGT
Aradu.A05	103168783	103.169	0.287979	103168728	55	59.363	55	26	59.769	267	22	213	CCTTCGATTTAGTGTTTTGTTGAAGG	ACTGCATTTTGTGTGTGTGTGT
Aradu.A05	103368402	103.368	0.199619	103368340	62	60.402	59	20	58.418	274	21	216	AGGGGGTAAGGGACATAGCC	ACCGTTTGAATTTGCCTCTCA
Aradu.A05	103471891	103.472	0.103489	103471826	65	59.888	80	20	60.396	347	20	268	AGTGGGGTTGCATTACGGTT	CCACCCTCCACACCACAAAA
Aradu.A05	103574242	103.574	0.102351	103574185	57	57.839	47	20	59.892	346	22	300	TGAGAGAATTAGGGAGGCGT	TGTCCACACCATGGTTTCATCT
Aradu.A05	103594134	103.594	0.019892	103594053	81	59.384	207	20	59.962	409	20	203	GAGTAGGCTCCAACTTGGCT	TGACCCCCAACGAATGAAGG
Aradu.A05	103811301	103.811	0.217167	103811249	52	59.897	214	20	60.065	443	21	230	TGTGTGTGTGTGTACTCCCG	GGACCTTCCCTCTTGGACATG
Aradu.A05	103914086	103.914	0.102785	103914030	56	59.524	95	21	60.035	364	20	270	CTTATTCCAATTGTGCCGGCA	TCCATATGTGTTTGGCCGCT
Aradu.A05	104199675	104.2	0.285589	104199609	66	59.886	201	20	59.753	453	20	253	TTCCAATGGTGGTTGGGAGG	CCTCACGTCCTGCATCTGAA
Aradu.A05	104491081	104.491	0.291406	104491023	58	59.807	69	23	57.108	281	27	213	ACGATTTTGGTGGATAAAGTGGC	ACATTTTAAAAATAGACCAACCAAACA
Aradu.A05	104500597	104.501	0.009516	104500524	73	57.358	49	20	60.179	249	20	201	TCTAGGAAAAGAGGGGAGCA	CTCACTTAAGAGGTCGCGGG
Aradu.A05	104528393	104.528	0.027796	104528304	89	59.967	256	20	57.468	489	20	234	TTCACATGAAGTCGACCGCA	GGCAGCAATTTTGTTCCTGT
Aradu.A05	104547640	104.548	0.019247	104547583	57	59.672	6	20	59.257	235	20	230	ACACCACTGGCTGGGTATTC	GCTCAGAATGGTTGGCATCC
Aradu.A05	104735244	104.735	0.187604	104735182	62	59.901	189	26	57.691	407	23	219	TCTCATCATTCCATCATCTCAACTCA	TGCCTATCCAATCTGCTATTTCA
Aradu.A05	105026992	105.027	0.291748	105026932	60	59.969	90	20	60.665	377	20	288	CAAGCACAAGCCACCTTGAC	GCGTACGCACAAGTGGTACT
Aradu.A05	105038739	105.039	0.011747	105038688	51	59.387	156	20	59.252	424	20	269	TCCATGCACGAACTAAGGCT	TGCACTACACTCGTTGGTCA
Aradu.A05	105134518	105.135	0.095779	105134458	60	59.686	97	20	59.691	301	20	205	GCGTGCAAAAGTGGATGGAA	ATTGCAGCACGTGACACTTG
Aradu.A05	105308904	105.309	0.174386	105308854	50	59.964	4	20	59.964	213	20	210	ACCATGACGGACAAACCCTC	TTGCACCCAGAGCAAGAGAG
Aradu.A05	105586516	105.587	0.277612	105586574	58	57.426	133	20	59.518	334	25	202	AGAGGACACACATGCATGTT	AGAGAAGATATGACACAGGTTCACA
Aradu.A05	105588901	105.589	0.002385	105588962	61	59.962	182	20	58.987	403	25	222	TTAATTGTGAGGCCAGCCGT	AGCTTGGACTCAAAATTCATAACCT
Aradu.A05	106622742	106.623	1.03384	106622818	76	57.553	208	26	60.251	410	20	203	TTTTGAAACGAAAAGAGGAGATAGTT	AGGCACAAACATCCGCTCTT
Aradu.A05	107797486	107.797	1.17474	107797432	54	58.128	32	20	57.193	268	20	237	TCGAAAAACCGATGTCAGCA	GCCGTCAAGGGTATATTCGA
Aradu.A05	107808915	107.809	0.011429	107808850	65	60.467	159	20	59.159	390	22	232	GGGGAAGCTACATGCAGCAT	ACTGGCACTTTATACTCAGCCT
Aradu.A05	108134478	108.134	0.325563	108134556	78	59.501	69	27	60.179	278	20	210	ACAGAAAAGAGAGATGATTATTCAGGC	GGCAGATCCCCATCCTCCTA
Aradu.A05	108149544	108.15	0.015066	108149604	60	59.483	52	24	59.042	343	20	292	CGACTTCACCTAAAATTTCACCCA	TGCCACAAACATACACCTGC
Aradu.A05	108150794	108.151	0.00125	108150847	53	60.039	161	20	60.039	402	20	242	TACGTCGTGTTCATTGGCGA	CGTCGTCACCAACATCTCCA
Aradu.A05	108252835	108.253	0.102041	108252903	68	58.826	73	20	59.89	281	20	209	ACTGTCGACGATGGTGATGA	TCTGCCACCTTCTTGGGAAC
Aradu.A05	108341778	108.342	0.088943	108341859	81	58.994	166	24	59.422	421	25	256	AGCATAGTCAAAAGAACTCATGCA	GCATGTCTCCTTCCTTAATTTTTGC
Aradu.A05	108419086	108.419	0.077308	108419143	57	60.037	79	20	58.933	301	20	223	AGCGTGGCTGAGGAGTTAAC	AGGGTGCTGAGAAATGGTGA
Aradu.A05	108482770	108.483	0.063684	108482830	60	60.039	187	20	59.964	394	20	208	TGTCGGCGAATCAGAAACGA	TTATGCGCCCTTGTGTCACT
Aradu.A05	108536600	108.537	0.05383	108536681	81	59.963	197	20	60.111	466	20	270	ACTGTTGCATGCAGCTACCT	GCTTTGTTGAGAGCGTGTCG
Aradu.A05	108802695	108.803	0.266095	108802747	52	60.106	60	20	60.317	283	20	224	ACCTTGTGTGTTGCATGGGA	AAAAACGCCGAAACTGAGCG
Aradu.A05	108912756	108.913	0.110061	108912814	58	59.311	66	20	59.971	282	20	217	TGAGATTGAGGTGCAGCACT	TGACTCGACGATGGCATACG
Aradu.A05	109068721	109.069	0.155965	109068771	50	59.968	236	20	59.889	441	20	206	GGAGAAAACCAACCGCCAAC	TCTGCACTGTTTGAGGCCAT
Aradu.A05	109289842	109.29	0.221121	109289893	51	59.668	252	27	60.068	451	21	200	TTTCATCTTCATTCTCTTGTAAGTCGG	CAGGTCGGGCTGAAAAATTGG
Aradu.A05	109300885	109.301	0.011043	109300953	68	59.612	28	20	60.136	287	21	260	GCTATACTAGGCGCACACCA	CGTTGACAAGAGAATGGCAGC
Aradu.A05	109789398	109.789	0.488513	109789327	71	59.719	48	21	60.252	312	20	265	AGCACGTCCTCTACTAGTCCA	CCCCCTTGCTCACCAATGAA
Aradu.A05	109836206	109.836	0.046808	109836147	59	59.337	77	20	59.965	319	20	243	TTGCAAAGCCGTCTTGTGAG	AAAGTACCTCAGCCGTGTGG
Aradu.A06	149678	0.149678		149613	65	59.89	223	20	60.092	443	22	221	TTTGGACTTGGCTCTGGACC	TGGATATGGTCTCAGTTTGGGC
Aradu.A06	151808	0.151808	0.00213	151751	57	57.676	147	22	60.037	403	20	257	TGACATTAGAGAGAGTGAGGGT	AAGCTGGAACCGAGCTTCTC
Aradu.A06	365540	0.36554	0.213732	365473	67	59.505	38	21	57.321	323	25	286	TGGCCTTCAAACTTCAGAGGT	TGTTTCAATTGTTGGTTCATTGTTT
Aradu.A06	393114	0.393114	0.027574	393049	65	59.235	135	20	57.969	370	20	236	AGCTACTTGCCAGGAACACA	TTGTTGACACCACGTGATGT
Aradu.A06	511641	0.511641	0.118527	511577	64	59.966	146	20	59.928	445	21	300	GTTGCCCACTGAAGTCGAGA	ACTGCGGAAACTCAAGATGGT
Aradu.A06	625133	0.625133	0.113492	625066	67	59.384	40	22	59.966	317	20	278	GCATCTTCTGGTTCATGTAGCC	AGGAAGGCGTGACTCAACTG
Aradu.A06	834001	0.834001	0.208868	833925	76	59.89	188	20	59.929	389	21	202	ACGGCCAATGGTTCAAGTCT	TGCACACAAGCAGAGAGATGT
Aradu.A06	956171	0.956171	0.12217	956112	59	60.034	67	20	59.875	364	20	298	GTGGCAAGCCTTACCCTGAT	ACCCCCTCCCTCCCAAAATA
Aradu.A06	1005678	1.00568	0.049507	1005621	57	59.136	53	20	60.106	303	20	251	ACCCTGGAATTTGTTCCCCA	GGGCCATTTACCATGCCTCT
Aradu.A06	1071480	1.07148	0.065802	1071422	58	59.742	98	20	60.251	297	20	200	GGGGTAGTAGGGCAATGCAA	GTGGAGTTGGGCCTGCTTAA
Aradu.A06	1117696	1.1177	0.046216	1117641	55	59.962	37	20	60.036	252	20	216	CCACTCCCAAGTTACCACCC	CAGGGGTTGCGTATGTGAGT
Aradu.A06	1169800	1.1698	0.052104	1169739	61	57.515	95	21	60.032	317	20	223	AGTTTCGGTCATCAGAAACCA	GGCCCCAAAAGCCTCCTTAT
Aradu.A06	1299452	1.29945	0.129652	1299397	55	59.038	172	20	60.458	454	20	283	CCCAGTGAAGACAAAAGGCC	CGTTCCCGCAAGTCCTCTAC
Aradu.A06	1428125	1.42813	0.128673	1428058	67	58.086	45	24	58.337	251	25	207	TGTGTCTTTAGAGCACAAGTTAGT	AGTCTCTGTCTCTCAATCTATGTCT
Aradu.A06	1500798	1.5008	0.072673	1500743	55	59.05	92	21	60.036	389	20	298	GCTGTCAAGAGTGCTTTTGGA	CCTGCACCTCACATAGTGCA
Aradu.A06	1504969	1.50497	0.004171	1504894	75	59.761	101	20	59.966	355	20	255	TGCAAGCACGATGAAAGCTG	CATGGTGCCCAAACAGGTTG
Aradu.A06	1539472	1.53947	0.034503	1539417	55	60.04	65	20	59.735	336	20	272	CCACTTTGCAACCGGTTAGC	TGGAGGATCCAATCGAGGGA
Aradu.A06	2834293	2.83429	1.29482	2834234	59	59.677	88	20	59.182	312	21	225	ATCCTGTTTCAGCGCTCTGT	TGCACAAGTGTCTTTTGCTGT
Aradu.A06	3139856	3.13986	0.305563	3139796	60	58.08	180	24	59.733	394	23	215	TGATGTGTTTGTTAGTGTGTAGGA	ACATGCTAGAAATCTTGGGACCA
Aradu.A06	3310218	3.31022	0.170362	3310144	74	60.04	36	20	59.901	244	20	209	TGCAGCTGCAACATTTCGAC	GCAACTATCGCAAACCGCAT
Aradu.A06	3399342	3.39934	0.089124	3399279	63	60.465	87	20	57.064	288	27	202	ACGCAAAAGGACTTCTGGCA	ACATATTAATCCTTGATTTGTAAGGGT
Aradu.A06	3480286	3.48029	0.080944	3480189	97	60.106	9	20	59.745	306	20	298	TGCCAAGCTGAAAGGTTCCA	CCATCCAAAAGTAGCGGGGA
Aradu.A06	3486435	3.48644	0.006149	3486353	82	60.324	170	20	59.751	369	20	200	TCACCCACCACAAAACAGCA	TGGGATACAAGTGTGCCGAG
Aradu.A06	3681924	3.68192	0.195489	3681826	98	59.892	82	20	59.34	360	20	279	AGTCGAAACCAGGTTGGTCC	CTTCAATTAGCGCAGGAGGC
Aradu.A06	3807537	3.80754	0.125613	3807478	59	60.109	122	20	59.116	330	20	209	CCACCACTTCAATGCATGCC	CCAAGACTGTTGTGCATCCC
Aradu.A06	4492772	4.49277	0.685235	4492721	51	60.057	214	23	58.94	440	24	227	GTCAGGTGAAGTCGATTACACCT	GGTGTGTTTGGCAAATTTATTGGA
Aradu.A06	4531092	4.53109	0.03832	4531042	50	60.109	194	20	59.087	394	21	201	CTTGCTTGCCATCGCATGTT	ACCAACACCATATCGGTTCCT
Aradu.A06	4865497	4.8655	0.334405	4865445	52	59.24	93	22	57.345	376	23	284	GGCAATGTGATAAAAGGCTCCA	ATGACATGTGATTCAATTGCACT
Aradu.A06	4888983	4.88898	0.023486	4888924	59	58.95	155	21	59.206	445	22	291	ACCATAGGCAGGTAGACATGG	TCACACGAAAACAATTGCATGC
Aradu.A06	4951471	4.95147	0.062488	4951391	80	59.469	176	21	58.659	457	22	282	TCTTTTGCAAGAGCTGTACGC	TCGTCGTAGATCCTCTTTCACA
Aradu.A06	4960873	4.96087	0.009402	4960821	52	60.038	113	20	58.97	316	21	204	CGTCTTCTTGCTCCGAACCT	TGGCAGTCAACAGCAAATTCA
Aradu.A06	5070455	5.07045	0.109582	5070397	58	60.038	80	20	60.041	355	20	276	AGATGTGCGACGTGTCATGT	CAAACTGCAGCGAGTTCCAC
Aradu.A06	5124944	5.12494	0.054489	5124889	55	59.965	83	20	59.287	382	21	300	GCTGACGCTTAGGCCCATAT	AGAGGGGAAGCATCCTTTTGT
Aradu.A06	5189510	5.18951	0.064566	5189568	58	58.339	98	23	59.799	388	23	291	TGCACATCCTTTACTTCAATCCA	TCCCATGATGATAGCACACTTGT
Aradu.A06	5464470	5.46447	0.27496	5464547	77	59.195	199	20	58.23	432	20	234	CTTCAACCCGGTCAATCAGC	TGAGGTGGGAAAACGCTTTT
Aradu.A06	5535799	5.5358	0.071329	5535865	66	59.895	119	20	57.183	393	22	275	CCGGGAATGAGCTCATCGAA	TGTGCATGTCCATACTACTTCA
Aradu.A06	5944441	5.94444	0.408642	5944386	55	58.942	127	24	59.964	354	22	228	ACAAGCTGATGGAAAATTTGTTGG	CTGCAAATTTCTTCACTGGGCA
Aradu.A06	6213519	6.21352	0.269078	6213458	61	59.634	64	22	59.607	363	20	300	GTGTGGACAACTCTTGAGAGGA	TCGCAGTTGTGTGATCCTGT
Aradu.A06	6526505	6.52651	0.312986	6526450	55	58.936	170	20	60.038	437	20	268	ACCACTACTGGCATCCAACA	GGTGGAATTTGCTGTGCCAG
Aradu.A06	6980889	6.98089	0.454384	6980832	57	58.432	52	24	60.025	345	22	294	AGATCTCTGCACCAATTCTTTTCT	TGTTGGGACTTGGGAGTTTTGA
Aradu.A06	7041178	7.04118	0.060289	7041112	66	60.251	13	20	60.107	238	20	226	TGGCCATCTTGTGTGGAAGG	ATGCCACACACCACACTTCA
Aradu.A06	7207529	7.20753	0.166351	7207468	61	59.318	53	20	59.554	274	22	222	CCCTCCATCACCAGATACCG	TCCTGGGAAAAGGCTTAGTTGT
Aradu.A06	7323957	7.32396	0.116428	7323903	54	59.105	72	21	58.089	371	22	300	GGGGACATTGACAGCAAATGT	AGGTGAATAGTTTTATGCCCCC
Aradu.A06	7365946	7.36595	0.041989	7365875	71	59.388	19	22	59.965	289	20	271	CAAAAGTAGAACACACGCAGGT	AATGAAGTCTCTGCCGTGCA
Aradu.A06	7401603	7.4016	0.035657	7401523	80	60.251	198	20	58.979	478	21	281	TTTTCTGGCCCTTGAGAGGC	ACATGTTGCGTTTTCTCCACA
Aradu.A06	7906475	7.90648	0.504872	7906403	72	58.199	32	28	57.354	310	26	279	GTTTACTACTCTAACCAAAAGTTTGAGT	ATGCAAATATCTCATGATGTACCATT
Aradu.A06	7934912	7.93491	0.028437	7934844	68	60.107	86	20	59.686	368	20	283	GCAACACCATACCGATCCCA	GCAACACACCTTTGGGTAGC
Aradu.A06	8145570	8.14557	0.210658	8145488	82	59.816	126	20	60.036	383	20	258	TCGGTGAGGATGGATACGGA	TATCAAACCACCGCCAGTCC
Aradu.A06	8275373	8.27537	0.129803	8275312	61	60.018	144	24	59.811	443	25	300	ACCACAATAATAACGGGGGAAAGA	TCCATGCCAAATTGTAATTGGATGT
Aradu.A06	8515257	8.51526	0.239884	8515176	81	58.86	154	21	60.038	420	20	267	TCTCCCTTTTTCCCCTTGTGA	GTCCGTGGACCGAGTTGAAT
Aradu.A06	8835371	8.83537	0.320114	8835301	70	59.964	72	20	59.534	303	21	232	TACCCGCACACTTCCTTTCC	GTGACAGAATTGCGCATGTCT
Aradu.A06	8865011	8.86501	0.02964	8864929	82	59.889	4	20	58.58	260	28	257	TGGTGCCGTTGTTATGGGAA	TCTCCAATCTCCAAATCAAATACTATCA
Aradu.A06	9154454	9.15445	0.289443	9154389	65	59.738	204	20	58.594	403	22	200	ATGCATAACAACCCCCTCCC	TCAGATTGTCTCAACAAGCAGG
Aradu.A06	9455421	9.45542	0.300967	9455364	57	59.16	196	22	59.312	456	20	261	TGGCTAGAACCACATGATGAGT	TCCACCAATACAGCACGGAA
Aradu.A06	9757357	9.75736	0.301936	9757292	65	58.924	14	20	59.967	234	20	221	GCCAATGGCGTTAAAAAGGC	GGGACAAGGCTTTGTTGCTG
Aradu.A06	10359418	10.3594	0.602061	10359357	61	59.971	139	20	60.179	405	20	267	TCTCGCTTTGTGCTTGCAAC	TAACCGCACAAACTCTGCCA
Aradu.A06	10526760	10.5268	0.167342	10526699	61	60.118	68	23	60.319	343	20	276	TGCAACAACCTAAATTTTGCCCA	TGCTTGCGCAATTCCAAGTG
Aradu.A06	10633940	10.6339	0.10718	10633857	83	59.888	69	20	57.276	311	27	243	AAGGCTCCCATTTCAACGGT	TCATGACATAATTATACTTGCATAGCA
Aradu.A06	10645563	10.6456	0.011623	10645501	62	60.179	76	20	60.034	285	20	210	CGGATGTCCTGACACTCGAC	AAAACTGGTGGGCGGATAGG
Aradu.A06	10805568	10.8056	0.160005	10805494	74	60.135	15	21	59.607	300	23	286	GGGGTTGCACTTTTCATAGCG	ACAGATGAAAGTTGAGGGACAGT
Aradu.A06	10874826	10.8748	0.069258	10874763	63	59.966	68	20	59.25	347	24	280	TTCCAAGACGCGATCAACCA	TCAGAAACGAGAAGGTTTGATCAC
Aradu.A06	11111243	11.1112	0.236417	11111187	56	58.924	105	20	59.464	400	20	296	AGAGCCTCAATGTGGGGAAA	GGTACTGGTCTACTGGGTGC
Aradu.A06	11115095	11.1151	0.003852	11115026	69	59.888	23	20	59.479	239	20	217	AGGCGCCTTTTCCCACTTAA	GATGCAACAGCGCCTAAACA
Aradu.A06	11151688	11.1517	0.036593	11151625	63	59.817	77	20	60.135	371	21	295	GGGTGAGTGTTCTGGTTGGT	TCCTCTAACATGCTCTGCAGC
Aradu.A06	11412820	11.4128	0.261132	11412757	63	59.964	206	20	59.968	422	20	217	TTCGAAGTGGAGGGGCTTTC	TAACAAGGGTGTCGTGTCGG
Aradu.A06	12083626	12.0836	0.670806	12083576	50	60.106	115	20	60.327	340	20	226	ATAGTGGGCTGAATTGGGCC	TCCCACTCTCTCCCCATTCC
Aradu.A06	12591850	12.5919	0.508224	12591750	100	60.251	137	20	60.179	341	20	205	GGAAACCAATCACGGGACCA	CACAGAATGGGCCGGATCAT
Aradu.A06	13128946	13.1289	0.537096	13128878	68	59.477	158	20	60.036	412	20	255	ATGAAAGCAATGCGACGCTT	CGAAGATGGGGCAGTTCAGT
Aradu.A06	13484200	13.4842	0.355254	13484146	54	60.037	39	20	59.562	258	20	220	TCGCAGGCAGTGTCTTAAGG	TCTGTCCGTAACGTACGTCG
Aradu.A06	13862750	13.8628	0.37855	13862693	57	59.824	138	20	59.821	342	20	205	ATACCCCGCAAGCAAAATGC	CTGTGGGGAGCGCTTCTATT
Aradu.A06	14389409	14.3894	0.526659	14389317	92	59.307	92	22	59.251	378	22	287	ACCTTCACAAAATTGAACGGCT	CGAGAATGAGAACCATTTGCCA
Aradu.A06	14423465	14.4235	0.034056	14423402	63	59.176	122	21	59.732	376	21	255	GCATGCACAAAGATTACCCCA	GTCGTCACTCTCTTCAGTGCT
Aradu.A06	14430491	14.4305	0.007026	14430435	56	59.971	61	20	60.036	268	20	208	CACCAAACACGGAGCAAGTG	CGGGTAAGATGCAGTGGTGT
Aradu.A06	14928558	14.9286	0.498067	14928493	65	58.444	99	21	59.819	375	20	277	AGTCCTTGATGGTCCATGTCT	ACTGTGTCTGGCAAGCTTCA
Aradu.A06	14940804	14.9408	0.012246	14940728	76	57.261	90	26	57.361	387	25	298	AAACTACAGAAGAATTCAGTTCAACT	AGGAAAGTGTTTTTATCACAGTGAA
Aradu.A06	14998811	14.9988	0.058007	14998873	62	60.108	183	20	60.04	398	20	216	TGCACAAGTCCGTCACAAGT	GATCAGATCTGCGGTCGGAG
Aradu.A06	15182502	15.1825	0.183691	15182437	65	59.961	183	20	60.035	407	20	225	GCACCACCCTGTCCCAATAA	CGGTCCAATAAGTGGTGCCT
Aradu.A06	15183923	15.1839	0.001421	15183868	55	60.017	216	24	58.956	419	20	204	ACTCTTCCTATTTTTGCCCATCCT	AGATCTCCGCCGTCATGATT
Aradu.A06	15438064	15.4381	0.254141	15438126	62	60.036	176	20	59.966	389	20	214	TCTCGGTGATGAAGTTGGCC	TTCACACTCTTCACGGCCTC
Aradu.A06	15709265	15.7093	0.271201	15709200	65	59.165	70	22	59.669	368	20	299	TGGAAAGATGGTCACGGATACA	CCCCAAGCATCACCACCTAA
Aradu.A06	15743108	15.7431	0.033843	15743041	67	60.251	151	20	58.876	378	20	228	GTAGGAGGCAGCCCATAAGC	GGCATAGGCAGACACCTAGT
Aradu.A06	16149890	16.1499	0.406782	16149809	81	59.899	193	20	57.92	461	20	269	CGGGCACAGCAAATACCATG	AACGAGATAAGCTTGCACGT
Aradu.A06	16307523	16.3075	0.157633	16307456	67	59.907	141	26	57.665	396	20	256	AGCACAAACATTACTTTGTTTTTGGG	TGTTGCTTCTACGTTGGGTT
Aradu.A06	16333366	16.3334	0.025843	16333291	75	59.973	127	20	59.956	388	20	262	AATCGATGTGCGCATCAACG	AGAGGATGTCCTTGGCTCCT
Aradu.A06	16433119	16.4331	0.099753	16433053	66	57.48	205	22	59.478	448	23	244	TGAGAAGGACTTTGGGAAGTTT	TCACCCTTTGGTATAGCATGTCA
Aradu.A06	16501086	16.5011	0.067967	16501145	59	59.898	130	20	59.477	369	20	240	TCCACACACACGACTGTCTG	TAACGTCTGTGGCGTAGGAC
Aradu.A06	16961904	16.9619	0.460818	16961820	84	60.036	88	20	59.505	303	22	216	TGGAACCTTCATCTGGTCGC	CCTCCATTTTCTGCCTCTTTGG
Aradu.A06	17175549	17.1755	0.213645	17175470	79	59.892	108	20	60.323	316	20	209	GGGCTGACCTACACACACAA	CGGGGTGGGGGTTCTTTTAG
Aradu.A06	17496411	17.4964	0.320862	17496350	61	59.402	231	20	60.035	441	20	211	GTGGTTGTTAGCAGCATGCA	AGGGCATGTTTATGGTGCGA
Aradu.A06	17636253	17.6363	0.139842	17636196	57	57.809	64	20	60.134	313	21	250	AGTCTTGCTTTTCGGCATCT	TCAGCCAACACATGTCAAGGT
Aradu.A06	17644814	17.6448	0.008561	17644757	57	60.039	0	20	58.82	293	21	294	GCTTGTTTGCTGCAGCTGAT	AGTCCCACTTAGTCGCATTCT
Aradu.A06	17647388	17.6474	0.002574	17647329	59	59.671	73	20	59.89	372	20	300	TCATACAAGCTGCCAAGGCT	TCCTCCAGAAAGTTGGGTGC
Aradu.A06	17810038	17.81	0.16265	17809986	52	58.935	112	20	60.248	409	20	298	GTTAAGCGTTGTAGCAGCGA	GGCAGAAACGCCAATCGATG
Aradu.A06	17826960	17.827	0.016922	17827016	56	60.322	99	20	59.088	345	20	247	AGGAGCTTTCTTGAGCCTGC	AGCCGAATCACCATTGAGGA
Aradu.A06	18627900	18.6279	0.80094	18627831	69	60.134	48	21	59.385	295	20	248	TGCTTGCAGGTTTCTGAAGGA	CCAGTAGGCTGCTTCCTTCA
Aradu.A06	18756348	18.7563	0.128448	18756283	65	60.033	45	20	59.67	284	20	240	TTGCCAAGCCCTCCTTATGG	GTGAATTCCTGGAGGGTGCT
Aradu.A06	18952981	18.953	0.196633	18953059	78	60.109	8	20	58.36	274	20	267	ATGTTGCACAATCGCTGCTG	TGTCCTTGTCTTGGATCCGA
Aradu.A06	20107019	20.107	1.15404	20107093	74	60.25	208	20	60.107	417	20	210	TTTGTCTCGCTTGGTCCCAG	AGCATTGGAGGAACATCCGG
Aradu.A06	20170215	20.1702	0.063196	20170266	51	60.036	135	20	59.298	341	21	207	AGGTCCAGAAATCGCCACAG	AGGAGTGAGGAAACAGCATGT
Aradu.A06	21545607	21.5456	1.37539	21545670	63	60.179	27	20	59.867	288	23	262	ATGGCGCGAACTAAATCCGA	GGCAAGGAAATATCCAAAGTGGG
Aradu.A06	22229706	22.2297	0.684099	22229776	70	59.829	5	20	59.892	261	22	257	TCGTGAGCCGAGTTAGAAGC	ACTGAGGTGGCAAGGTATTTGT
Aradu.A06	22497713	22.4977	0.268007	22497768	55	59.833	164	20	60.107	381	20	218	GCAATCGTGAGCCTCAACAC	AGGCATATGTCTGGTGGTGC
Aradu.A06	22877783	22.8778	0.38007	22877843	60	59.964	185	20	57.975	442	21	258	AAGTTGCTGAGAGGAGCACC	ACAACACATTCAAGGTTGGGA
Aradu.A06	22899584	22.8996	0.021801	22899648	64	59.896	114	20	59.965	387	20	274	TATGAACCGTGATGGAGGCG	TTGGGTTCGGTTTAGGTCCG
Aradu.A06	23144301	23.1443	0.244717	23144369	68	60.154	2	19	59.608	201	20	200	TGCGAACGTTATCCCCGTC	GCGGGGTCTTACATCCTACC
Aradu.A06	23346660	23.3467	0.202359	23346591	69	59.565	131	21	58.911	330	22	200	AAGAGAGAGAGGTTGAGGGGT	AATGCAAAGCTCCGAATAACCA
Aradu.A06	24602526	24.6025	1.25587	24602584	58	58.98	155	23	58	386	24	232	TCATTCAATAAAACCGGCCATCA	TGGTCATATCATGCCTTAAAGACA
Aradu.A06	26242555	26.2426	1.64003	26242612	57	60.109	111	20	60.105	359	20	249	CAAAGAGGGCATTGAACGGC	TTTGGGCCCAGTTTGGTCAT
Aradu.A06	26669346	26.6693	0.426791	26669404	58	59.589	63	21	59.967	263	20	201	GGTTTACAAAACAGGCTGGCA	TTTTGCGGATGCTGGGTTTG
Aradu.A06	27624463	27.6245	0.955117	27624519	56	60.037	186	20	60.108	442	20	257	AGCTAAGCAAGTGTCCGGAC	GCATCATGGAACCACTCCGA
Aradu.A06	28052474	28.0525	0.428011	28052531	57	60.898	50	20	59.9	349	20	300	CGGACCCCCAAATGCTTTCA	TGCTCGTGTACGCATAGGTC
Aradu.A06	31147744	31.1477	3.09527	31147828	84	58.71	99	23	59.315	382	20	284	AGCATACCTAGTCATCACCAAGA	GGTGGAGGTCTTAGTGTGCA
Aradu.A06	34189858	34.1899	3.04211	34189944	86	59.447	245	21	59.824	476	20	232	ACACAAACCAACCAAACAGGG	GCAATCAGGGAGTGTAGCGA
Aradu.A06	34438251	34.4383	0.248393	34438201	50	58.819	80	21	59.573	377	22	298	TGTGGATTGCATGGATTTGCT	GACCTTCGATCCAGCTAACTGA
Aradu.A06	42099815	42.0998	7.66156	42099869	54	60.473	63	21	59.738	327	21	265	CCTTCCGGTGATCTAGGTTGC	CCGAATTCGCAAGGTATCTGC
Aradu.A06	50213544	50.2135	8.11373	50213491	53	60.037	9	20	59.903	303	20	295	CTTCACTGACCGGGGAGAAC	CCGGCTTAACGTTGCTGATG
Aradu.A06	50823321	50.8233	0.609777	50823259	62	60.25	96	20	59.932	367	21	272	TTCTCCGTGCAGTTGAGTGG	AGCATGTCACTTGCAACCAAC
Aradu.A06	51614021	51.614	0.7907	51614085	64	60.069	126	21	60.109	378	20	253	GGCGTTATTTGACAAACGCCT	GTTGGTGCTTACCATGCTGC
Aradu.A06	52571364	52.5714	0.957343	52571432	68	60.039	10	20	59.963	268	20	259	CGAACACTCGTAGCTGTGGT	TACTGAGCCCAGTTGCCAAG
Aradu.A06	56122610	56.1226	3.55125	56122666	56	57.969	101	24	57.475	385	25	285	TCACAAAAACAAAGTTGATGTCCA	TCCCTAATCTTTGACCCTTATCTTT
Aradu.A06	57721708	57.7217	1.5991	57721758	50	59.666	224	20	59.184	445	20	222	AGCTGTTCCATGCCCTCATT	ACTGTATCTTAGCACGCCGT
Aradu.A06	57730927	57.7309	0.009219	57731012	85	60.038	87	20	59.4	380	20	294	TTCGCACTTGCTCCTCTCAG	TCGTAAACAGCAGGTACGCT
Aradu.A06	60005819	60.0058	2.27489	60005870	51	58.922	188	21	59.405	437	20	250	TGCATGACACACAGTAGCATG	GGTTGCTGCTTCTCACTTGG
Aradu.A06	60178966	60.179	0.173147	60179028	62	59.963	44	20	59.887	270	20	227	GGGTTGTCTCAGGCATCACA	ATTGAGGTGGGCAAGCTGAA
Aradu.A06	60366825	60.3668	0.187859	60366745	80	59.594	52	20	60.179	316	20	265	AACACTGCCAAGCCATAGGT	TCCTTTGCTTGGTGATGGCA
Aradu.A06	61613417	61.6134	1.24659	61613366	51	60.106	163	20	59.898	380	20	218	TCATGGATGCCTACTCGGGA	AGTCTTGACAAGCACGTCGT
Aradu.A06	62239952	62.24	0.626535	62240004	52	57.254	103	20	58.104	343	20	241	TGTTGGGTTGTGTGGAGATT	AATGCGGACTCAAGAAAGCA
Aradu.A06	64676243	64.6762	2.43629	64676294	51	59.659	7	20	59.743	267	20	261	TACACTAAGTCCCCTCCCCC	TGGAGTTCCTCATGGCCATG
Aradu.A06	66421543	66.4215	1.7453	66421491	52	60.251	4	20	59.738	207	20	204	CAGGAACCCCAAGCATCACA	TGTTGCCAACCCTAAACCCA
Aradu.A06	67062930	67.0629	0.641387	67062980	50	60.037	129	20	57.769	387	25	259	GAGTGAGCGTTGATCCCACA	AGTTGGTCATAAATTGAATCTTGCA
Aradu.A06	68655957	68.656	1.59303	68656030	73	59.614	58	20	60.031	293	22	236	GCCGGCAACTGTTTTACCAA	GTGTCTTCCCCGTGTTTTAAGC
Aradu.A06	68843994	68.844	0.188037	68844046	52	58.592	78	28	59.654	324	20	247	TGGCCAATATTTTATTAGCTGAAATTGA	TAACCCCTATCAGCCAGGGT
Aradu.A06	69246937	69.2469	0.402943	69246866	71	58.16	1	21	59.964	231	20	231	TGACGCATGTAACCACAAAGA	AGAAGGTCAGAGGTGCAAGC
Aradu.A06	69309760	69.3098	0.062823	69309814	54	59.739	230	23	58.789	437	23	208	GGTACTTGAGTTTGAGCTAGGGT	TGGGTAGTTTTGTGAGCATTTGA
Aradu.A06	69346657	69.3467	0.036897	69346707	50	60.035	53	20	60.325	326	20	274	CTCGGCCTCCCAACTCATTT	TGGTGCTGGATTTGATGGGG
Aradu.A06	70418801	70.4188	1.07214	70418854	53	58.643	156	28	60.616	430	20	275	ACTCTTTGTTTGAATAATTTCCCAATGA	ATGCGGGACTCCTTCACTCT
Aradu.A06	73831173	73.8312	3.41237	73831247	74	59.56	33	20	60.037	271	20	239	CGCATACGCAGCCATATGTC	TTTGGCCAAATTTAGCGGGC
Aradu.A06	74582250	74.5823	0.751077	74582315	65	59.996	27	21	60.136	255	21	229	AGCTTGAATTCGAGCCCTTGA	GGAGCAATCGGTTTTGAGCTG
Aradu.A06	75566029	75.566	0.983779	75566080	51	59.966	13	20	60.036	213	20	201	GTGCAGTGCGCTATATCCCT	CCTGCCATGCCAGCGATATA
Aradu.A06	76220805	76.2208	0.654776	76220872	67	60.002	75	21	57.796	364	24	290	CCGCAACAATGTGTTAACGGT	TCACCGATCGAGATTTCTTTTAGA
Aradu.A06	76366999	76.367	0.146194	76367066	67	60.036	134	20	59.75	376	20	243	GGCAGAAGTGGGAGAAGGTC	CCACAAATGCATCAACCCCC
Aradu.A06	76592387	76.5924	0.225388	76592448	61	59.964	162	20	60.034	366	20	205	GCTAGGATTGCCAGCTAGGG	CCCTCTGGGGCGTTAAATGT
Aradu.A06	77603502	77.6035	1.01112	77603554	52	58.405	144	20	59.677	380	20	237	TCATGAACTATGGGTGGGCT	GCACAAAGGAGAGAGCAGGA
Aradu.A06	79379359	79.3794	1.77586	79379430	71	59.747	26	20	60.038	256	20	231	TGCTGCTATCAACCCTGACC	CACCAAGGCAGTGCAATTCC
Aradu.A06	79621401	79.6214	0.242042	79621454	53	57.762	18	20	59.833	317	20	300	ACCATCTGAGCCTGTCTGTA	GGTCTGTGATGTTGCTTCGC
Aradu.A06	79908309	79.9083	0.286908	79908364	55	59.724	30	21	59.031	269	20	240	GAGGCAATGCACCAAAATCCA	AGTGGCACTCAGATCAACGA
Aradu.A06	81186990	81.187	1.27868	81187050	60	59.964	157	20	58.656	434	20	278	GGTATGTGTGCCCACTCACA	TTACAAGCTTGTCGGGGAGA
Aradu.A06	81418781	81.4188	0.231791	81418836	55	59.592	2	20	59.852	290	21	289	TAAAAGGGCAGGCATCCACA	AGGGTTGCTGGGAAAGATTGT
Aradu.A06	82333058	82.3331	0.914277	82333154	96	59.968	21	20	60.249	313	20	293	GTAGATGCTAGGGTGACGGC	CAAAGCCCACCAAACCGAAC
Aradu.A06	82642118	82.6421	0.30906	82642171	53	60.033	139	20	59.262	365	20	227	ATTTGGGAGCCATGACCAGG	ACACGTTGCTGTTGAATGCA
Aradu.A06	82848244	82.8482	0.206126	82848302	58	59.799	99	21	57.352	299	22	201	GTCAGAATCCAAAGTGCTGGC	AGTGTGAGGGAAAATCAGATGT
Aradu.A06	83708422	83.7084	0.860178	83708486	64	59.234	77	20	59.193	368	21	292	AGAGTTTTGAAGCGGGGAGT	GGACAAAGGTAGTTGCAGAGC
Aradu.A06	84068935	84.0689	0.360513	84069020	85	60.179	150	20	60.106	383	20	234	TCTCCTCTGCTGGACAAGGT	TGTCAAACCACCACCTGCAT
Aradu.A06	84192042	84.192	0.123107	84192093	51	59.469	62	20	59.685	310	20	249	AAGTGGAGCTGAATCGCGTA	GCTCCACCCTCAAGTTTTGC
Aradu.A06	84478223	84.4782	0.286181	84478290	67	59.893	72	20	57.22	291	20	220	GAGGAAGCGTGGGAATAGGG	GCACATGCTTCAGTGTTGAA
Aradu.A06	84545631	84.5456	0.067408	84545693	62	59.898	136	20	57.088	398	21	263	GGGCTAGAAATCGCGAGTCA	TCCCATTCGATGTCTTGATGT
Aradu.A06	86388624	86.3886	1.84299	86388696	72	59.82	226	20	60.035	465	20	240	CTGGGACCTGGTTAATCCGG	GCTAACATGGCACAGTCCCT
Aradu.A06	86456446	86.4564	0.067822	86456501	55	60.252	105	20	59.314	341	21	237	ACAGGATGAAGGTCCTCGGT	GACAAACCCATTGTTCAGCCA
Aradu.A06	86617576	86.6176	0.16113	86617630	54	59.522	141	20	59.968	419	20	279	AGCCACAAATCCACTCCACA	TGCTTGGTTTGATTGGTGCG
Aradu.A06	86752146	86.7521	0.13457	86752229	83	58.919	220	20	60.468	480	20	261	AGGGTGCCCAAAATCCTACA	TGCCACAGCAGTTCATTGGT
Aradu.A06	87631746	87.6317	0.8796	87631796	50	60.035	7	20	60.441	303	24	297	ATGCTTGCTTGGGAGAGACC	GCCAAGTAAATTCCACCAATAGGC
Aradu.A06	88343799	88.3438	0.712053	88343849	50	60.179	52	20	60.252	301	20	250	TTTTCAGGGAGGTGGTGCTG	AATTGTGGCCTAAGCAGCCA
Aradu.A06	88723999	88.724	0.3802	88724052	53	58.015	148	20	59.598	443	20	296	TTGCTTCTGTTGTGCCATCT	TGCCTCTTCTGGACCAAAGG
Aradu.A06	89184560	89.1846	0.460561	89184617	57	60.106	132	20	60.038	399	20	268	CACTCCTCCCCTAATCCCGA	CGTGGAGGGTCGTCAATTGA
Aradu.A06	89352636	89.3526	0.168076	89352696	60	60.323	151	20	59.736	401	21	251	GGCAGGAAGGTGAAGAAGGG	GCGTTCAGAAGCATGAACACA
Aradu.A06	89620416	89.6204	0.26778	89620489	73	59.647	160	21	57.832	407	25	248	TCCCCGTACTCTCAAGAGACA	TGGAATGCTTTATGATAACTTTGCA
Aradu.A06	90047673	90.0477	0.427257	90047729	56	57.718	213	21	60.107	455	20	243	ACCACTTTGACTTGCTCTCAA	CTATTCCTCCTTTGGCGCCA
Aradu.A06	90082714	90.0827	0.035041	90082773	59	59.965	51	20	58.049	266	21	216	AGAAAGCCGACCACAACGAT	TCATTGTACCTTTGGTTGGCA
Aradu.A06	90276122	90.2761	0.193408	90276198	76	59.89	137	20	59.885	436	20	300	ACCCAGTTTGCGAATGAGGT	TGCAGGCCCAAGGAGATTTT
Aradu.A06	90496793	90.4968	0.220671	90496843	50	59.888	42	20	59.634	258	20	217	AACGAGTTGGATTTGGGCCT	GCTTAGAGCAACACGTACGC
Aradu.A06	90691346	90.6913	0.194553	90691396	50	59.963	75	20	60.252	333	20	259	AGCAAGAATGGAACGGCTCA	ATCGAGGACAAGGACCTGGT
Aradu.A06	90838940	90.8389	0.147594	90838992	52	59.898	162	20	60.039	365	20	204	TCACATTACTACGCCCGAGC	CATTCACAACAGGCAGCACC
Aradu.A06	90846716	90.8467	0.007776	90846775	59	59.704	156	22	58.849	377	24	222	ACTCATTGTAGACGTGTCAGCA	AGAAAGAGAAGAGGAGAGGAAACA
Aradu.A06	92044012	92.044	1.1973	92044062	50	60.153	110	19	58.712	384	22	275	GTTGGGCCCAACTGTCACT	TCTTAGAGCTTAGCCGATGACA
Aradu.A06	93063842	93.0638	1.01983	93063910	68	59.198	163	22	60.068	378	21	216	GACACCGACACAAAAATACCGA	GCAAGGTTTCGTTTGATCCCC
Aradu.A06	93195530	93.1955	0.131688	93195607	77	60.109	160	20	59.965	411	20	252	CCTCTTCCTCTGCGTCACTG	AGAAAGACTCACCTTGGCCG
Aradu.A06	93419044	93.419	0.223514	93419115	71	59.678	71	20	59.578	287	21	217	GGCCTCAGTTGACTAGTGCA	AGGGAACTAAAGGGAAACGCA
Aradu.A06	93424821	93.4248	0.005777	93424876	55	57.56	130	21	59.75	423	22	294	CCCCCAAATCAGTTCTCAAGA	TCTCCTGGCTTTCCTATACCCT
Aradu.A06	93578201	93.5782	0.15338	93578279	78	59.965	261	20	59.605	466	20	206	GACACTCCCTTTCGCTCCAA	AACCAACTTCGACGGTCCAT
Aradu.A06	93796315	93.7963	0.218114	93796365	50	60.035	124	20	59.967	423	20	300	GATAGGCCCACTTGTGTGCT	TCCTCTGCGTGGTGTTGTAC
Aradu.A06	94024396	94.0244	0.228081	94024460	64	59.755	85	20	57.062	327	20	243	CTCTCGTGCTACTGCCAACT	AGTCAGATCCACTCCCTTCT
Aradu.A06	94423926	94.4239	0.39953	94423983	57	59.89	222	20	59.961	422	22	201	AGTTCAGCCGCAACCCTTAA	CCTAAACCCCCGTAAACACTCA
Aradu.A06	94630175	94.6302	0.206249	94630228	53	59.528	75	20	60.392	281	20	207	TCCAAAGCCTCAACCGTTCT	ATAGACCAGCAAGTGCACCG
Aradu.A06	94697239	94.6972	0.067064	94697291	52	59.688	47	20	60.037	252	20	206	TAGTTCAAAGGCGACGACGT	TTTCTCTCTCAGCCAGCAGC
Aradu.A06	94698729	94.6987	0.00149	94698787	58	60.036	30	20	59.968	297	20	268	GGCCGTCAGGTGTCCATTAA	GTCGACCCACGTTCTTCACT
Aradu.A06	95281414	95.2814	0.582685	95281494	80	57.241	173	21	59.107	468	22	296	TGAGTCTTCATCACTGCTTGT	GGGAACTTGGAAGAGCAATTGT
Aradu.A06	95547193	95.5472	0.265779	95547243	50	59.872	84	21	59.961	299	20	216	GAGCGATGATGCCTTATTCGC	CCCTGGAGTCATTGGCACTT
Aradu.A06	95636384	95.6364	0.089191	95636445	61	59.967	53	20	60.134	267	21	215	GATGCCGACAGAGGATCTGG	GTTAGTGTTAGGATGGCGCCT
Aradu.A06	95847898	95.8479	0.211514	95847968	70	58.636	4	20	57.549	303	20	300	TGGAACCCCGTTATTCCTGT	GAGGCCTTTGAGTAACGACA
Aradu.A06	95864194	95.8642	0.016296	95864252	58	58.07	68	21	58.878	276	20	209	TGAGTCAACTCATTTGTGCCA	AACCACCATGTGCTTTTGCT
Aradu.A06	96168854	96.1689	0.30466	96168927	73	59.153	70	20	59.897	320	20	251	ACCTCTTCCAAACACAGCCT	TGCTGTTCTGCTGGTTTTGC
Aradu.A06	96185533	96.1855	0.016679	96185587	54	59.743	85	20	59.957	323	20	239	AAGGTCTCCATGCATGGTCC	GGTCCACCTTCCTCCTAGGT
Aradu.A06	96363004	96.363	0.177471	96363087	83	58.279	149	20	59.746	383	20	235	ATTTTGGCAGCACCTCCTTT	TGGTCGTTGTTGGACTGGTT
Aradu.A06	96426878	96.4269	0.063874	96426946	68	59.537	233	20	59.191	460	22	228	ACTCCAACTCCGTTTCACGT	TGCAAAAAGCAGCCATGAATTG
Aradu.A06	97898252	97.8983	1.47137	97898305	53	60.251	173	20	59.115	388	22	216	CAAGTTAGGGGGTTGCACGA	GTGTACACCAAAATCAGCCACT
Aradu.A06	98249371	98.2494	0.351119	98249422	51	59.967	75	20	59.966	292	20	218	AAAATGCGGGAAAACCCACG	ATACGCACACGGGAAACAGT
Aradu.A06	98493542	98.4935	0.244171	98493601	59	59.895	90	20	60.034	328	20	239	AGGATGCTAGTTGCGGTAGC	GCCCTACCAATCCCCGAAAA
Aradu.A06	99250935	99.2509	0.757393	99251010	75	59.113	97	21	58.187	311	22	215	TCCCTCTCTCAACGTTCACTC	AGTGTGTTCTGAATCAGCTTGT
Aradu.A06	99397432	99.3974	0.146497	99397510	78	60.036	222	20	60.39	440	20	219	GCTCCAAACTCGCCTAGGTT	TAGTGTGCTACAGCGCCAAG
Aradu.A06	99419515	99.4195	0.022083	99419572	57	60.322	62	20	59.114	287	20	226	CTCAGCTGGTGGTGCAGATT	TGCTTGCTTGAGAATGGCTG
Aradu.A06	99645249	99.6452	0.225734	99645305	56	59.176	170	20	60.065	389	21	220	TAACGGGGACAGCATCAGAG	TGAACTCCACTGTGTTGCACT
Aradu.A06	99735080	99.7351	0.089831	99735157	77	59.346	137	21	57.62	348	20	212	CGTCCTTCTACGATGTTGTGC	TCTTTCAACCATTGGTGGCT
Aradu.A06	99864304	99.8643	0.129224	99864369	65	60.039	105	20	59.599	337	20	233	CAGCAAACTCAGCTGCCTTG	ACGGTTTGGAAAGAGGGAGG
Aradu.A06	99866893	99.8669	0.002589	99866970	77	59.969	42	20	60.033	283	20	242	GGTCAGAGGCGTCGATAAGG	AGACGCTCCCAATCTCCTCT
Aradu.A06	100216786	100.217	0.349893	100216866	80	57.764	19	21	57.281	314	27	296	TGTTGGTCATGGTTTGGATCA	ACATAGTTTCATGTTATGTGTGTCTAA
Aradu.A06	100845222	100.845	0.628436	100845290	68	59.327	197	20	59.015	457	20	261	CAATGGCTCCAACAAACCGT	GGTTGGGTTCTGCTAGGAGT
Aradu.A06	100862191	100.862	0.016969	100862262	71	58.645	76	23	58.373	297	22	222	TGGTACCTTTTCTTGGTTTTGGT	AGGCAAACACTAAAAGACACCA
Aradu.A06	101052512	101.053	0.190321	101052581	69	58.09	45	20	59.187	261	20	217	TCGGTAGTTTACCCGACACT	TCCGCGACGGATTAGTTCTT
Aradu.A06	101133691	101.134	0.081179	101133754	63	59.476	31	20	60.454	270	20	240	CCCGTTTCATTAAAGCCGCA	AATTACATGCACGCACGCAC
Aradu.A06	101135213	101.135	0.001522	101135302	89	60.536	266	20	60.466	470	20	205	AAGACCAAGAGTGTGCTGCC	TGGTGTTGTGATGCACTGCT
Aradu.A06	101404373	101.404	0.26916	101404430	57	58.666	69	20	60.035	341	20	273	TGTCCGAGGCAGAACTAACA	AAGTGGGTGCAGGATAGTGC
Aradu.A06	101422101	101.422	0.017728	101422173	72	60.135	24	21	59.89	241	20	218	GCCACTTTCTATTTGCTGCCC	TGCGGGACTTCACCATTCAA
Aradu.A06	101695644	101.696	0.273543	101695701	57	58.524	94	25	57.344	386	21	293	TGTTACAATGATTGGATGACTGTCT	TGTGTTTCAACCTACAACCCT
Aradu.A06	101850332	101.85	0.154688	101850386	54	60.037	102	20	60.108	387	20	286	CGGGCTTCGTTCCCTTAGTT	GAATCACCCGTCTCTGGTGG
Aradu.A06	102063461	102.063	0.213129	102063380	81	59.885	111	20	60.403	338	20	228	TGTTGGAGAGAGGGAGCAGA	TTCCCCCTCCTGGTTTCTGT
Aradu.A06	102069171	102.069	0.00571	102069090	81	59.126	232	20	59.895	454	20	223	TCTCCGAAATGTGCAACTGC	CTGGCTACCGAATGGAGGTC
Aradu.A06	102088581	102.089	0.01941	102088505	76	59.799	10	21	60.251	289	20	280	TCGACTTTTGATAGACGGCGT	ACACGTCATGACCAATGCCA
Aradu.A06	102115393	102.115	0.026812	102115328	65	60.067	126	21	59.497	333	22	208	TCGCTTTCTCTCCACATGTCC	CAGAGGCTCTATGGAAAGGTGT
Aradu.A06	102204344	102.204	0.088951	102204289	55	60.04	31	20	60.107	286	20	256	ATGCGGTTTTGTCTCGTTGC	ATTGCGCTGCTAGGACCATT
Aradu.A06	102247560	102.248	0.043216	102247504	56	59.962	41	20	60.037	328	20	288	AGCCCGCAATTTGAAGAGGA	AGCGGACTCAAGCTTCCTTC
Aradu.A06	102434350	102.434	0.18679	102434402	52	59.759	46	20	59.278	265	24	220	AGCAAGCATTTTTCGGACGG	TCCCTTGTAGCAGTTAATCCATCT
Aradu.A06	102436160	102.436	0.00181	102436227	67	57.369	85	21	60.002	378	21	294	AGCATCTCAGCAGAAATGTCT	GCAAAGGTAGCACACACACTG
Aradu.A06	102689775	102.69	0.253615	102689848	73	59.963	121	20	60.034	393	20	273	TCAGTGCATGTCCCTGTTCC	CAATCCTCCACCATGCCACT
Aradu.A06	102694173	102.694	0.004398	102694226	53	60.034	98	20	59.963	394	20	297	GATGGGAGGGGGTTTGTCTG	GTCCCCAGACCAAGAACCTG
Aradu.A06	103050672	103.051	0.356499	103050725	53	59.843	128	24	60.02	413	24	286	CCCGATTGTGAATCATTTGAGTGT	AGTTCAGCCTTAGAATGAGCTTCA
Aradu.A06	104787794	104.788	1.73712	104787844	50	59.935	215	21	60.393	414	20	200	GGGGTGGTTGATTTATTCGCG	CCCGCAAAGACCACAGCTAT
Aradu.A06	104810982	104.811	0.023188	104811045	63	59.826	22	20	58.793	242	24	221	AATTGATCCGCCACGTCGTA	ACGTAATCTTACCATAGTCCAGGT
Aradu.A06	104922740	104.923	0.111758	104922793	53	59.309	61	20	59.173	309	20	249	TCCACCAAGCCTTGTCCTAC	GGGTGGTGAAAAAGGCAACA
Aradu.A06	105201815	105.202	0.279075	105201884	69	60.041	129	20	60.108	426	20	298	GAGCGGCAACTGTGAAGTTG	TTAGGCAGGGTGCTTCGATG
Aradu.A06	105479147	105.479	0.277332	105479202	55	59.473	21	20	59.703	267	25	247	AGGCTTTGTACGAGACGGAG	TGCATGCATTACGTCAATTATCAGT
Aradu.A06	105658749	105.659	0.179602	105658827	78	60.54	87	20	59.827	296	20	210	CCACCATGGTGCAAGGAACT	ATCCTGAATCGCGTCGAACA
Aradu.A06	105663118	105.663	0.004369	105663197	79	60.034	124	20	59.818	389	20	266	ATCAACCGAATGTCCCCCAC	GGGCACCCCATAATACACGT
Aradu.A06	105707029	105.707	0.043911	105707079	50	59.565	1	22	59.256	274	20	274	CGGTAAGAATCCCTTAGCCTGT	TGCTCGAGCATACGGAATCA
Aradu.A06	105846713	105.847	0.139684	105846764	51	60.263	243	24	59.508	442	21	200	TCAATGATCTTAGCAACACCAGGT	ATTCAAGGATCCATCACCGCT
Aradu.A06	106108346	106.108	0.261633	106108423	77	59.962	212	28	59.958	411	26	200	ATACCGACGTTTCAATAATTTTAGTCGT	AGACAAAGATATACTAAGAGTGGGCC
Aradu.A06	106398082	106.398	0.289736	106398172	90	59.804	31	20	60.033	248	20	218	AGGGAAAGGGAGGAAGTGGA	GGGGTTGGCTCCATGAATCA
Aradu.A06	106582769	106.583	0.184687	106582698	71	60.035	47	20	59.891	313	20	267	ACTTGGGGAGGCTGAATTCG	TCCTTGTGCCAACCACTCTC
Aradu.A06	106617614	106.618	0.034845	106617664	50	59.9	11	20	60.039	244	20	234	CCATCACTGCTTCCATTGCG	GCTGCTTTGATCGGCACAAA
Aradu.A06	106752541	106.753	0.134927	106752598	57	59.541	69	20	58.015	346	20	278	GCCAATGACAATCCTGCCAG	TGAACCAAAGCATGCTCAGT
Aradu.A06	107398393	107.398	0.645852	107398457	64	59.75	83	22	59.837	306	20	224	TGGTGATGGAGGATAAGGAGGA	TACGCGCGCACGTTTATTTT
Aradu.A06	107515793	107.516	0.1174	107515855	62	59.965	102	20	59.89	360	20	259	CGTGGTGACATTCTGGGACA	AGTCGCTTTAGGGTTTGCCA
Aradu.A06	107565514	107.566	0.049721	107565585	71	60.107	192	20	60.249	440	20	249	GCTGGTGCAGGGAGATCAAT	GCACATTTGTGGTTCACGCA
Aradu.A06	107566752	107.567	0.001238	107566827	75	59.551	73	20	60.106	358	20	286	CTCGGCACTTTCTTGATGGC	AGGCATCCCATCTTGAAGCC
Aradu.A06	107878585	107.879	0.311833	107878637	52	59.995	21	21	60.032	221	20	201	AGCCCCTTAAGAAAGGTCAGC	AATGAAGGGGCTTGGGGATG
Aradu.A06	107898914	107.899	0.020329	107898974	60	60.034	166	20	57.518	408	21	243	CATGCTGGGTTGGGTCTCAT	TCCTTGGATTGGAGAGAGTCT
Aradu.A06	107973988	107.974	0.075074	107974055	67	57.039	42	21	60.034	279	20	238	AGTACTAGAGTTGCATGCACA	CTCCTCTCCACCGGTGTCTA
Aradu.A06	108361089	108.361	0.387101	108361145	56	59.964	29	20	60.134	307	21	279	AAGCGGTGGTGCTATGTCAA	AGCCCATTGATCCGTTAAGGG
Aradu.A06	108363223	108.363	0.002134	108363298	75	60.034	166	20	57.943	403	20	238	TGAGTGGTTGGATGGCCATC	ACAAGCAAGCACTTGAAGGA
Aradu.A06	108417580	108.418	0.054357	108417675	95	57.951	163	24	57.5	461	21	299	TGATAGTTAGAAATGAGTGGCACA	TGCAATTGGAAGTAGTGTCCA
Aradu.A06	108456112	108.456	0.038532	108456176	64	59.118	204	23	59.933	408	25	205	TGTCATCTTGCAAGCTAAACACA	ACCGTATGAAGTGAAAACAAAAGCT
Aradu.A06	108501704	108.502	0.045592	108501763	59	58.951	47	20	59.716	253	21	207	AGACTCGGAACCTTTCTGCA	AGCCGACCTTACCTAGTGAGA
Aradu.A06	108578385	108.578	0.076681	108578436	51	59.445	167	20	59.817	397	20	231	AGCATAAGAAGGCAGGCCAT	GGCACAATGGCTAGGATGGA
Aradu.A06	108603041	108.603	0.024656	108603100	59	58.723	12	23	57.979	311	28	300	TGTTTTTCCAAGACACAGGATGT	CATGGTTTATAGAAGTAGAAAATGCTCT
Aradu.A06	108712154	108.712	0.109113	108712217	63	59.253	23	20	59.993	257	21	235	GCAATGTATTCAGGTGGCCC	GACTCTCTCTCCCTCCAACCT
Aradu.A06	109025605	109.026	0.313451	109025655	50	59.554	113	22	60.159	410	22	298	TCAGCTGTTTTTACTTCCCCCT	TCCAGCGAAAAATGTATGCTGC
Aradu.A06	109117196	109.117	0.091591	109117285	89	59.387	4	20	59.895	286	20	283	CCTCCATCCGTGAGTTTCCA	TCTCGGAGCGCATTAGCATT
Aradu.A06	109254813	109.255	0.137617	109254870	57	59.299	22	20	58.111	238	25	217	ATGTGATTGGGCTGAGGTGT	ACACATACAATAACTATCCAGCAGT
Aradu.A06	109330075	109.33	0.075262	109330166	91	58.107	0	20	59.666	286	21	287	CCAATCTAGAAGGGACCCCA	GCTTTCTTGTCTTCCGTTGCA
Aradu.A06	109511090	109.511	0.181015	109511157	67	59.965	158	20	59.971	450	20	293	GCCAACGAAGTGAGAGGGAA	TTCTCAAACTTGCGCCGTTG
Aradu.A06	109558693	109.559	0.047603	109558759	66	60.057	97	23	58.98	371	20	275	AGCGTGCAAATGAAATTTAGCCT	CAGTCACTGCAGCAACAAGT
Aradu.A06	109655431	109.655	0.096738	109655501	70	59.891	185	20	58.37	416	20	232	TCACTGCCATTGTGCTGACT	TGTGAATGGCATGAAAGGCA
Aradu.A06	109712106	109.712	0.056675	109712165	59	59.962	30	20	59.123	301	21	272	TGGGGTCCCATTTTGGTACG	CACACACGAAATGGGTTAGCA
Aradu.A06	109969610	109.97	0.257504	109969661	51	57.425	1	23	57.578	287	22	287	TTTGGTGCGTCATATAATGCTTT	ACGGATAGAAATGCTTGGATCA
Aradu.A06	110088258	110.088	0.118648	110088334	76	60.179	106	20	60.033	315	20	210	CCAGCAAGTTGACCACTGGA	AAAGCAAACTGGGTGGGTCA
Aradu.A06	110281525	110.282	0.193267	110281596	71	59.626	21	20	59.631	302	22	282	GCAAGGTCGAAGTAATGCCG	GGGAGAGAGTTCAACTCAACCA
Aradu.A06	110534812	110.535	0.253287	110534880	68	60.109	150	20	60.106	431	20	282	CCAACTCAGCAGCAAGCATG	CTGCCTCCTCCCTCTCATCT
Aradu.A06	110571574	110.572	0.036762	110571624	50	59.897	170	20	59.965	388	20	219	GACGGAGATGGCTGAACGAT	ACCTCTGTTTCGCCGTGATT
Aradu.A06	110722059	110.722	0.150485	110722109	50	59.97	0	20	60.397	256	20	257	GGAAGAAACGGCAGCGTTTT	TCTAGCTGGCTACCACTCCC
Aradu.A06	110931301	110.931	0.209242	110931363	62	58.153	84	21	59.905	283	22	200	TATAGGATGCGTGACTCGTCT	GGTAGGTAAAACATCACGCAGC
Aradu.A06	110976596	110.977	0.045295	110976648	52	59.963	138	20	58.935	374	20	237	CTCACAGTGCCCCTTGACAT	GGTTGGGAAGAAGGACTCCA
Aradu.A06	111045916	111.046	0.06932	111045997	81	59.016	122	20	57.282	417	28	296	TGCAGCTAAGCCTACCTTGT	CTTTTACAATTATGCTACATACACAACA
Aradu.A06	111179305	111.179	0.133389	111179375	70	59.97	205	20	60.107	467	20	263	AAAAACCGGTGCACGTTAGC	ACATGGAAGCTATGTGGGGC
Aradu.A06	111187725	111.188	0.00842	111187787	62	58.825	80	21	59.888	369	20	290	TGAAAGGTGGTTGTGCAAACT	AACCGCCATAACAACCACCT
Aradu.A06	111314118	111.314	0.126393	111314190	72	60.399	139	20	59.744	408	20	270	GCTCCCTCAGTCCCTGGTAT	ACCAGTGACAACAGCAAGGT
Aradu.A06	111757025	111.757	0.442907	111757098	73	60.034	48	20	60.034	315	20	268	AGGTTTGCTGTTGGTGACCA	CATAGGGTGCCCAAAGAGCA
Aradu.A06	111819192	111.819	0.062167	111819244	52	59.969	44	20	59.746	319	20	276	CGAGATTCACCCGAGGCTAC	CACCCGGTTAGGCATGGTTA
Aradu.A06	112548558	112.549	0.729366	112548621	63	60.25	13	20	59.349	262	23	250	AAGCTGTCCTTGTTACGCGT	TGAACTAACCACTCCATCAACCT
Aradu.A07	459429	0.459429		459490	61	60.034	37	20	58.948	302	20	266	GGCACCAGCTATTCCCAACT	ACTCAGTGACTGTTCCTGGG
Aradu.A07	465518	0.465518	0.006089	465593	75	60.037	102	20	59.959	302	20	201	GTCGCCCATTATATCGCCCA	AACAGGAGAGACGGGGATCA
Aradu.A07	468330	0.46833	0.002812	468411	81	60.249	248	20	59.962	472	20	225	GCTCGAGTGCTTGGCGTATA	TGTGGGGTTGATGGAGCTTC
Aradu.A07	552745	0.552745	0.084415	552799	54	59.075	130	23	59.448	335	22	206	CCTGTTCTGCATGATTTGAAAGC	ACACATTGCAATTGTCGCTACA
Aradu.A07	578857	0.578857	0.026112	578907	50	58.897	12	21	59.903	309	20	298	ACAGCAGCAAGTTGAAAAGGT	CTAGCTCGTGAGTCGTGACC
Aradu.A07	956824	0.956824	0.377967	956875	51	59.37	158	21	60.204	446	21	289	ACAGAAGGCATAAGGCAGACA	AGGTTTGGTAGGGATGGGAGT
Aradu.A07	1146448	1.14645	0.189624	1146528	80	60.389	75	20	59.963	348	20	274	ACCAAAACAAACGCAACGCA	TTCCAGTTGGCGCTGAAGAT
Aradu.A07	1157566	1.15757	0.011118	1157616	50	60.106	107	20	57.297	361	21	255	TTTTGGGCTAGCCACAACCA	AGGCTTAAGCTAGCTTGAACA
Aradu.A07	1243389	1.24339	0.085823	1243442	53	59.307	58	20	59.969	345	20	288	GAGGGAGCAAAGGTGGAGAA	AGCTTGAAGTTTTGCGGCTG
Aradu.A07	1323062	1.32306	0.079673	1323118	56	59.087	126	22	60.179	363	20	238	TGGTTGGATTAACAGAGAGCCT	TTGTAGGTGTTGCTGGTGGG
Aradu.A07	1534097	1.5341	0.211035	1534039	58	57.202	5	23	58.578	304	24	300	TGGGCTGTGTGAAATAATTTTCA	CAGAATCATGTCAGATGTACACCA
Aradu.A07	1800384	1.80038	0.266287	1800455	71	59.824	39	20	59.722	266	21	228	GTTTGCAACTTGGTGTGCCT	GCATCTCACTCACTTGGACCT
Aradu.A07	1954498	1.9545	0.154114	1954555	57	59.87	126	23	59.967	398	24	273	TCCGCACTATAATGTTGACTCGT	GGTTCGTTCATTTGTGTTTTTGGG
Aradu.A07	2250653	2.25065	0.296155	2250599	54	58.903	164	21	59.888	439	20	276	TGATGAGCCAGAAAAGCCATG	GGTGGTAAGAGGCAACCCAA
Aradu.A07	2302096	2.3021	0.051443	2302148	52	59.199	50	21	58.893	349	21	300	TCCATCTAGGATCCCCCATCA	TGCTTTGCTTTCCAACTTCCA
Aradu.A07	2390318	2.39032	0.088222	2390371	53	59.379	202	21	59.398	441	26	240	TCTTCGTGTGAGTAATGGCCA	TGCCACTACCAGAAAAATAAGTATGG
Aradu.A07	2463619	2.46362	0.073301	2463692	73	57.029	85	21	60.392	307	20	223	TTGGGCTTATAGAATGGGCTT	TCCACACAACGCAGAACACA
Aradu.A07	2508553	2.50855	0.044934	2508622	69	59.924	141	21	60.037	438	20	298	AGTGGGGAATTCACACTTCCC	AAGATGTCACGTGGCTCTGG
Aradu.A07	2602194	2.60219	0.093641	2602245	51	57.943	77	20	59.013	369	20	293	TGAGTTGTGCTTTTGCCTCT	TGAGCTGCCCATGAGAGAAA
Aradu.A07	2610831	2.61083	0.008637	2610881	50	58.473	87	21	57.139	302	23	216	TGCATCCATTTGCTTTCTCCA	TCCCACAAAGTTTAAGCAATCAA
Aradu.A07	2880771	2.88077	0.26994	2880823	52	59.724	110	21	59.96	406	26	297	TGCAACCTTGGCAAATGATCC	TCTGCACAGAAAATTTGTTACATCCA
Aradu.A07	2952872	2.95287	0.072101	2952951	79	59.963	21	20	59.867	319	21	299	TTGGTCCTGATGTGCCACTC	GGCATGTGCATGACTAACCAC
Aradu.A07	3289957	3.28996	0.337085	3290042	85	59.995	141	21	59.764	362	20	222	AGCTGAGTGAGTGCTCTAGGA	CGTTGCTGATTGTTGCTCGT
Aradu.A07	3776237	3.77624	0.48628	3776292	55	58.913	31	21	59.966	330	20	300	ACAAAATCGCCATGGAGAGTG	GCGAGAGTGTGAACCCTCAA
Aradu.A07	3809650	3.80965	0.033413	3809730	80	57.09	141	26	57.455	440	25	300	CACTCTGTCACTAAATTTTCAACAAA	CAACTGACGAGGATATTGATTTTCT
Aradu.A07	4075430	4.07543	0.26578	4075483	53	59.282	1	20	57.141	261	20	261	CGCGCCTTTTCTCTTCTCTG	TCAAAAGAGCTTGATCCCGT
Aradu.A07	4236681	4.23668	0.161251	4236750	69	59.652	144	21	59.971	361	20	218	TCGTTCATTTGGCCTCTGAGT	GCAACTGCGCAAGTGTGTTA
Aradu.A07	4435757	4.43576	0.199076	4435833	76	59.961	239	20	59.819	471	20	233	TGGGTGCCGCCTCTTAAATT	TTCTTGGTGCAGCACTCACT
Aradu.A07	5633246	5.63325	1.19749	5633298	52	60.467	157	20	59.898	359	20	203	ATGCCTGCACCATCATCAGG	ACAAAACCGGGTCGCAAAAG
Aradu.A07	5648734	5.64873	0.015488	5648797	63	60.108	190	20	59.591	435	20	246	CCATCCTTGACGACATGGCT	TCCTTCCCACCATGTTGCAT
Aradu.A07	5900181	5.90018	0.251447	5900266	85	57.557	95	27	59.67	348	24	254	TTCTGTAAACAATCCAATCTAATTCGA	GGTGAACTACATTGACTGAATCGG
Aradu.A07	5932225	5.93222	0.032044	5932310	85	59.994	69	21	59.965	350	20	282	TGCACTGCCATAATGAACCCT	TCGCTGCTCCAACTGATTGT
Aradu.A07	5958545	5.95854	0.02632	5958628	83	59.337	187	24	59.901	482	22	296	TCCAAAGCTTAGGCTATATTCCCA	TCGACTAACCTCAGCTACATGC
Aradu.A07	6159459	6.15946	0.200914	6159509	50	59.588	73	20	58.61	365	24	293	GGATTGGGGAAGTTGGGGAA	TCATTAGCTAGTAGGAGCATGTCT
Aradu.A07	6792049	6.79205	0.63259	6792101	52	59.97	142	20	60.179	347	20	206	TTACAGTGCGCTTGGTTTGC	TAATCATGGGCGCGATTGGT
Aradu.A07	7082459	7.08246	0.29041	7082523	64	59.6	143	20	58.789	411	20	269	ATCCCTGGAACAACAGCGAA	CACAAACATGTGGCAAGTGC
Aradu.A07	7593820	7.59382	0.511361	7593891	71	60.596	91	20	59.889	381	20	291	GCACATGTATGCCCATTGCG	TTCAGCCAGGTGTGCATTCT
Aradu.A07	7594716	7.59472	0.000896	7594770	54	59.327	187	21	59.558	401	20	215	GAGAGCAAAGCAACAGTGTGT	AATTCGTGTTGTCGATGCGG
Aradu.A07	7605176	7.60518	0.01046	7605237	61	58.415	108	23	57.409	392	23	285	TGGGTAGCTCAATTCGAATTTCA	TGACCAACAGTTTGTGCTTAAAT
Aradu.A07	8136766	8.13677	0.53159	8136871	105	59.043	109	24	57.631	349	24	241	TGGTTTTTGTAATGTTCCTGGACA	AGTACCAAAAGAGTATACCTGCAA
Aradu.A07	8144031	8.14403	0.007265	8144099	68	57.036	64	26	59.827	352	20	289	TGTTGAATCTCTCTTAACAAGAAAGT	CATGCAGCAATTGGGCGTTA
Aradu.A07	8694866	8.69487	0.550835	8694932	66	59	0	20	58.794	208	22	209	GGTCCCCAAGGATCCTCAAA	ACAAAGACGACTGCAAATGACT
Aradu.A07	8717898	8.7179	0.023032	8717979	81	59.787	175	21	59.481	473	20	299	GAACCATACTGGGACATGGCT	TGACGATGCAGCTTCTTTGC
Aradu.A07	9037772	9.03777	0.319874	9037857	85	60.105	80	20	59.749	280	20	201	TGGTGTACCAAGGTCTCCCA	ACCCAATCATACGTTGCGGA
Aradu.A07	10387191	10.3872	1.34942	10387270	79	57.847	127	24	58.629	409	20	283	ACAAAAATGAAACACAGAGATGCT	TCAACCATCCATGTCCCACT
Aradu.A07	10429463	10.4295	0.042272	10429514	51	58.752	18	25	59.964	257	20	240	TGCCATAGAAATTTCTCAAGTTCCT	GGTGCGGTGAACTTTCCCTA
Aradu.A07	10437857	10.4379	0.008394	10437929	72	59.832	252	20	57.598	469	20	218	ACCTCGTGTTGACTCGATCG	TCGCATATGTTGGTCAAGCT
Aradu.A07	10498148	10.4981	0.060291	10498215	67	59.969	77	20	57.048	303	22	227	GCATACTCCTTCCCTCGTCG	TGCACAAATTTGGAATCCTTGA
Aradu.A07	10785174	10.7852	0.287026	10785252	78	58.644	228	21	58.36	475	20	248	ACAGAAGACACAAACAAGCGT	TCCCTCTCAACGGATGAACA
Aradu.A07	10830823	10.8308	0.045649	10830897	74	59.964	26	20	60.108	282	20	257	TGACGCCTGCCAAATACACT	CTTGTGATTTGGGCATGGGC
Aradu.A07	11182171	11.1822	0.351348	11182236	65	60.25	62	20	59.669	333	20	272	CCGGACAGGCTCAGTCAAAA	AGTGAATGAGGCTGCATGGT
Aradu.A07	11183034	11.183	0.000863	11183098	64	59.648	0	21	58.705	255	22	256	AGTCATTCCACCAGATGCACA	TGAAAAACCCATCTTGAGTGCA
Aradu.A07	12065941	12.0659	0.882907	12065991	50	59.968	17	20	60.04	310	20	294	GCAGCTTCATGTGCCAACAA	CACTTCGCAACCTCAAAGGC
Aradu.A07	12927386	12.9274	0.861445	12927442	56	58.557	133	20	59.691	368	20	236	ACCAGCCATCCAGCATATCT	AGCGTACGTCGAGTCAACAA
Aradu.A07	13286022	13.286	0.358636	13286073	51	59.83	3	20	60.036	208	20	206	GCGGTAAAGCACCACAATCC	ACACCGGGTAAGATGCAGTG
Aradu.A07	13289307	13.2893	0.003285	13289381	74	58.892	131	21	57.614	367	23	237	ACCAATCTTCCTTCGATCCGA	TCATGTGAATATTGGACCATCCA
Aradu.A07	13394370	13.3944	0.105063	13394451	81	59.725	201	24	58.47	456	20	256	ACGTGACAAATTAACATGTCAGCA	TCCTCCACACCCCTTTTTCT
Aradu.A07	13458407	13.4584	0.064037	13458475	68	59.888	0	20	57.316	251	20	252	TATTTGCTGGGTGTGGTGCT	AAACACGTGAGACACTGGAA
Aradu.A07	13712013	13.712	0.253606	13712063	50	58.331	92	20	60.105	391	20	300	TTGCCTATCCCCTTGTCACT	TACCACCCCCTAGGCATACC
Aradu.A07	13844030	13.844	0.132017	13844088	58	58.986	23	22	58.369	274	22	252	GACCACTTTGAGGTTTGACACA	AGAATGGTTGACAGGTGTTTGT
Aradu.A07	13886166	13.8862	0.042136	13886218	52	58.913	20	20	57.491	272	21	253	CGCACCTACACTCCAAATGG	ACATAGACCTGCAAAGTGGTT
Aradu.A07	13941094	13.9411	0.054928	13941151	57	59.522	165	20	59.966	437	20	273	TGTTGGATGGTGGAAGTGCT	AAGTCTCAACCTGGAGCACG
Aradu.A07	14516714	14.5167	0.57562	14516810	96	59.683	112	20	59.571	405	21	294	TGTGCTGGTGGTAGTTCTCG	TGGGGCATGAAATATCCTCCC
Aradu.A07	14621976	14.622	0.105262	14622041	65	59.892	175	20	60.741	455	20	281	TGCTCGGTAAACCACTTGCT	CGGAGGCATCGACATGTTGT
Aradu.A07	15042270	15.0423	0.420294	15042323	53	59.889	130	20	60.105	424	20	295	CGGGTCCGGGTATAGGTAGT	TAGTAGGGTGGAATCCGGGG
Aradu.A07	15199573	15.1996	0.157303	15199650	77	59.602	9	20	59.763	287	20	279	CCCCTGTCTCTGAAACTGCA	CAGCGGAACTGAAAGCACAG
Aradu.A07	15836046	15.836	0.636473	15836117	71	60.134	91	21	58.341	384	22	294	ACGCTTGGTCTTGGTTTGAGA	ACCCACTCCTATATGCAAGTCT
Aradu.A07	15899033	15.899	0.062987	15899091	58	58.256	0	20	59.891	243	20	244	GCTGCTAGAAACCCTTCAGG	TGGCATGTGTGAGCTCACTT
Aradu.A07	15947063	15.9471	0.04803	15947122	59	59.763	36	22	60.109	311	20	276	TGGCAGATACAGTGCTCAATCA	AGCCAAAATAGCTTGCGTGC
Aradu.A07	16269654	16.2697	0.322591	16269578	76	59.674	276	20	59.777	476	22	201	CCAGCTGAGTGGGCTAACTT	GGCAGTTGAAACTCCAGTAACG
Aradu.A07	16270070	16.2701	0.000416	16270009	61	60.323	44	20	58.321	243	21	200	CCATCAGCAACTGAGGCCTT	ACAACACCAGTACTCCACTCT
Aradu.A07	18658282	18.6583	2.38821	18658354	72	57.526	156	25	60.111	386	20	231	TTCATGCCAATAATCAAAGGTAACA	CTGCTTTCGTCTGCGTCAAC
Aradu.A07	20603395	20.6034	1.94511	20603448	53	59.892	126	20	60.108	352	20	227	TCGTCACCCATCAGCACAAA	ATTGGCTCAGATTGCGTCGA
Aradu.A07	21120088	21.1201	0.516693	21120139	51	59.402	95	20	59.59	331	24	237	CAAGCTTTCCGTCAATGGCA	ACAGAAGAGGCATCATCAAGATCT
Aradu.A07	21215826	21.2158	0.095738	21215886	60	59.596	24	20	60.03	317	20	294	AGGAAGCCCCTTGTACAACC	ACCCATCTGCTACCCATCCT
Aradu.A07	21372778	21.3728	0.156952	21372723	55	59.437	15	23	58.972	270	23	256	GCTCCAGAGATACAAAATCAGCC	ACTTCAATATAGTCCCACCGTGA
Aradu.A07	21493703	21.4937	0.120925	21493624	79	59.447	84	20	60.036	366	20	283	GGAGATGGAAGGGATGCCAA	CTGCATTCAAGACCCTCCGT
Aradu.A07	21513424	21.5134	0.019721	21513474	50	59.666	114	20	60.035	318	20	205	ACTGCCCATGGAAGCATTCT	CGGAGTTGGAGGAATTGGCT
Aradu.A07	21654372	21.6544	0.140948	21654443	71	59.814	136	25	57.066	357	24	222	TGGCAGTTTAAAATGCTTATGCTCT	TCAACATACATCACTCAAACAACA
Aradu.A07	22477020	22.477	0.822648	22477080	60	59.376	129	21	60.179	383	20	255	ACTGTATCTGTCCCGTTTGCT	TTCCAGCACTGAAAGCAGCT
Aradu.A07	23154154	23.1542	0.677134	23154227	73	57.032	69	20	59.602	268	20	200	TGTCCATTGGTTCATGTCCA	GCCATAGGAGCCTCGGATTT
Aradu.A07	23274498	23.2745	0.120344	23274562	64	59.718	173	21	57.762	418	22	246	GGGGCAGTATCCTCACAAAGT	TCAACTTGGGTTGGTTAAGTGA
Aradu.A07	23352857	23.3529	0.078359	23352912	55	58.057	227	21	59.239	447	20	221	CGTCCACGTGTCTTATCTTGT	TGCACACTTCAAGCTCTCCT
Aradu.A07	23410324	23.4103	0.057467	23410405	81	59.46	140	20	60.244	340	23	201	TGCCTTCTCTGCATCTCCTG	GGCATTTAAAAGGTGTCCTTGCA
Aradu.A07	25505241	25.5052	2.09492	25505300	59	59.683	136	20	60.039	364	20	229	TTCAGCCACACGGTAGAGTG	GGATCGTTTTGCGGCCTTTT
Aradu.A07	27198852	27.1989	1.69361	27198905	53	57.176	101	25	58.384	310	20	210	ATTCATGACAAACAAACCTCTAACT	ATTGCTTAGGTGGCACGTTT
Aradu.A07	28860810	28.8608	1.66196	28860896	86	60.038	60	20	60.039	271	20	212	CAGACCATGAGCTCACGTGT	CTCGGTGAGGATGGCGATAC
Aradu.A07	29781654	29.7817	0.920844	29781711	57	59.653	67	24	58.461	308	24	242	TGGTGTTATGAGGTTCTCAAGACA	AGGTCCTATAAGAATTGGAGTCCA
Aradu.A07	40306015	40.306	10.5244	40306065	50	59.257	97	21	59.093	319	20	223	GCTAAATTCAGGTCAACCGGG	CCATTGACTGAGGAGGAGCA
Aradu.A07	56887848	56.8878	16.5818	56887793	55	60.179	23	20	59.758	226	20	204	TCTAGGGGGCCTTCAAACCT	GCAACCACATGAACAGCTCC
Aradu.A07	56989021	56.989	0.101173	56988969	52	59.891	189	20	57.739	413	20	225	TTCCCTTCAGTGTGCTGGTC	TCACTTTGCACTTGCTAGCT
Aradu.A07	57100059	57.1001	0.111038	57099988	71	59.888	32	20	58.639	245	20	214	GAAGGGGGTGATGTGTTGGT	TGTGGAGAATGAAGGGCTGA
Aradu.A07	57272278	57.2723	0.172219	57272227	51	59.392	116	20	60.179	349	20	234	TGCACTAGTAGCAGTGGTGG	ACTGCTGCACAAACAAAGGC
Aradu.A07	57276665	57.2767	0.004387	57276615	50	60.037	156	20	60.036	415	20	260	GCCAATGCCAAAAGGTCAGG	AACGGGTCAGGATGCAAGAG
Aradu.A07	58123868	58.1239	0.847203	58123799	69	60.105	27	20	60.034	288	20	262	TTTGGAGGCAACCCAACCAT	ATGCCTGTGGAGTGGGAATG
Aradu.A07	58144537	58.1445	0.020669	58144480	57	59.365	136	21	59.898	394	24	259	AGGTCTAGAAATTGCCAGCCA	TCACTTCTATTCCATTCGATGCCT
Aradu.A07	58149334	58.1493	0.004797	58149276	58	59.864	72	21	59.959	321	20	250	TCGATGCCGTGATATGTGTGT	ATCGCCCCCATGGTTTTCTT
Aradu.A07	58744135	58.7441	0.594801	58744078	57	58.345	7	23	60.179	251	20	245	TCATCATCAGTTTTGCTCCTTGA	AAGGCTTCCTTGGTGGCAAT
Aradu.A07	58789985	58.79	0.04585	58789933	52	60.179	177	20	60.107	446	20	270	AACTGCGACACCGAAAGTCA	ATGGGGTGCGGTTAGACATG
Aradu.A07	58791067	58.7911	0.001082	58791007	60	60.179	147	20	60.179	366	20	220	CAATGCCACTGATGTTCCGC	GCGACTCCAATCCCTTCCTC
Aradu.A07	59197986	59.198	0.406919	59197925	61	59.968	64	20	59.965	355	20	292	CAGGGGTGTGTGCATTGTTG	TCTTTGGACTTGGCGACCTC
Aradu.A07	59316025	59.316	0.118039	59315970	55	59.755	99	20	59.928	340	21	242	CACTCGTCCTCTGCACATCA	ACGAGCTGGTTGAAATGAGGT
Aradu.A07	61351957	61.352	2.03593	61351895	62	59.057	11	24	59.575	309	25	299	TCGCATCAAAATTCAATCTCTGGA	ACTGAAGAGAGGCTCAATATGAACT
Aradu.A07	62996716	62.9967	1.64476	62996662	54	57.821	50	20	59.03	349	20	300	GGCCGATCGAATTTATGGGA	CTCCCACTTTCGGTCACTCT
Aradu.A07	63186527	63.1865	0.189811	63186472	55	57.328	150	24	58.697	392	20	243	ACTGTCAAGAAAGTGATAGAGGAA	AGCCAAGATGGTGGATCCTT
Aradu.A07	63240286	63.2403	0.053759	63240224	62	58.598	10	28	57.261	285	28	276	GTGGGATAAAATTTGTCAGAAATATCCA	TGCGGTTATTAATGTAAATGTAAACATT
Aradu.A07	63634015	63.634	0.393729	63633961	54	60.035	102	20	59.749	305	20	204	TGCACCAGCTGGACATTAGG	AAGGTCGGACATCAAGCTCC
Aradu.A07	63766294	63.7663	0.132279	63766241	53	60.249	132	20	59.747	415	20	284	CCACGACGTCATCCGCTATT	TGAGGGCATGGTGAAGTAGC
Aradu.A07	63799265	63.7993	0.032971	63799210	55	58.433	215	20	57.193	454	21	240	TGACCGGATGATCCTGTCAA	AGTTAAGACAAGGGGCAATCA
Aradu.A07	63799478	63.7995	0.000213	63799403	75	59.672	107	20	59.896	366	20	260	AGTACCTTGCCCGCTTCAAT	ACTCAGCACGCACTACACAA
Aradu.A07	64142897	64.1429	0.343419	64142955	58	60.11	152	20	58.033	446	20	295	GACCGTTGCAAAACTAGCCG	TCTTGCCGTCTTCTTTTGCT
Aradu.A07	64157337	64.1573	0.01444	64157279	58	58.109	55	22	57.733	260	21	206	GGATACTTGAAATCACAGCCCT	TCGCTATTGATTGAGTTGCCT
Aradu.A07	64220355	64.2204	0.063018	64220410	55	60.108	53	20	60.035	275	20	223	CAGCCATCCGTCTCATGGTT	AGTGCTGTCTGTTATGGGCC
Aradu.A07	64352083	64.3521	0.131728	64351998	85	60.036	207	20	59.966	414	20	208	CGCCTCATTCTGGTCAACCT	CCTTGTGTTGGTGGCAATGG
Aradu.A07	64435743	64.4357	0.08366	64435657	86	59.743	105	20	59.965	329	20	225	TTGGTGAGTGTTTGGGCTGA	AGGTCCAATTGACGCGTTCT
Aradu.A07	64493161	64.4932	0.057418	64493089	72	57.975	151	21	59.584	399	21	249	TGACAATGAAACCACCAACCT	AGAAGACGAAAACCTGGCAGA
Aradu.A07	64716769	64.7168	0.223608	64716708	61	59.958	136	20	59.963	377	20	242	TCCTGTGGTCGGGTAAGGAT	CCAGACAAGTGTCAGGCCAT
Aradu.A07	64851696	64.8517	0.134927	64851628	68	60.25	174	20	59.528	465	20	292	GAGGTGCGAACTCCCAGTTT	TGGCTTTCTCCCACTTCGTT
Aradu.A07	65176997	65.177	0.325301	65176934	63	57.943	48	23	57.494	318	28	271	ACGTTCTCTAATTTCTAGCACGT	TTGTTTATATTGTAAACGAGATATGGGT
Aradu.A07	65214244	65.2142	0.037247	65214179	65	59.893	38	20	60.095	237	22	200	TCGAGGAGTGCAGCAAACTT	TCCGCACTATTCTTTTCGACGA
Aradu.A07	65250961	65.251	0.036717	65250882	79	59.327	54	21	59.818	344	20	291	GCATTGTACTAGCCTTGCTGG	ACGCAATGCTGGGATCAGAT
Aradu.A07	65601503	65.6015	0.350542	65601450	53	59.827	181	20	60.039	406	20	226	GCCCATTCCTGGCGTTAAAC	CGCTCTGCAATGCCAAACTT
Aradu.A07	65770503	65.7705	0.169	65770426	77	58.662	180	20	58.908	407	20	228	TGGTGGAGATGTGTTCGACT	TTGCCAACCTAGCATAACGC
Aradu.A07	67054555	67.0546	1.28405	67054485	70	60.036	152	20	59.067	419	21	268	TCTCTTAGCGGCCAGTTTGG	CAGCGACACAGTTTCAAGTCA
Aradu.A07	67211039	67.211	0.156484	67210987	52	58.611	25	21	59.891	324	22	300	ACCCGACAATCTCTCTATGCA	TGGCAACCCTGAACCTAAATGA
Aradu.A07	67414118	67.4141	0.203079	67414055	63	59.792	94	26	57.488	325	26	232	ACCTATGAAGTTACACACTAACGAGT	GGATCTCATCCAAACTTAGAATTCAA
Aradu.A07	67548033	67.548	0.133915	67547981	52	60.036	15	20	58.715	285	20	271	TGGAAATTAGCCTTCGCGGT	TGGTGTATGAGGTTCCCCTG
Aradu.A07	67571458	67.5715	0.023425	67571523	65	58.965	33	20	59.719	272	21	240	GCCAATTCGAGGCCATCAAT	ACCTGTATTGTTCGATGGGCA
Aradu.A07	67790691	67.7907	0.219233	67790613	78	57.044	27	23	59.528	317	20	291	TGTGCAGCTACAATCAAATAACA	AGCAAGAGACAAGCACTGGT
Aradu.A07	67877506	67.8775	0.086815	67877423	83	60.271	128	21	58.068	378	21	251	TGGGAGCCTGTTAAAGTGACG	AGGCAAGACCTTCGAAAAAGT
Aradu.A07	68093956	68.094	0.21645	68093906	50	59.959	188	20	59.901	450	20	263	TTTGGTTGGTGGGTTGGTCA	ATTGTGTGTGTGTGCGTGTG
Aradu.A07	68423368	68.4234	0.329412	68423299	69	60.25	66	20	59.615	310	20	245	CTTTGCACTCTTCCCGTGGA	CTTCAACAACCGCCAGCTTT
Aradu.A07	69057297	69.0573	0.633929	69057224	73	60.035	100	20	60.136	386	21	287	AGCAGGTTCCAATGGAGAGC	CGACTGAGAATCGACAGCTGT
Aradu.A07	70119885	70.1199	1.06259	70119835	50	57.358	188	20	59.294	435	25	248	ACCTCTCCTATTCACACCCA	TGAAGACTCTCGTTAGTCAAGATGA
Aradu.A07	76227090	76.2271	6.10721	76227025	65	60.107	1	20	58.905	205	21	205	AGGTGGTCGGTTTTCTTGCA	AGCACTAGCAAGTCGAGATGA
Aradu.A08	2827540	2.82754		2827617	77	60.25	66	20	59.968	266	20	201	TTTGAATGACTCGGTGCCGT	CATGCAAGCGGTTGTTTGGA
Aradu.A08	12561580	12.5616	9.73404	12561635	55	59.199	75	21	59.963	374	20	300	GGAGTTACAGCTGTCACAAGC	ACTGCCCAGTAGTGCCTTTC
Aradu.A08	22752076	22.7521	10.1905	22752138	62	59.964	5	20	59.647	267	21	263	AAGGCGAAATCCCGTGAACT	TGGTTACAGTTAGCATGCCCA
Aradu.A08	23740473	23.7405	0.988397	23740544	71	60.253	46	20	59.179	275	21	230	CTCCACCCCCTTCTGGTACT	AGTGGTTGAATAGTACGGCGA
Aradu.A08	23743586	23.7436	0.003113	23743637	51	60.179	156	20	59.806	361	20	206	ACTGCACCAGGTTGATGCTT	ACAACCTGAGGGAGAAGGGA
Aradu.A08	23878784	23.8788	0.135198	23878856	72	59.893	146	22	59.453	384	20	239	CACCTGGCATTATTCTAGGGCT	GGTCCTACATCCCCAACCTG
Aradu.A08	24415365	24.4154	0.536581	24415417	52	60.107	203	20	59.095	432	20	230	CCCTCAACTCATGCTGGGAG	TGGTGCTTCTTAGCCTCCTC
Aradu.A08	24669813	24.6698	0.254448	24669873	60	60.465	122	20	59.967	339	20	218	GCCACCAGCATATGCAGAGT	CCCAAACACCGCCGAATTTT
Aradu.A08	24767663	24.7677	0.09785	24767742	79	60.248	189	20	60.036	415	20	227	CCATCTGCGAGTCTCGTGAG	GGAGGTGAGGACCTTTCTGC
Aradu.A08	24769399	24.7694	0.001736	24769474	75	57.289	135	23	57.812	391	21	257	AGTGCTCTAAATTTGTCATTGCA	ACTGGCGTTGAACTTACAAGA
Aradu.A08	25219392	25.2194	0.449993	25219457	65	59.676	15	20	59.819	232	20	218	AAATCGACACCGTCCATGGT	ACGCGAGGAGTAGGATGAGA
Aradu.A08	25323810	25.3238	0.104418	25323886	76	57.352	212	28	58.213	420	20	209	ACATCACAAATCTTTAGCAAAATAACTT	ACACCCAAAATTGGTCAGCA
Aradu.A08	25327724	25.3277	0.003914	25327790	66	59.752	108	20	59.968	317	20	210	ATTGTTGGCAGCTCCATTGC	CGCATTTGTCCTGTGGCAAA
Aradu.A08	25511339	25.5113	0.183615	25511395	56	60.036	156	20	59.965	440	20	285	ATCCGATGAACACCGTTGCT	CCATATCGAATGTGGCCCGA
Aradu.A08	26257583	26.2576	0.746244	26257651	68	58.363	181	20	59.394	437	21	257	TGCCTCTCTCACATGTCACT	TGAAAGAGTTTCTGCAGCAGC
Aradu.A08	26347178	26.3472	0.089595	26347258	80	58.862	243	22	59.931	479	21	237	AGTGACTGATTTTTAGCGTGCA	AGGATGCAAACAAACAGCACC
Aradu.A08	26613707	26.6137	0.266529	26613788	81	59.971	67	20	59.972	342	20	276	TCGCGGATCGATCAACTCTG	CGCACCCGAGTATGCAATTG
Aradu.A08	26925602	26.9256	0.311895	26925656	54	60.181	13	23	59.467	273	20	261	TGGTTCTTAGTAACTTGGCTGCA	TCCACCGTAGTATGCACCAC
Aradu.A08	26950586	26.9506	0.024984	26950637	51	60.038	0	20	59.771	203	22	204	CAGTGTAGCGGCACTTCTGA	TGCAACATTGGAAAGACATCGG
Aradu.A08	26967210	26.9672	0.016624	26967275	65	59.892	252	20	60.119	451	23	200	GCAGTTGGCACCCCAAAAAT	TCTGGTTAACTCTTGTATCCGGC
Aradu.A08	27213364	27.2134	0.246154	27213425	61	60.252	110	20	58.933	406	20	297	GTGGCCCAAGTCATTCCCTT	TGGTCAGGTTGCCTCAGATT
Aradu.A08	27342682	27.3427	0.129318	27342755	73	59.455	129	21	59.965	411	20	283	TGCGTAACTCTTCTCCCTCAC	AAGACTCCAGCAGCAGTGAC
Aradu.A08	27527977	27.528	0.185295	27528029	52	59.791	52	21	57.969	319	20	268	TGCTATGGTTGCAGGATTCGA	TCTCAACGCCTCAAAACACA
Aradu.A08	27580589	27.5806	0.052612	27580670	81	59.53	187	20	59.964	428	20	242	AGCCGTGATCATAACAGGGG	GCAGGTGCTCTCTTTGTCCT
Aradu.A08	28178954	28.179	0.598365	28179016	62	59.927	161	23	58.919	440	20	280	TCCTTCCTAACTTGCTTGCTTCT	TGTGCTTCAGTGCATGATCG
Aradu.A08	28359619	28.3596	0.180665	28359698	79	60.034	143	20	58.065	411	21	269	AACGGTGGGGGCTGAATAAG	CATGATATGCAGGGTGGTTGA
Aradu.A08	28734937	28.7349	0.375318	28735034	97	60.324	211	20	60.037	489	20	279	TGAGAGGTGGGTACGGGTAC	GCGGTGGTGAAGCTAGAAGT
Aradu.A08	28835222	28.8352	0.100285	28835315	93	58.063	137	24	58.179	397	25	261	ACCAGAAGTTTAATGTGGTAGTGT	TGCTTTTTCTCAAGTAAGACTCTCT
Aradu.A08	28836480	28.8365	0.001258	28836536	56	59.398	187	21	58.632	429	21	243	ACGTGTTTGCGTGAATCATGT	TGTTGTGCTGTTTGAAGAGCT
Aradu.A08	29034843	29.0348	0.198363	29034913	70	57.567	120	21	59.046	419	21	300	TTTGGGTTGGATGATCTCGTT	TGCAGGCTCGTTTAAAAAGCT
Aradu.A08	29037572	29.0376	0.002729	29037625	53	59.234	71	20	59.602	362	20	292	GGGGCCGATGAGACCTTATT	AAGCAACTAGCCTGTCAGCA
Aradu.A08	29291709	29.2917	0.254137	29291769	60	59.962	52	22	59.157	336	20	285	TGAGACATGGACAGACCTTGTG	TGAGAACAGGCCACAAAGGA
Aradu.A08	29584030	29.584	0.292321	29584112	82	59.968	250	20	59.968	458	20	209	CGCCTGTATAAGCTACGCCA	GACCGCGGCTAAATAGCTCT
Aradu.A08	29665182	29.6652	0.081152	29665235	53	59.666	202	27	57.144	408	25	207	AGCTGACATTCTTTATTGTTATCGTGT	AGGGTGATAATCTTTGTTTTCCTTT
Aradu.A08	30054334	30.0543	0.389152	30054428	94	59.045	48	21	60.108	257	20	210	TGCATGCAAACACATCTGACA	ATCGTCTGCCACACTCCATG
Aradu.A08	30918611	30.9186	0.864277	30918688	77	60.179	3	20	59.601	206	24	204	GCTGAGGGGGCTCATAACAG	ACACTCTATCTTTGACGGGAGTAC
Aradu.A08	31092728	31.0927	0.174117	31092783	55	59.307	154	20	59.897	363	20	210	TCTCCCTTGCTTTGAGGTCC	TCGTAGTGCAACGGTTGACA
Aradu.A08	31095041	31.095	0.002313	31095126	85	59.961	142	20	60.107	378	20	237	TGGTGGCTGACATTGCTCAT	TCGGAGCTGCTAGAGCCTTA
Aradu.A08	31222881	31.2229	0.12784	31222957	76	59.538	117	20	59.385	380	20	264	TCAAACATTTGCCGTGCCAA	CTCTAGCTGTTGCTTGGGGA
Aradu.A08	31529378	31.5294	0.306497	31529455	77	60.395	123	20	57.848	383	21	261	ACTTGGTCCTTGCCGTTGTT	AGCTTTCTCCAACATTGCTCT
Aradu.A08	32130296	32.1303	0.600918	32130380	84	58.397	125	28	59.115	423	26	299	TGTGAGTAACATTTTTCTTCAGATTTGA	TGGATATAAGCTTTTCGGGTAAAACA
Aradu.A08	32146695	32.1467	0.016399	32146755	60	59.969	98	20	60.036	389	20	292	CTTGCAACAACCCTGCTGAC	CTGTACCTTGCAGGGTGGAG
Aradu.A08	32180423	32.1804	0.033728	32180484	61	59.83	66	20	59.884	270	20	205	CAAACAATCGAGCCAGGCAG	TGTAGGGGGTAGCACTGACA
Aradu.A08	32291754	32.2918	0.111331	32291804	50	57.236	21	24	59.827	305	20	285	TGTTAGTTACTATAAGTCGCAGGT	CAAGATGTCCGTACCGCAGA
Aradu.A08	32442079	32.4421	0.150325	32442129	50	59.924	16	21	59.812	308	20	293	AGAGCCACTGAGGTACAGAGT	TAGCCTTCTCTATGGCCCGA
Aradu.A08	32597239	32.5972	0.15516	32597298	59	59.897	214	20	59.962	455	20	242	TTGAAGCTTGGTGTTGCTGC	GAGAATGGTGGCCTGGAACA
Aradu.A08	33167754	33.1678	0.570515	33167811	57	60.03	145	20	60.108	393	20	249	ACCAGGGGCTGATAAGGCTA	ATGACTAAGAGCACGCACCC
Aradu.A08	33348043	33.348	0.180289	33348098	55	59.129	201	20	59.601	451	20	251	CACACACACACACACACACA	AGCCGTGGTTCCATAACACA
Aradu.A08	33351779	33.3518	0.003736	33351833	54	60.038	103	20	59.964	346	20	244	AAGTTGGAGAGAGCCGTTCG	AAGTTACCGAGGCATGCACA
Aradu.A08	33380070	33.3801	0.028291	33380142	72	59.121	128	20	57.269	410	24	283	TCATGCGTAGACTGACGTGT	TGTTTACTTTGTCTTCTGTTCGTT
Aradu.A08	33537958	33.538	0.157888	33538011	53	58.228	34	23	60.037	268	20	235	TGGCACACAGTTTAGTAAACTCA	ACGTGTGTGTGTGTGGAGTT
Aradu.A08	33774430	33.7744	0.236472	33774492	62	60.107	176	20	60.036	458	20	283	AACCCTAGCCGCTCATTTCC	AAGAAGCGGAGGCCACTAAC
Aradu.A08	33997501	33.9975	0.223071	33997553	52	59.676	157	23	58.343	448	20	292	TGCTATAGCTACCTTAGTTGCCC	ACTCACCTTGACCATAGCCA
Aradu.A08	34000859	34.0009	0.003358	34000926	67	59.823	91	20	60.108	303	20	213	GCTATCTTCCCCGTTCGGTT	TGCTGTCACCATCATCGCAT
Aradu.A08	34206176	34.2062	0.205317	34206120	56	59.925	165	21	59.301	454	24	290	AGCATAGGGGTCAAAACTGCA	CCTCAATTCTTCAGCAGAATCACA
Aradu.A08	34724635	34.7246	0.518459	34724692	57	59.901	78	20	59.665	278	21	201	GTGAGAGACAGAGAGCGCTC	GTGAGCTGCACATGTTTGACA
Aradu.A08	34821160	34.8212	0.096525	34821237	77	60.324	194	20	59.955	471	20	278	AAGAAGAGGACGACCGGGAT	TAATGTGGAGGGGGTAGCCA
Aradu.A08	34822057	34.8221	0.000897	34822121	64	59.328	13	21	59.669	217	20	205	TGGCACAAACGTTTAGGTCAC	CAGGGCCCCAAATGTCACTA
Aradu.A08	34973201	34.9732	0.151144	34973255	54	57.275	240	27	59.97	449	20	210	TTACATGAAGAGTGTTTATCAATCACT	TGCTTCCGAACGCCTTTTTG
Aradu.A08	35003164	35.0032	0.029963	35003218	54	60.106	36	20	59.898	247	20	212	TGCTAGAGGGGCATCAGCTA	CTCCAACTACCCCGATGACG
Aradu.A08	35531961	35.532	0.528797	35532018	57	59.869	89	23	58.8	348	20	260	TGGTTGATCATTCATACGGTCGA	GCCTCTTGCTTCCTCCTAGT
Aradu.A08	35597147	35.5971	0.065186	35597229	82	59.891	124	20	59.673	420	20	297	AGCGGAAGTGCAAAAGGAGA	TAATGTCGGCCAAGCTCCAA
Aradu.A08	35713858	35.7139	0.116711	35713779	79	60.391	25	20	59.674	318	20	294	AGCTACAATTTCCGCGAGCA	CCCAGATGCAGTTCTGACCA
Aradu.A08	35719300	35.7193	0.005442	35719381	81	59.819	183	20	59.244	459	20	277	GGCTACTAGGGTGCTGCATT	TGCTGTTCCAAAGTCCGAGA
Aradu.A08	35973824	35.9738	0.254524	35973922	98	57.033	77	21	57.315	374	20	298	TCATGCTGAGTCATCTCAACA	TGTGGGGCTTGGTAAATTGA
Aradu.A08	36134215	36.1342	0.160391	36134283	68	59.521	125	22	60.109	416	20	292	ACGCCTTAAATTCGCATATCCG	GTCCTCTCTTACCACCGTGC
Aradu.A08	36884442	36.8844	0.750227	36884536	94	58.406	66	20	57.463	365	22	300	GAGTGGCGGACTCAAAAAGT	TTTGATCTCCTGACGCTAAGTT
Aradu.A08	37086377	37.0864	0.201935	37086456	79	59.998	198	21	58.584	425	20	228	TGTTGACATAGGCGAGCAAGT	ACACGACCTACCTTGAACCA
Aradu.A08	37173179	37.1732	0.086802	37173237	58	60.034	17	20	59.903	251	20	235	TGGAAGCAATGAATCCGGCT	CGGTTCTCCTTCTCTCGTCG
Aradu.A08	37543953	37.544	0.370774	37544003	50	57.273	177	20	59.121	401	21	225	TTTTGTGGTGCTCCTCTCAA	TGCATGTTTGAGTGATTCGCA
Aradu.A08	37875863	37.8759	0.33191	37875946	83	59.146	85	20	60.251	328	20	244	TGGCAACACCTCCCCTAAAA	TGAACGTGATGGGTTGCCAT
Aradu.A08	37894588	37.8946	0.018725	37894639	51	57.09	49	20	59.271	257	22	209	AGCAGTAGAAGGTGAGGAGA	CGAACTGAGTTTATGTGTCGCA
Aradu.A08	38191534	38.1915	0.296946	38191592	58	57.576	139	22	59.334	431	28	293	AGCCTTGTTGTTTAGACACTCT	CGTCTAGGGATAATTTTGAGATAAACCA
Aradu.A08	38199804	38.1998	0.00827	38199863	59	60.323	58	20	59.882	312	20	255	ATGAACTCGGGGAGTTTGCC	TACTCCTAGCCAACCACCCA
Aradu.A08	38230784	38.2308	0.03098	38230836	52	59.523	235	20	59.899	450	22	216	CAAGTATAATGGGCCCCCGT	TGGTGCATTTCGTTCTTTTGCT
Aradu.A08	38471278	38.4713	0.240494	38471328	50	59.544	81	20	60.248	303	20	223	ATAGAACCAGACGCACTCCG	GTTTGCGCATAACCCGTAGC
Aradu.A08	38555458	38.5555	0.08418	38555515	57	60.108	176	20	58.823	417	20	242	GCTGCTTCTCCCATCGAGTT	GCAGCAGCTAAATCCAACCA
Aradu.A08	38970339	38.9703	0.414881	38970438	99	59.966	11	20	59.879	256	20	246	TGCCTGTCGTCTTGTCTTCC	AAAGAGGGGGTGGATGGAGA
Aradu.A08	39001370	39.0014	0.031031	39001446	76	59.61	83	20	58.829	323	25	241	TAAGGCGAACAACGGTCACT	ACAGAATGTGTAAAGATAAAGGCGA
Aradu.A08	39091474	39.0915	0.090104	39091529	55	60.321	74	20	58.25	326	22	253	TTGCTCTTAGTTCCCGTGCC	AGGAATGAAAATGTCCGACACA
Aradu.A08	39473713	39.4737	0.382239	39473785	72	60.033	27	20	60.107	273	20	247	TATGTGAAGCGGGGAGAGGA	AGCGGTCAACAACAACCTCA
Aradu.A08	39575709	39.5757	0.101996	39575653	56	59.477	178	23	60.179	453	20	276	TCCATTCTTATCTGGAACCAGCA	CCACGAAAGTTCATGTCGCG
Aradu.A08	39740064	39.7401	0.164355	39740126	62	60.25	23	20	59.532	255	20	233	GGTGACTGCTCTTGCAAGGA	CAGCTTATTAGCCGACCCCA
Aradu.A08	39896009	39.896	0.155945	39896072	63	59.968	66	20	59.968	306	20	241	GCATGCACTGCCAACAGAAA	TCTGTCAGTCCAGTTGTCGC
Aradu.A08	39945655	39.9457	0.049646	39945711	56	59.599	1	20	60.538	241	20	241	GGCCTGGCATCAGATCAGAT	GTGTGGAGCCTTTGGAAGCT
Aradu.A08	40058198	40.0582	0.112543	40058250	52	59.082	74	20	58.213	330	20	257	ATCTGCACAGCTTCCATCCT	TGGTTGGCCTTGAATGTGTT
Aradu.A08	40164448	40.1644	0.10625	40164517	69	60.066	21	21	60.249	263	20	243	TGGACAGCTATGCTTCACAGG	GACTGCTTAGCTAGCCGACC
Aradu.A08	40165855	40.1659	0.001407	40165943	88	59.974	211	20	59.892	447	20	237	GTACACACACACGCACACAC	GGGCTGGTTTTGGTGCAAAT
Aradu.A08	40595842	40.5958	0.429987	40595907	65	58.07	64	24	60.107	337	20	274	ACTATGAGGTTCTTGTTCAGTTGT	ATCCTCGAGGACTAGCACGT
Aradu.A08	40747872	40.7479	0.15203	40747928	56	59.832	37	20	60.04	329	20	293	TTGCAATTTGTCTAGCGGCG	AACAATCAACTGCTGCAGCG
Aradu.A08	40764287	40.7643	0.016415	40764345	58	59.999	106	21	57.392	332	23	227	TGTGTCGAGTGATGTTGGAGG	TCTATCGACAAAAGGCATAAGGA
Aradu.A08	40780505	40.7805	0.016218	40780574	69	59.968	90	20	59.965	334	20	245	GGCCGAGCTACATCACTACC	ACTGTTGCAGCGATTCTCCA
Aradu.A08	40914886	40.9149	0.134381	40914962	76	60.321	4	20	57.856	255	24	252	GCGAGGCCTCTGGTAAACAA	TCTGCATTATGTGTATACAGACGT
Aradu.A08	41180426	41.1804	0.26554	41180480	54	59.643	28	21	60.107	264	20	237	AGGAAGGAGAGAGCAGAGACA	TGAGTTGCCTGCTTTGGTGA
Aradu.A08	41198245	41.1982	0.017819	41198306	61	60.104	157	20	60.033	401	20	245	AAGGTCTGAGGGACTTGGGT	TTTCCTGCCACCAACAACCT
Aradu.A08	41369042	41.369	0.170797	41369092	50	59.89	82	20	59.96	292	20	211	GCCACACCTAGGTTTCCACA	GCCATGAAAAGAGGGGGTCA
Aradu.A08	41654555	41.6546	0.285513	41654627	72	59.662	204	27	59.513	458	20	255	ACATAGATTTTGTCACATATGCACAGT	TCCCAGTTTCCCCAATGCTT
Aradu.A08	41993969	41.994	0.339414	41994046	77	60.108	146	20	59.893	373	20	228	CAGGAGTACCACCAGCATGG	AAGAAGCAGAACACCGCTGA
Aradu.A08	42069752	42.0698	0.075783	42069844	92	59.056	132	22	59.546	368	20	237	TGCAATGCAAAGCAATTGTTGT	CCACGGAAACTGTGTTTGCA
Aradu.A08	42364367	42.3644	0.294615	42364452	85	59.958	92	22	59.962	368	20	277	GGGATCAAACCACCCTTTCTCT	TGGCATGCACAAGCTAAGGA
Aradu.A08	42446707	42.4467	0.08234	42446769	62	59.175	131	21	59.751	340	20	210	AGCTACGCACTATCAGTTGGT	CGGTTTCCTGTCCTCGGAAT
Aradu.A08	42819657	42.8197	0.37295	42819585	72	59.669	151	20	59.898	385	20	235	ATGAGGGATGTTGCTGCTGT	CAAGCCCTGTTCGTGCAAAA
Aradu.A08	43170090	43.1701	0.350433	43170143	53	59.894	165	20	60.108	369	20	205	TTGGTGCAAATTGGGTGCTG	GCAAAAATCAGCCCCTGAGC
Aradu.A08	43242406	43.2424	0.072316	43242481	75	60.179	37	20	58.872	257	20	221	CAGCGAACGAGTTTAACGCC	TGTGTCTGCTGTGGTAAGGT
Aradu.A08	43607755	43.6078	0.365349	43607817	62	59.106	170	23	58.185	439	21	270	AGCCTTCATCTTCAAACAAAGCT	CTTAGCTAAGGAGGTCGCAAG
Aradu.A08	43865137	43.8651	0.257382	43865206	69	59.616	101	20	60.039	396	20	296	ACACACGGGCACAAATGAAC	CTCTGCGCTTCTGTCTCACA
Aradu.A08	43915498	43.9155	0.050361	43915556	58	57.359	31	21	57.431	266	23	236	ATTGTGCACGTAAATGCTGTT	ACATTGAGTACCTGGAGAAAGTT
Aradu.A08	43952178	43.9522	0.03668	43952237	59	60.036	122	20	59.262	394	20	273	TGCGCAGTTCAATAGCTGGA	TGCGCCTAAATGCCTAAAGC
Aradu.A08	43962426	43.9624	0.010248	43962501	75	59.127	197	22	59.89	402	20	206	GCAGAGTCAAAACCGAGAAAGT	TACCGCTGGCCAAGAAAAGT
Aradu.A08	44029284	44.0293	0.066858	44029356	72	59.966	35	20	59.964	269	20	235	GCTCGTGTTTCTGGACTCCA	TGAAAGTACAGCCGCATGGT
Aradu.A08	44047501	44.0475	0.018217	44047566	65	59.61	4	20	60.611	293	20	290	TCAGACGGCGGTGTAAAGTT	AGATGCAGCAACACCAGCAT
Aradu.A08	44263046	44.263	0.215545	44263105	59	59.415	109	23	60.042	314	20	206	ACAGCCAGAACTGATAGGTTCTT	CTAGAATGCACATTCCGCGC
Aradu.A08	44307191	44.3072	0.044145	44307272	81	60.037	102	20	59.465	397	20	296	ACGAGCTTTGCCTACCACTC	TGCGAAATCTGATGGTCCGA
Aradu.A08	44517462	44.5175	0.210271	44517514	52	60.179	23	20	60.142	286	24	264	GCTAGGTCTCCGCGGATTTT	TGTTGATTGTTGATGGTGCTTTGT
Aradu.A08	44707653	44.7077	0.190191	44707708	55	60.108	139	20	60.035	416	20	278	TGCGTGGTTTGCTTTGCTTT	TTTATCACCACCTTCGCCCC
Aradu.A08	44720973	44.721	0.01332	44721030	57	60.038	123	20	57.289	351	27	229	CGGGTGTGGAGATGAACGAA	ATTTTCTTTTTGTCAAAAGAGAGTGTT
Aradu.A08	44722281	44.7223	0.001308	44722361	80	60.249	7	20	59.525	303	20	297	GCATGCGGTACTCGAGACAT	GTTGGTGGTAGGTCCCAACA
Aradu.A08	45130588	45.1306	0.408307	45130638	50	59.253	176	21	58.059	375	20	200	TGCAGCATGCTAATTGACCTG	AGAATTGCAGGCCCAAATCA
Aradu.A08	45300673	45.3007	0.170085	45300731	58	60.034	155	20	59.962	449	20	295	CTCAACATCCCCAGTTCCCC	TGGCCAGACTAAACGGCAAT
Aradu.A08	45544461	45.5445	0.243788	45544527	66	60.034	111	20	59.16	314	24	204	TCTGGCATGCCTGGGTTTAG	TGGTACACCTTTATGTACACCTGA
Aradu.A08	45794707	45.7947	0.250246	45794793	86	60.039	2	20	59.155	248	20	247	GGTGCACAGATTGGCAAGTG	AGATCATGACTGGCAGGCAT
Aradu.A08	45817476	45.8175	0.022769	45817535	59	59.889	59	20	59.654	273	24	215	TGTGCTGCCATGAAGTTCCT	ACTTCAACTCTCATGACTCAACCT
Aradu.A08	45853610	45.8536	0.036134	45853675	65	59.889	44	20	58.856	253	23	210	TCACTGCAAGGGTTCTGCAT	TCACCAAAATTGCAGTAGAAGCT
Aradu.A08	46087653	46.0877	0.234043	46087715	62	59.962	7	20	57.619	253	22	247	AAGTCATTGCTTGGCCGGTA	TGAACTTGCTAGGATCCCAAAA
Aradu.A08	46318911	46.3189	0.231258	46318969	58	57.095	115	20	59.762	412	22	298	TCAATCAATGCTTCCCCTGT	CACAGATCCTGATGTGGAAGGT
Aradu.A08	46737005	46.737	0.418094	46737087	82	60.038	69	20	59.188	332	23	264	GTAGAGTGCCAGTGCGAACT	ACACTCTCTGAAATGTGACAAGC
Aradu.A08	46737539	46.7375	0.000534	46737604	65	57.591	181	23	59.306	428	20	248	TGATTGGGTTGATACAGTTACGA	GTTGGCCACTACCCCTACAA
Aradu.A08	46742449	46.7424	0.00491	46742526	77	60.034	16	20	59.896	256	20	241	TGGTTGAAGTTGGTGCCACT	CATCACTGCATTGCCCATGG
Aradu.A08	46806564	46.8066	0.064115	46806616	52	58.414	80	21	59.966	291	20	212	ACACAAGGCTAAACACATGCT	TGTATGTGCGTTCCACGGAA
Aradu.A08	46910483	46.9105	0.103919	46910565	82	57.336	80	20	59.821	311	20	232	ACAAGGTTCAGCCAATGACT	ACATCCCAACTGGATCGAGC
Aradu.A08	48055090	48.0551	1.14461	48055170	80	60.248	0	20	59.891	202	20	203	CGCTCTCACTCATGGACTCG	AGAGAGGTGCTTGGTGTTGG
Aradu.A08	48330259	48.3303	0.275169	48330334	75	59.153	101	20	59.961	325	22	225	ACCAAAACCCTCTGTCAGCT	AGTCTCGGGCAAATTCTCAAGT
Aradu.A08	48560786	48.5608	0.230527	48560841	55	59.179	157	23	59.026	362	21	206	AGCCTAAAACTTGCACGATTTCT	CAACCCAACCAAAATAGCCCA
Aradu.A08	48743528	48.7435	0.182742	48743611	83	57.155	37	24	59.754	336	25	300	GGCTATCTGACGATTGTAAATTGA	GGTCCTTTATCTATATCCCACGTGT
Aradu.A09	364305	0.364305		364390	85	60.107	176	20	59.288	459	22	284	ACACAGGCCCGAAAGTCAAA	TGGGTACTGAGGTTAAAAGCCA
Aradu.A09	374220	0.37422	0.009915	374284	64	57.998	171	21	60.057	370	23	200	TCTTTGTTGGGTAAACCGTGT	TGCAAGAGGGTAATGCAATTGTG
Aradu.A09	378044	0.378044	0.003824	378105	61	59.55	46	20	60.031	250	20	205	CAGTGTGCAACAACACCGAA	GGGGAGAGGGAGATGGAAGT
Aradu.A09	953719	0.953719	0.575675	953774	55	60.053	181	23	59.973	453	20	273	TGAACCTCCAAAGGAGTTTTCCA	ATTTCGTGCGTGTGTGTGTG
Aradu.A09	1108085	1.10808	0.154366	1108151	66	59.891	167	20	57.294	465	28	299	CCCCAGTCCCCACAATATCG	CAACTTATCACACGAACAATAATTTAGT
Aradu.A09	2762333	2.76233	1.65425	2762413	80	59.373	118	21	59.543	411	23	294	AGAACTTGCTCTGCAGATCCA	TGCCATCTCCATCTTTTCTAGCT
Aradu.A09	2966366	2.96637	0.204033	2966445	79	59.971	255	20	59.235	459	20	205	GTGCCATATCTGCTTGTGCG	TCACCCAGCATACCATAGCC
Aradu.A09	3047698	3.0477	0.081332	3047750	52	59.193	94	20	59.107	295	20	202	GCAGAGTTGCACCCATTCTC	CAGGGTGCAATGCAGATTGT
Aradu.A09	3130420	3.13042	0.082722	3130470	50	59.105	2	21	58.731	237	27	236	TCCTGCCATGAAAGCTTTTCC	ACCAGGTTTATTTCGGATACTAAATCA
Aradu.A09	3352564	3.35256	0.222144	3352619	55	58.57	116	20	59.431	342	21	227	TGTGCACCTAGGTTCCTCAA	ACAACAACCCCTCTGTTTCCT
Aradu.A09	3510383	3.51038	0.157819	3510433	50	59.591	172	21	60.618	401	20	230	AGTGACACGTGACATGTCTGT	GACAGCCAAGGTCCCCTAGA
Aradu.A09	3614912	3.61491	0.104529	3615005	93	57.992	133	20	59.651	409	21	277	TGCTTACCCCAACAGCAATT	CCTTTTCTCTCCACCTGCTCA
Aradu.A09	4256109	4.25611	0.641197	4256163	54	59.552	170	23	59.032	454	21	285	TCCAGAACCTAGTACTGCATGAC	ACATGTGGTGGAGTTAGTCGT
Aradu.A09	4428149	4.42815	0.17204	4428212	63	58.76	75	20	59.175	341	25	267	TGGGCATGGATATTTCCCCA	ACAAGTCACTTTGATCATCACTTGT
Aradu.A09	4436259	4.43626	0.00811	4436316	57	60.464	162	20	59.96	361	20	200	ACTCGACAGCAACAAGCCAA	TTTGTCCCTGCATTCCCCTC
Aradu.A09	4947984	4.94798	0.511725	4948036	52	58.739	176	23	59.967	412	20	237	TGCTATCAAGCTTTGGATTTCGA	GACCTTCTCCCGCTGATAGC
Aradu.A09	5035839	5.03584	0.087855	5035925	86	59.525	106	20	58.524	341	27	236	TGGCCCGACCTTTTAGTTGT	AGAACGGTTAATTACATGATAGTCACT
Aradu.A09	5099932	5.09993	0.064093	5099986	54	57.856	150	23	57.522	384	22	235	AGAGATCTACATAGGTTCCCACA	TCATCTGGTTAGCTAGGGATCT
Aradu.A09	5349876	5.34988	0.249944	5349950	74	59.483	161	20	59.023	460	20	300	GCGGAAGGTGACACATTGTC	AGGAGTGGTTCTGCGATTCA
Aradu.A09	5354045	5.35405	0.004169	5354136	91	59.743	7	20	58.11	230	20	224	TCTTTCAACCACCACTGCCA	GCTCACTGCTTCACCTCTTT
Aradu.A09	5529717	5.52972	0.175672	5529780	63	59.965	161	20	60.039	408	20	248	AGCTTCGTTTAGCCAGCTGT	TACGTCGTGGGTTTCTGCTC
Aradu.A09	5678231	5.67823	0.148514	5678316	85	58.699	45	28	59.857	341	21	297	AGTTAAATCTTCTTAACGGTCCTTTAGA	CCCAGAACTGGTTTGACAGGA
Aradu.A09	5680028	5.68003	0.001797	5680089	61	60.035	144	20	57.373	417	21	274	CCCCAGTTGGCGAGAATCTT	AGAAGTGAGTTGTGTGAACCA
Aradu.A09	7070571	7.07057	1.39054	7070641	70	60.109	83	20	59.577	321	21	239	GCCACAGCATTGAAGCTTCC	AGTTTGAAGGCTCCTGCTTCT
Aradu.A09	7588484	7.58848	0.517913	7588555	71	58.927	91	21	58.437	306	21	216	CACAAATCGGGTCGAATGTCA	TGGTTCGATTTGTCAAACGGA
Aradu.A09	7686750	7.68675	0.098266	7686813	63	58.597	94	24	57.43	351	26	258	TCACGTTGCAAAAATAAGTGTTGT	ACCCTAAGCTAATTTATTCGTGAAAA
Aradu.A09	7959515	7.95951	0.272765	7959577	62	59.902	27	20	60.107	269	20	243	CATGCTTGCAAGTACCGCTC	ATGTCGGCTGGCTGCTTAAT
Aradu.A09	8458873	8.45887	0.499358	8458928	55	60.179	69	20	59.42	330	22	262	TCCTTGAAGCCATGCAACCA	TCTCCCCATTTACATCTTGCCA
Aradu.A09	8481463	8.48146	0.02259	8481542	79	60.036	29	20	60.036	276	20	248	AACGTCTTCCGCACCATCAT	CTCAACGTGGCAAGGGAGAT
Aradu.A09	8497369	8.49737	0.015906	8497439	70	59.767	31	22	59.961	302	24	272	ACCATCAACAACGATACGAGGT	TGCCACATCAATGTTTTAGCTTGT
Aradu.A09	9054953	9.05495	0.557584	9054886	67	59.597	151	21	60.033	376	20	226	GCAGTTAAGAGCATCTTGCCC	AGTGGGTTTGTGCCCTTGAA
Aradu.A09	9115603	9.1156	0.06065	9115667	64	58.8	11	24	60.322	210	20	200	TTGCCATTTGAGTAATAGCATCCA	ACTTCACTTCATCGGTGCCC
Aradu.A09	9153815	9.15381	0.038212	9153897	82	57.166	128	21	59.39	425	27	298	TGGAAAGAAGCCAAATTTGCA	GGAGATGAGTAGGATTAGAGTTAGAGG
Aradu.A09	9619661	9.61966	0.465846	9619726	65	59.826	107	20	58.661	385	24	279	ATTGCGCCTGAATTCAAGCC	TCAGGTCCTAGGATTTTACAGTGA
Aradu.A09	9649339	9.64934	0.029678	9649405	66	59.23	220	20	59.961	460	20	241	TGGCACAACATGAGGGAAGA	TGGAATTTCGGGTGGATGCA
Aradu.A09	9669818	9.66982	0.020479	9669870	52	59.749	74	20	60.537	369	20	296	ATCTCGAAAGGTGGCAGTCC	GGCGGACATATGGGCATGAA
Aradu.A09	9874140	9.87414	0.204322	9874202	62	59.958	46	20	59.617	333	20	288	ACTCTGGCCACCATCTCTCT	GACCAGGCATAGCACATTGC
Aradu.A09	10062614	10.0626	0.188474	10062690	76	59.733	5	21	59.26	295	20	291	GGTGTGTTGTGGTATGTGCAG	TGCAAAACAGGACAGCACAG
Aradu.A09	10086144	10.0861	0.02353	10086203	59	60.035	202	20	59.753	438	20	237	AGCCGACCCCATTTAGTGTG	GTAGAGGAGAGGCAAACGCA
Aradu.A09	10231315	10.2313	0.145171	10231377	62	59.745	83	20	60.179	378	20	296	TCCCCAAAGCCGGAGTTATG	ACACACACGCACTAGCAACT
Aradu.A09	11367048	11.367	1.13573	11366952	96	59.681	6	20	59.926	265	21	260	CAGAAAATTGCAGGCCAGCA	GTGTGTCCCCCTTGATTGACT
Aradu.A09	12223639	12.2236	0.856591	12223697	58	57.942	10	21	57.785	244	26	235	TCTCGGAACATTGCTTCATGT	TGTCAATAATGTTATAAATCGCACCA
Aradu.A09	12593942	12.5939	0.370303	12594001	59	59.925	1	21	59.965	287	20	287	AGCAACTAAAGCTTGAGGCCT	CACCACCACCTCAGAACTCC
Aradu.A09	12831333	12.8313	0.237391	12831391	58	60.04	142	20	59.738	439	20	298	GACCGTTTTGCTCTGCCTTG	AGAGGGGCCTATCGAGTGAA
Aradu.A09	13215753	13.2158	0.38442	13215821	68	59.552	71	20	60.034	322	20	252	GCCGCATTGTCACTTGTAGG	TGTGGTGGTTTCCGGTGAAA
Aradu.A09	13431580	13.4316	0.215827	13431665	85	60.035	242	20	59.1	464	20	223	ACCACACACACAAGCCAAGA	CCTCCTTGCAATTGTGGCAT
Aradu.A09	13661998	13.662	0.230418	13662051	53	60.108	13	20	59.533	311	21	299	CTGCTCTTCATCGCACTCCA	GACATGCGTTTGGGAAATCGA
Aradu.A09	13664413	13.6644	0.002415	13664465	52	60.472	130	21	60.394	330	20	201	ATCGGTTTATTGACCGGTCCG	GCCAGCAATGTACTCTGCCT
Aradu.A09	13744338	13.7443	0.079925	13744391	53	59.885	2	20	58.896	249	22	248	ATGGCTTGGTGGTGGTTGAT	ACAACCCATTTTGTTGAGGTGT
Aradu.A09	13918827	13.9188	0.174489	13918927	100	59.313	94	20	58.555	383	20	290	GCAGGGAAACAGAGACCAGA	TTGGGAAGAAGGGCTCTTGA
Aradu.A09	14305331	14.3053	0.386504	14305399	68	58.25	47	27	57.051	321	28	275	TGTTTTTGAGGTATTTAAACACCTTCA	TTCTCTAGACTATTAAAAACCTTTGGAA
Aradu.A09	14429588	14.4296	0.124257	14429638	50	59.032	43	22	59.881	338	20	296	ACTTAGGTTGGGTTCGTGTAGT	ACTCCCATCCCAGTCTTCCA
Aradu.A09	14610699	14.6107	0.181111	14610763	64	58.867	104	20	59.894	373	20	270	CGTCACGGATTGTCGAAACA	GTGACAGGGTTGGACGAACT
Aradu.A09	15078810	15.0788	0.468111	15078865	55	59.815	84	20	60.107	362	20	279	TCCACTTGGACAACATGGCA	AGTTTGGCTGGAGTTGTGCT
Aradu.A09	15339158	15.3392	0.260348	15339220	62	57.405	218	24	59.483	435	23	218	AGTGGCTGATTTTGACATACAAAT	ACTCATGACTCATGACACATCCA
Aradu.A09	15571177	15.5712	0.232019	15571229	52	59.605	125	20	59.286	418	25	294	TGCGCCTTAGAAGGTCACAA	AGCAAAGCTACATCTTTCCATTTCT
Aradu.A09	15656796	15.6568	0.085619	15656865	69	60.491	11	22	60.039	210	20	200	TCTCCATGTGAAAGGGTTTGGG	CGGATGTCGACCCTATTCGG
Aradu.A09	15879365	15.8794	0.222569	15879447	82	59.892	61	20	59.672	359	20	299	GTTTCGGGACACAAGGGTCT	CCCAGCCACCTACATCAACA
Aradu.A09	16230685	16.2307	0.35132	16230748	63	59.113	185	20	59.929	419	21	235	AGTATTTGCACATTGGCGCA	ACCGATCGAGGATTTCATGGG
Aradu.A09	16233691	16.2337	0.003006	16233765	74	59.616	8	20	59.865	303	21	296	ATTGAACACAACACACGGCC	TGTTCTGCTGGTTTTGCTGTG
Aradu.A09	16269959	16.27	0.036268	16270010	51	60.033	189	20	60.035	400	20	212	TCCTGGGTTACGGAGGAGAG	ATGCTTCCCTTCCTTGGTCG
Aradu.A09	17031020	17.031	0.761061	17031100	80	59.896	39	20	58.339	328	21	290	GATCTCCCACCGAGAAGCAG	ACTGTGTCACAGACTGTCTCT
Aradu.A09	17530576	17.5306	0.499556	17530632	56	59.757	206	20	59.169	409	20	204	GCCTCCTTTACCGTTTTGCC	AGGCGAGATTCGAATTCCCA
Aradu.A09	18766279	18.7663	1.2357	18766341	62	58.163	8	25	58.078	234	23	227	TGAAGAACAAAGAAGTATCAAGGGA	AGAGCAATTTGGTGATAGGTTGA
Aradu.A09	18793094	18.7931	0.026815	18793163	69	58.984	121	23	60.322	398	20	278	AGTTCTCTGAACCAAACTTTGCA	TGAGATTTGGTGCGACTGGG
Aradu.A09	18820429	18.8204	0.027335	18820513	84	60.269	207	21	60.32	416	20	210	GGACGGTATAAACCTCGTCGG	CGTCGGCATTACCATCGGAT
Aradu.A09	18934664	18.9347	0.114235	18934723	59	60.035	134	20	59.108	378	25	245	GTCCCACCAATCTCCCACTG	TCAGACTCGACTATTTATTGGAGGT
Aradu.A09	18952068	18.9521	0.017404	18952132	64	59.956	123	20	60.033	395	20	273	TCAGCCATACCCTTCCTCCA	TCTCCGTGCCATACCACCTA
Aradu.A09	19875126	19.8751	0.923058	19875193	67	60.035	191	20	59.819	398	20	208	AACTTGCATACCAGTCCCGG	GGCTGGGGTGGACTATCTTG
Aradu.A09	19887754	19.8878	0.012628	19887816	62	57.887	47	23	59.349	272	23	226	AGAGTCGAAGGAAGGTACATAGA	ACCTATCCCACAAGTTCTTGACA
[truncated: 410 more rows]
