# Supplementary material for: Genome-Wide Discovery and Deployment of Insertions and Deletions Markers Provided Greater Insights on Species, Genomes, and Sections Relationships in the Genus Arachis
Source: Front Plant Sci. 2017 Dec 19;8:2064. doi: 10.3389/fpls.2017.02064 (PMC5742254; doi:10.3389/fpls.2017.02064)
Supplement: Supplementary file 5 [file Table5.XLSX]

## Sheet: Table S5
Supplementary Table 5. Polymorphic information content (PIC) of selected InDel markers used for phylogenetic study
Markers' name	PIC values
Ad.A02_90500052	0.823676
Ai.B07_81880158	0.108941
Ad.A04_72020800	0
Ad.A05_80160826	0
Ad.A03_33300851	0.943468
Ai.B02_61780935	0.804579
Ai.B04_70511351	0.822483
Ad.A08_12561580	0.425564
Ad.A02_93791640	0.753364
Ad.A05_10541999	0.430881
Ai.B10_1582063	0.964844
Ai.B02_80412254	0.796875
Ad.A04_53172479	0.875217
Ai.B04_11232665	0.10102
Ai.B03_14363004	0.13878
Ad.A04_97473117	0.138238
Ad.A09_96873420	0.613715
Ad.A05_30453714	0.271484
Ad.A04_62273881	0.965278
Ad.A05_39283984	0.364366
Ad.A01_90234020	0.970269
Ad.A01_10274031	0.995117
Ai.B01_56154103	0.179145
Ad.A02_80744104	0
Ad.A08_40164448	0
Ad.A08_45544461	0.359266
Ai.B03_69934615	0.451172
Ad.A03_103848635	0
Ai.B06_88495065	0
Ad.A10_44595144	0.335395
Ad.A05_50525532	0.288845
Ad.A01_70505810	0.858941
Ad.A04_85106009	0.159722
Ad.A07_40306015	0.214301
Ad.A09_119960897	0.49783
Ad.A09_49136207	0.98903
Ai.B06_66575	0.845486
Ad.A07_14516714	0.561523
Ai.B10_98116737	0.946506
Ad.A05_386872	0.867079
Ad.A02_70667355	0.827908
Ai.B01_70447363	0.675998
Ad.A05_20897384	0.799696
Ai.B06_28217388	0.934679
Ai.B03_477456	0.689019
Ai.B09_119776002	0.579753
Ad.A04_122277899	0
Ai.B04_133378686	0.4477
Ai.B05_44407939	0.310547
Ai.B05_238000	0.745985
Ai.B02_41858043	0.269423
Ad.A02_60298106	0
Ai.B04_97978216	0.973416
Ad.A10_77068321	0.531576
Ai.B04_83738381	0
Ad.A10_35918557	0.589301
Ad.A03_75058559	0.47168
Ad.A08_30918611	0.72385
Ai.B03_126688912	0.139214
Ai.B01_137090268	0.00607639
Ad.A04_1329196	0.326714
Ad.A08_24769399	0.722005
Ad.A07_459429	0.796766
Ai.B05_30989467	0.65191
Ai.B04_56739661	0.678602
Ad.A09_35719934	0.9477
Ai.B02_490111	0.549913
Ad.A03_130422037	0.634332
Ad.A06_365540	0.702691
Ad.A02_40686647	0.555122
Ad.A01_81998287	0
Ai.B05_59490193	0
Ai.B01_28341138	0.598524
Ai.B03_56091356	0.606662
Ai.B10_28592061	0.212999
Ai.B09_90372776	0.300673
Ai.B05_120822934	0.886176
Ai.B02_20996357	0.243056
Ai.B10_71837170	0.591037
Ai.B02_51347312	0.824436
Ai.B09_737395	0.107205
Ad.A04_109347410	0
Ai.B09_74668947	0.451172
Ai.B09_15299491	0.442166
Ai.B10_41029924	0.204644
Ai.B09_146640360	0.548611
