# Supplementary material for: Genome-Wide Discovery and Deployment of Insertions and Deletions Markers Provided Greater Insights on Species, Genomes, and Sections Relationships in the Genus Arachis
Source: Front Plant Sci. 2017 Dec 19;8:2064. doi: 10.3389/fpls.2017.02064 (PMC5742254; doi:10.3389/fpls.2017.02064)
Supplement: Supplementary file 6 [file Table6.XLSX]

## Sheet: Table S6
Supplementary Table 6. InDel markers identified specific to different sections of Arachis genus
Marker name	Sections	Base pair size
Ai.B06_28217388	8962_diog_A_Arac	100bp
	14864_kuhl_A_Arac
	8137_sten_A_Arac
	13171_sten_A_Arac
Ai.B02_41858043	8138_dura_A_Arac	150bp
	8211_bati_B_Arac
	8215_sphy_E_Erec
Ad.A04_62273881	4983_diag_A_Arac	200bp
	15144_kuhl_A_Arac
	7827_hypo_AB_Arac
	156_hypo_AB_Arac
	15439_magn_B_Arac
	15206_hypo _AB_Arac
	10044_hypo_AB_Arac
	13177_mont_AB_Arac
Ad.A10_77068321	13228_hoeh_B_Arac	210bp
	13229_hoeh_B_Arac
	8190_hoeh_B_Arac
	15172_glan_D_Arac
	15170_pusi_H_Hete
Ai.B09_119776002	8200_dura_A_Arac	250bp
	11558_card_A_Arac
	15175_card_A_Arac
	8138_dura_A_Arac
	8123_dura_A_Arac
	14934_deco_A_Arac
	15143_palu_A_Arac
	14860_appr_P_Proc
Ai.B10_98116737	8200_dura_A_Arac	250bp
	8203_dura_A_Arac
	14860_appr_P_Proc
Ad.A04_97473117	15175_card_A_Arac	250bp
	14864_kuhl_A_Arac
	13172_sten_A_Arac
	13942_hypo_AB_Arac
	14860_appr_P_Proc
	13241_chiq_P_Proc
Ad.A08_24769399	15144_kuhl_A_Arac	257bp
	7827_hypo_AB_Arac
	156_hypo_AB_Arac
	13942_hypo_AB_Arac
	8206_ipae_B_Arac
	12625_hypo_AB_Arac
	15439_magn_B_Arac
	8960_magn_B_Arac
Ad.A09_49136207	13214_bene_A_Arac	276bp
	15206_hypo _AB_Arac
	10044_hypo_AB_Arac
	7893_hypo_AB_Arac
	8135_mont_AB_Arac
	13177_mont_AB_Arac
	13246_vall_P_Proc
Ai.B05_59490193	8200_dura_A_Arac	280bp
	14864_kuhl_A_Arac
	13228_hoeh_B_Arac
	8190_hoeh_B_Arac
	7893_hypo_AB_Arac
	13239_sylv_H_Hete
Ai.B05_120822934	8203_dura_A_Arac	300bp
	15144_kuhl_A_Arac
	8206_ipae_B_Arac
	14900_pint_C_Caul
	14935_dard_H_Hete
Ad.A06_365540	14934_deco_A_Arac	310bp
	15144_kuhl_A_Arac
	8211_bati_B_Arac
	8206_ipae_B_Arac
	13230_vali_B_Arac
	14926_kret_P_Proc
Ad.A01_10274031	15144_kuhl_A_Arac	400bp
	8206_ipae_B_Arac
	14935_dard_H_Hete
Ad.A10_44595144	15144_kuhl_A_Arac	450bp
	7827_hypo_AB_Arac
	156_hypo_AB_Arac
	8206_ipae_B_Arac
	12625_hypo_AB_Arac
	15439_magn_B_Arac
	9930_hypo_AB_Arac
	2738_hypo_AB_Arac
	13230_vali_B_Arac
	15207_hypo _AB_Arac
	10044_hypo_AB_Arac
	7893_hypo_AB_Arac
	8135_mont_AB_Arac
	13177_mont_AB_Arac
Ad.A05_20897384	8216_card_A_Arac	450bp
	8952_helo_A_Arac
	15438_simp_A_Arac
	8206_ipae_B_Arac
	14942_pint_C_Caul
	V.13643_pint_C_Caul
Ad.A09_49136207	14877_pint_C_Caul	850bp
	V.8816_villo_EX_Extr
	13239_sylv_H_Hete
	14943_pusi_H_Hete
	14908_pusi_H_Hete
	14875_tris_T_Tris
	14910_tris_T_Tris
