# Supplementary material for: Genome-Wide Discovery and Deployment of Insertions and Deletions Markers Provided Greater Insights on Species, Genomes, and Sections Relationships in the Genus Arachis
Source: Front Plant Sci. 2017 Dec 19;8:2064. doi: 10.3389/fpls.2017.02064 (PMC5742254; doi:10.3389/fpls.2017.02064)
Supplement: Supplementary file 7 [file Table7.XLSX]

## Sheet: Table S7
Supplementary Table 7. List of alleles specific to different accessions of Arachis genus
Markers' name	Category 1	Category 2	Category 3	Category 4
Ad.A02_90500052_1	37(250)	16(400)
Ai.B07_81880158_1	84(200)	34(300)
Ad.A04_72020800_1	82(300)
Ad.A05_80160826_1	93(200)
Ad.A03_33300851_1	20(200)	11(500)
Ai.B02_61780935_1	24(200)	35(300)
Ai.B04_70511351_1	6(200)	40(300)
Ad.A08_12561580_1	43(200)	54(300)	23(400)
Ad.A02_93791640_1	47(300)	8(200)
Ad.A05_10541999_1	69(300)	22(250)
Ai.B10_1582063_1	18(300)	96(200)
Ai.B02_80412254_1	36(300)	24(200)
Ad.A04_53172479_1	15(500)	14(400)	27(200)
Ai.B04_11232665_1	2_(300) A. batizocoi	91(200)
Ai.B03_14363004_1	89(300)	4(200)
Ad.A04_97473117_1	87(300)	18(250)	7(200)
Ad.A09_96873420_1	46(283)	38(200)
Ad.A05_30453714_1	75(300)	33(250)
Ad.A04_62273881_1	16(300)	8(200)
Ad.A05_39283984_1	73(300)	23(290)
Ad.A01_90234020_1	7(450)	15(300)	15(283)
Ad.A01_10274031_1	3(400)	6(250)	31(212)
Ai.B01_56154103_1	83(220)	26(180)
Ad.A02_80744104_1	49(210)
Ad.A08_40164448_1	24(200)
Ad.A08_45544461_1	24(220)	73(180)
Ai.B03_69934615_1	63(285)	33(250)
Ad.A03_103848635_1	80(275)
Ai.B06_88495065_1	59(232)
Ad.A10_44595144_1	14(450)	77(295)
Ad.A05_50525532_1	73(224)	35(258)
Ad.A01_70505810_1	12(420)	34(258)
Ad.A04_85106009_1	88(200)	96(150)
Ad.A07_40306015_1	80(223)	29(200)
Ad.A09_119960897_1	62(276)	28(250)
Ad.A09_49136207_1	7(850)	13(750)	13(305)	7(276)
Ai.B06_66575_1	20(293)	32(260)
Ad.A07_14516714_1	60(305)	21(260)
Ai.B10_98116737_1	22(300)	3(250) ICG8200; ICG8203; ICG14860
Ad.A05_386872_1	35(600)	94(215)
Ad.A02_70667355_1	25(255)	31(200)
Ai.B01_70447363_1	39(251)	13(200)	36(300)
Ad.A05_20897384_1	6(450)	17(270)	39(229)
Ai.B06_28217388_1	15(265)	19(210)	4 (100) ICG8962; ICG14864; ICG8137; ICG13171
Ai.B03_477456_1	45(247)	29(210)
Ai.B09_119776002_1	47(360)	40(296)	8(250)
Ad.A04_122277899_1	59(300)
Ai.B04_133378686_1	61(233)	37(160)
Ai.B05_44407939_1	75(287)	27(210)
Ai.B05_238000_1	15(256)	46(200)
Ai.B02_41858043_1	82(234)	3(150) ICG8138;ICG8211;ICG8215
Ad.A02_60298106_1	40(264)
Ai.B04_97978216_1	96(204)	7(190)
Ad.A10_77068321_1	14(300)	64(236)	5(210)
Ai.B04_83738381_1	78(254)
Ad.A10_35918557_1	8(400)	61(248)
Ad.A03_75058559_1	63(243)	30(200)
Ad.A08_30918611_1	12(210)	49(204)
Ai.B03_126688912_1	43(204)	78(150)
Ai.B01_137090268_1	42(400)	86(234)
Ad.A04_1329196_1	66(252)	43(200)
Ad.A08_24769399_1	17(257)	47(200)	8(150)
Ad.A07_459429_1	28(300)	33(266)
Ai.B05_30989467_1	42(290)	38(277)
Ai.B04_56739661_1	19(284)	51(250)
Ad.A09_35719934_1	19(300)	94(239)	11(200)
Ai.B02_490111_1	52(268)	38(210)
Ad.A03_130422037_1	39(215)	43(207)
Ad.A06_365540_1	6(310)	52(286)
Ad.A02_40686647_1	40(238)	50(200)
Ad.A01_81998287_1	94(223)
Ai.B05_59490193_1	6(283)
Ai.B01_28341138_1	44(210)	42(200)
Ai.B03_56091356_1	40(237)	45(210)
Ai.B10_28592061_1	23(310)	82(209)
Ai.B09_90372776_1	51(225)	62(190)
Ai.B05_120822934_1	5(300)	32(257)
Ai.B02_20996357_1	80(200)	24(180)
Ai.B10_71837170_1	13(245)	60(235)
Ai.B02_51347312_1	23(265)	33(200)
Ai.B09_737395_1	22(300)	88(279)
Ad.A04_109347410_1	58(229)
Ai.B09_74668947_1	63(350)	33(300)
Ai.B09_15299491_1	55(247)	46(200)
Ai.B10_41029924_1	21(400)	83(292)
Ai.B09_146640360_1	56(280)	32(235)
