# Supplementary material for: Genome-Wide Discovery and Deployment of Insertions and Deletions Markers Provided Greater Insights on Species, Genomes, and Sections Relationships in the Genus Arachis
Source: Front Plant Sci. 2017 Dec 19;8:2064. doi: 10.3389/fpls.2017.02064 (PMC5742254; doi:10.3389/fpls.2017.02064)
Supplement: Supplementary file 8 [file Table8.XLSX]

## Sheet: Table S8
Supplementary Table 8. List of alleles specific to 54 Arachis genotypes
Markers name	Category 1	Category 2	Category 3	Category 4
Ad.A02_90500052_1	27_(250)	12_(400)
Ai.B07_81880158_1	45_(200)	27_(300)
Ad.A04_72020800_1	54_(300)
Ad.A05_80160826_1	53_(200)
Ad.A03_33300851_1	13_(200)	8_(500)
Ai.B02_61780935_1	20_(200)	25_(300)
Ai.B04_70511351_1	1_(200) A. stenosperma (ICG 8137)	25_(300)
Ad.A08_12561580_1	35_(200)	30_(300)	15_(400)
Ad.A02_93791640_1	27_(300)	5_(200) ICG13214; ICG11551; ICG14934; ICG8206; ICG15439
Ad.A05_10541999_1	52_(300)	12_(250)
Ai.B10_1582063_1	17_(300)	54_(200)
Ai.B02_80412254_1	29_(300)	20_(200)
Ad.A04_53172479_1	8_(500)	14_(400)	21_(200)
Ai.B04_11232665_1	2_(300) A. batizocoi	52_(200)
Ai.B03_14363004_1	50_(300)	1_(200) ICG8138
Ad.A04_97473117_1	54_(300)	14_(250)	5_(200)
Ad.A09_96873420_1	22_(283)	34_(200)
Ad.A05_30453714_1	43_(300)	13_(250)
Ad.A04_62273881_1	13_(300)	8_(200)
Ad.A05_39283984_1	44_(300)	10_(290)
Ad.A01_90234020_1	1_(450) A. helodes ICG 8952	12_(300)	10_(283)
Ad.A01_10274031_1	2_(400) _(ICG 15144_kuhl & ICG 8206_ipae)	1_(250) A. monticola _(ICG 8135)	20_(212)	ICG8137
Ai.B01_56154103_1	53_(220)	22_(180)
Ad.A02_80744104_1	28_(210)
Ad.A08_40164448_1	14_(200)
Ad.A08_45544461_1	20_(220)	44_(180)
Ai.B03_69934615_1	37_(285)	22_(250)
Ad.A03_103848635_1	46_(275)
Ai.B06_88495065_1	35_(232)
Ad.A10_44595144_1	14_(450)	49_(295)
Ad.A05_50525532_1	47_(224)	22_(258)
Ad.A01_70505810_1	7_(420)	22_(258)
Ad.A04_85106009_1	48_(200)	54_(150)
Ad.A07_40306015_1	38_(223)	26_(200)
Ad.A09_119960897_1	47_(276)	2_(250) ICG8952; ICG15143
Ad.A09_49136207_1	0_(850)	2_(750) ICG8952; ICG15438	7_(305) ICG15206; ICG10044; ICG8135; ICG13177; ICG15172; ICG15174	6 _(276) ICG13214; ICG15206; ICG10044; ICG7893; ICG8135; ICG13177
Ai.B06_66575_1	13_(293)	28_(260)
Ad.A07_14516714_1	46_(305)	7_(260) ICG14934; ICG15446; ICG15206; ICG10044; ICG8135; ICG13177; ICG15172
Ai.B10_98116737_1	15_(300)	2_(250) ICG8200; ICG8203
Ad.A05_386872_1	29_(600)	54_(215)
Ad.A02_70667355_1	22_(255)	20_(200)
Ai.B01_70447363_1	24_(251)	11_(200)	23_(300)
Ad.A05_20897384_1	4_(450) ICG8216; ICG8952; ICG15438; ICG8206	8_(270)	34_(229)
Ai.B06_28217388_1	14_(265)	15_(210)	4_(100) ICG8962; ICG14864; ICG8137; ICG13171
Ai.B03_477456_1	21_(247)	23_(210)
Ai.B09_119776002_1	32_(360)	31_(296)	7_(250) ICG8200; ICG11558; ICG15175; ICG8138; ICG8123; ICG14934; ICG15143
Ad.A04_122277899_1	43_(300)
Ai.B04_133378686_1	37_(233)	22_(160)
Ai.B05_44407939_1	45_(287)	12_(210)
Ai.B05_238000_1	10_(256)	38_(200)
Ai.B02_41858043_1	50_(234)	2_(150) ICG8138; ICG8211
Ad.A02_60298106_1	25_(264)
Ai.B04_97978216_1	54_(204)	4_(190) ICG8200; ICG8203; ICG8193; ICG15174
Ad.A10_77068321_1	6_(300) ICG13228; ICG13229; ICG156; ICG8206; ICG12719; ICG8193;	41_(236)	4_(210) ICG13228; ICG13229; ICG8190; ICG15172
Ai.B04_83738381_1	45_(254)
Ad.A10_35918557_1	4_(400) ICG8962; ICG13228; ICG13229; ICG8190	47_(248)
Ad.A03_75058559_1	40_(243)	21_(200)
Ad.A08_30918611_1	3_(210) ICG8952; ICG15143; ICG15439	33_(204)
Ai.B03_126688912_1	32_(204)	37_(150)
Ai.B01_137090268_1	25_(400)	47_(234)
Ad.A04_1329196_1	28_(252)	28_(200)
Ad.A08_24769399_1	14_(257)	28_(200)	8_(150)
Ad.A07_459429_1	24_(300)	21_(266)
Ai.B05_30989467_1	18_(290)	26_(277)
Ai.B04_56739661_1	18_(284)	33_(250)
Ad.A09_35719934_1	15_(300)	53_(239)	7_(200)
Ai.B02_490111_1	35_(268)	19_(210)
Ad.A03_130422037_1	16_(215)	30_(207)
Ad.A06_365540_1	5_(310) ICG14934; ICG15144; ICG8211; ICG8206; ICG13230	38_(286)
Ad.A02_40686647_1	34_(238)	22_(200)
Ad.A01_81998287_1	53_(223)
Ai.B05_59490193_1	5_(283) _(ICG 8200; ICG14864; ICG13228; ICG8190; ICG7893)
Ai.B01_28341138_1	38_(210)	18_(200)
Ai.B03_56091356_1	28_(237)	44_(210)
Ai.B10_28592061_1	13_(310)	49_(209)
Ai.B09_90372776_1	39_(225)	38_(190)
Ai.B05_120822934_1	3_(300) ICG8203; ICG15144; ICG8206	23_(257)
Ai.B02_20996357_1	48_(200)	8_(180)
Ai.B10_71837170_1	13_(245)	39_(235)
Ai.B02_51347312_1	20_(265)	22_(200)
Ai.B09_737395_1	18_(300)	48_(279)
Ad.A04_109347410_1	44_(229)
Ai.B09_74668947_1	38_(350)	22_(300)
Ai.B09_15299491_1	30_(247)	35_(200)
Ai.B10_41029924_1	16_(400)	50_(292)
Ai.B09_146640360_1	38_(280)	14_(235)
