# Supplementary material for: Genome-Wide Discovery and Deployment of Insertions and Deletions Markers Provided Greater Insights on Species, Genomes, and Sections Relationships in the Genus Arachis
Source: Front Plant Sci. 2017 Dec 19;8:2064. doi: 10.3389/fpls.2017.02064 (PMC5742254; doi:10.3389/fpls.2017.02064)
Supplement: Supplementary file 9 [file Table9.xlsx]

## Sheet: Table S9
Table S9. Distance matrix of 96 groundnut accessions
13214_bene_A_Arac	13214_bene_A_Arac	4983_diog_A_Arac	11551_bene_A_Arac	8962_diog_A_Arac	8216_card_A_Arac	8200_dura_A_Arac	11558_card_A_Arac	8203_dura_A_Arac	15175_card_A_Arac	8138_dura_A_Arac	8918_corr_A_Arac	8123_dura_A_Arac	14934_deco_A_Arac	8959_kemp_A_Arac	14945_deco_A_Arac	8164_kemp_A_Arac	14864_kuhl_A_Arac	8952_helo_A_Arac	15144_kuhl_A_Arac	15143_palu_A_Arac	15446_prae_A_Arac	8137_sten_A_Arac	15437_simp_A_Arac	13171_sten_A_Arac	15438_simp_A_Arac	13172_sten_A_Arac	8209_bati_B_Arac	8144_vill_A_Arac	13160_bati_B_Arac	13259_vill_A_Arac	8211_bati_B_Arac	13228_hoeh_B_Arac	7827_hypo_AB_Arac	13229_hoeh_B_Arac	156_hypo_AB_Arac	8190_hoeh_B_Arac	13942_hypo_AB_Arac	8206_ipae_B_Arac	12625_hypo_AB_Arac	15439_magn_B_Arac	12719_hypo_AB_Arac	8960_magn_B_Arac	9930_hypo_AB_Arac	8193_vali_B_Arac	2738_hypo_AB_Arac	13230_vali_B_Arac	15207_hypo _AB_Arac	15206_hypo _AB_Arac	10044_hypo_AB_Arac
4983_diog_A_Arac	0.530826
11551_bene_A_Arac	0.22619	0.549769
8962_diog_A_Arac	0.537008	0.294207	0.555952
8216_card_A_Arac	0.665071	0.68661	0.684014	0.692793
8200_dura_A_Arac	0.581824	0.405865	0.600767	0.412048	0.737609
11558_card_A_Arac	0.580835	0.404876	0.599778	0.411059	0.73662	0.322809
8203_dura_A_Arac	0.579587	0.403629	0.598531	0.409811	0.735372	0.321562	0.247619
15175_card_A_Arac	0.614642	0.438683	0.633585	0.444866	0.770427	0.390199	0.38921	0.387963
8138_dura_A_Arac	0.595654	0.419695	0.614597	0.425878	0.751438	0.371211	0.370222	0.368974	0.359551
8918_corr_A_Arac	0.609032	0.630571	0.627975	0.636754	0.539683	0.681569	0.68058	0.679333	0.714388	0.695399
8123_dura_A_Arac	0.569884	0.393926	0.588828	0.400109	0.725669	0.294317	0.31087	0.309622	0.37826	0.359271	0.66963
14934_deco_A_Arac	0.514569	0.536108	0.533512	0.542291	0.63624	0.587106	0.586117	0.58487	0.619925	0.600936	0.5802	0.575167
8959_kemp_A_Arac	0.52884	0.426262	0.547783	0.432445	0.684624	0.47726	0.476271	0.475024	0.510078	0.49109	0.628585	0.465321	0.534122
14945_deco_A_Arac	0.568346	0.589886	0.58729	0.596069	0.690017	0.640884	0.639895	0.638647	0.673702	0.654714	0.633978	0.628944	0.422408	0.5879
8164_kemp_A_Arac	0.549128	0.44655	0.568071	0.452733	0.704912	0.497548	0.496559	0.495312	0.530366	0.511378	0.648873	0.485609	0.55441	0.2	0.608188
14864_kuhl_A_Arac	0.55236	0.280374	0.571303	0.315741	0.708144	0.427399	0.42641	0.425163	0.460217	0.441229	0.652105	0.41546	0.557642	0.447796	0.61142	0.468084
8952_helo_A_Arac	0.520764	0.542304	0.539707	0.548486	0.642435	0.593302	0.592313	0.591065	0.62612	0.607131	0.586396	0.581362	0.488845	0.540318	0.542622	0.560606	0.563838
15144_kuhl_A_Arac	0.473879	0.559692	0.492822	0.565875	0.693938	0.61069	0.609701	0.608454	0.643508	0.62452	0.637898	0.598751	0.543435	0.557706	0.597213	0.577994	0.581226	0.549631
15143_palu_A_Arac	0.543729	0.565269	0.562673	0.571452	0.6654	0.616267	0.615278	0.61403	0.649085	0.630097	0.609361	0.604327	0.51181	0.563283	0.565587	0.583571	0.586803	0.47994	0.572596
15446_prae_A_Arac	0.525338	0.546877	0.544281	0.55306	0.647009	0.597875	0.596886	0.595639	0.630694	0.611705	0.590969	0.585936	0.304878	0.544891	0.433177	0.565179	0.568411	0.499614	0.554204	0.522579
8137_sten_A_Arac	0.555232	0.353322	0.574175	0.359505	0.711017	0.430272	0.429283	0.428035	0.46309	0.444101	0.654978	0.418332	0.560515	0.450668	0.614292	0.470957	0.374856	0.56671	0.584099	0.589675	0.571284
15437_simp_A_Arac	0.556288	0.374144	0.575232	0.380326	0.712073	0.431328	0.430339	0.429091	0.464146	0.445158	0.656034	0.419389	0.561571	0.451725	0.615349	0.472013	0.395678	0.567766	0.585155	0.590732	0.57234	0.39855
13171_sten_A_Arac	0.558124	0.356214	0.577067	0.362397	0.713909	0.433164	0.432175	0.430927	0.465982	0.446993	0.65787	0.421224	0.563407	0.45356	0.617184	0.473849	0.377748	0.569602	0.586991	0.592567	0.574176	0.336735	0.401442
15438_simp_A_Arac	0.558859	0.580398	0.577802	0.586581	0.68053	0.631396	0.630407	0.62916	0.664215	0.645226	0.62449	0.619457	0.526939	0.578412	0.580717	0.5987	0.601932	0.43956	0.587725	0.518035	0.537708	0.604805	0.605861	0.607697
13172_sten_A_Arac	0.575133	0.472555	0.594076	0.478738	0.730918	0.523554	0.522565	0.521317	0.556372	0.537383	0.674879	0.511614	0.580416	0.354387	0.634193	0.374675	0.494089	0.586611	0.604	0.609576	0.591185	0.496962	0.498018	0.499854	0.624706
8209_bati_B_Arac	0.439994	0.547716	0.458937	0.553899	0.681962	0.598714	0.597725	0.596478	0.631533	0.612544	0.625922	0.586775	0.531459	0.54573	0.585237	0.566018	0.56925	0.537655	0.49077	0.56062	0.542228	0.572123	0.573179	0.575015	0.575749	0.592024
8144_vill_A_Arac	0.536851	0.434273	0.555794	0.440456	0.692635	0.485271	0.484282	0.483035	0.518089	0.499101	0.636596	0.473332	0.542133	0.316105	0.595911	0.336393	0.455807	0.548329	0.565717	0.571294	0.552902	0.45868	0.459736	0.461572	0.586423	0.349864	0.553741
13160_bati_B_Arac	0.43956	0.547282	0.458503	0.553465	0.681528	0.598281	0.597291	0.596044	0.631099	0.61211	0.625488	0.586341	0.531025	0.545296	0.584803	0.565584	0.568816	0.537221	0.490336	0.560186	0.541794	0.571689	0.572745	0.574581	0.575316	0.59159	0.131579	0.553307
13259_vill_A_Arac	0.600403	0.497825	0.619346	0.504008	0.756188	0.548824	0.547834	0.546587	0.581642	0.562653	0.700148	0.536884	0.605686	0.379657	0.659463	0.399945	0.519359	0.611881	0.629269	0.634846	0.616454	0.522232	0.523288	0.525124	0.649976	0.413416	0.617293	0.325301	0.61686
8211_bati_B_Arac	0.436797	0.544519	0.45574	0.550702	0.678765	0.595517	0.594528	0.593281	0.628336	0.609347	0.622725	0.583578	0.528262	0.542533	0.58204	0.562821	0.566053	0.534458	0.487573	0.557423	0.539031	0.568926	0.569982	0.571818	0.572552	0.588827	0.287089	0.550544	0.286655	0.614097
13228_hoeh_B_Arac	0.546274	0.421152	0.565217	0.427335	0.702058	0.47215	0.471161	0.469913	0.504968	0.48598	0.646019	0.46021	0.551556	0.44171	0.605334	0.461998	0.442686	0.557751	0.57514	0.580717	0.562325	0.445558	0.446615	0.44845	0.595846	0.488003	0.563164	0.449721	0.56273	0.513273	0.559967
7827_hypo_AB_Arac	0.535445	0.46793	0.554388	0.474112	0.691229	0.518928	0.517939	0.516691	0.551746	0.532758	0.63519	0.506988	0.540727	0.465944	0.594505	0.486232	0.489464	0.546923	0.564311	0.569888	0.551496	0.492336	0.493392	0.495228	0.585017	0.512237	0.552335	0.473955	0.551901	0.537507	0.549138	0.483378
13229_hoeh_B_Arac	0.531405	0.406283	0.550348	0.412466	0.68719	0.457282	0.456293	0.455045	0.4901	0.471111	0.631151	0.445342	0.536688	0.426841	0.590465	0.44713	0.427817	0.542883	0.560272	0.565848	0.547457	0.43069	0.431746	0.433582	0.580978	0.473135	0.548296	0.434853	0.547862	0.498405	0.545099	0.310981	0.468509
156_hypo_AB_Arac	0.546472	0.478957	0.565415	0.48514	0.702257	0.529955	0.528966	0.527719	0.562774	0.543785	0.646218	0.518016	0.551755	0.476971	0.605532	0.497259	0.500491	0.55795	0.575339	0.580915	0.562524	0.503364	0.50442	0.506256	0.596045	0.523265	0.563363	0.484982	0.562929	0.548535	0.560166	0.494405	0.136	0.479537
8190_hoeh_B_Arac	0.561671	0.436549	0.580614	0.442732	0.717456	0.487547	0.486558	0.485311	0.520365	0.501377	0.661416	0.475608	0.566953	0.457107	0.620731	0.477395	0.458083	0.573149	0.590537	0.596114	0.577722	0.460956	0.462012	0.463848	0.611243	0.503401	0.578561	0.465118	0.578127	0.52867	0.575364	0.341247	0.498775	0.260417	0.509802
13942_hypo_AB_Arac	0.537436	0.469921	0.55638	0.476104	0.693221	0.52092	0.51993	0.518683	0.553738	0.534749	0.637182	0.50898	0.542719	0.467935	0.596496	0.488223	0.491455	0.548914	0.566303	0.571879	0.553488	0.494328	0.495384	0.49722	0.587009	0.514229	0.554327	0.475946	0.553893	0.539499	0.55113	0.485369	0.222246	0.470501	0.233273	0.500766
8206_ipae_B_Arac	0.499082	0.584895	0.518025	0.591078	0.719141	0.635893	0.634904	0.633657	0.668711	0.649723	0.663101	0.623954	0.568638	0.582909	0.622416	0.603197	0.606429	0.574834	0.48209	0.597799	0.579407	0.609302	0.610358	0.612194	0.612928	0.629203	0.515973	0.59092	0.515539	0.654472	0.512776	0.600343	0.589514	0.585475	0.600542	0.61574	0.591506
12625_hypo_AB_Arac	0.542734	0.475219	0.561677	0.481402	0.698518	0.526217	0.525228	0.52398	0.559035	0.540047	0.642479	0.514277	0.548016	0.473233	0.601794	0.493521	0.496753	0.554212	0.5716	0.577177	0.558785	0.499625	0.500682	0.502517	0.592306	0.519526	0.559624	0.481244	0.55919	0.544796	0.556427	0.490667	0.17509	0.475798	0.186118	0.506064	0.229535	0.596803
15439_magn_B_Arac	0.482793	0.568606	0.501736	0.574788	0.702851	0.619604	0.618615	0.617367	0.652422	0.633433	0.646812	0.607664	0.552349	0.56662	0.606126	0.586908	0.59014	0.558544	0.465801	0.581509	0.563118	0.593012	0.594068	0.595904	0.596639	0.612913	0.499683	0.574631	0.499249	0.638183	0.496486	0.584054	0.573225	0.569185	0.584252	0.599451	0.575216	0.38	0.580514
12719_hypo_AB_Arac	0.436697	0.52251	0.45564	0.528693	0.656756	0.573508	0.572519	0.571272	0.606326	0.587338	0.600716	0.561569	0.506253	0.520524	0.560031	0.540812	0.544044	0.512449	0.458202	0.535414	0.517022	0.546917	0.547973	0.549809	0.550543	0.566818	0.453588	0.528535	0.453154	0.592087	0.450391	0.537958	0.527129	0.52309	0.538157	0.553355	0.529121	0.483405	0.534418	0.467116
8960_magn_B_Arac	0.476791	0.562603	0.495734	0.568786	0.696849	0.613602	0.612612	0.611365	0.64642	0.627431	0.64081	0.601662	0.546347	0.560617	0.600124	0.580905	0.584137	0.552542	0.498296	0.575507	0.557116	0.58701	0.588066	0.589902	0.590637	0.606911	0.493681	0.568628	0.493247	0.632181	0.490484	0.578051	0.567222	0.563183	0.57825	0.593449	0.569214	0.523499	0.574511	0.507209	0.380952
9930_hypo_AB_Arac	0.543679	0.476164	0.562622	0.482347	0.699464	0.527162	0.526173	0.524926	0.55998	0.540992	0.643425	0.515223	0.548962	0.474178	0.602739	0.494466	0.497698	0.555157	0.572545	0.578122	0.559731	0.500571	0.501627	0.503463	0.593252	0.520471	0.56057	0.482189	0.560136	0.545741	0.557373	0.491612	0.408033	0.476744	0.41906	0.507009	0.410024	0.597748	0.415322	0.581459	0.535363	0.575457
8193_vali_B_Arac	0.573546	0.470968	0.592489	0.477151	0.729331	0.521966	0.520977	0.51973	0.554785	0.535796	0.673291	0.510027	0.578828	0.383933	0.632606	0.404221	0.492502	0.585024	0.602412	0.607989	0.589597	0.495375	0.496431	0.498267	0.623118	0.430227	0.590436	0.391944	0.590003	0.455497	0.587239	0.486416	0.51065	0.471548	0.521677	0.501813	0.512642	0.627615	0.517939	0.611326	0.56523	0.605324	0.518884
2738_hypo_AB_Arac	0.526995	0.45948	0.545938	0.465662	0.682779	0.510478	0.509489	0.508241	0.543296	0.524308	0.62674	0.498538	0.532277	0.457494	0.586055	0.477782	0.481014	0.538473	0.555861	0.561438	0.543046	0.483886	0.484942	0.486778	0.576567	0.503787	0.543885	0.465505	0.543451	0.529057	0.540688	0.474928	0.391348	0.460059	0.402376	0.490325	0.39334	0.581064	0.398637	0.564775	0.518679	0.558772	0.238029	0.5022
13230_vali_B_Arac	0.478146	0.563959	0.49709	0.570142	0.698205	0.614957	0.613968	0.612721	0.647776	0.628787	0.642165	0.603018	0.547702	0.561973	0.60148	0.582261	0.585493	0.553898	0.461154	0.576863	0.558471	0.588366	0.589422	0.591258	0.591992	0.608267	0.495037	0.569984	0.494603	0.633537	0.49184	0.579407	0.568578	0.564539	0.579606	0.594804	0.57057	0.422973	0.575867	0.406684	0.46247	0.502563	0.576813	0.606679	0.560128
15207_hypo _AB_Arac	0.561141	0.493627	0.580085	0.499809	0.716926	0.544625	0.543636	0.542388	0.577443	0.558454	0.660887	0.532685	0.566424	0.49164	0.620202	0.511928	0.51516	0.572619	0.590008	0.595585	0.577193	0.518033	0.519089	0.520925	0.610714	0.537934	0.578032	0.499652	0.577598	0.563204	0.574835	0.509074	0.425495	0.494206	0.436523	0.524472	0.427487	0.615211	0.432784	0.598921	0.552826	0.592919	0.272175	0.536347	0.179775	0.594275
15206_hypo _AB_Arac	0.544286	0.476771	0.563229	0.482953	0.70007	0.527769	0.52678	0.525532	0.560587	0.541598	0.644031	0.515829	0.549568	0.474784	0.603346	0.495073	0.498305	0.555763	0.573152	0.578729	0.560337	0.501177	0.502233	0.504069	0.593858	0.521078	0.561176	0.482796	0.560742	0.546348	0.557979	0.492218	0.339519	0.47735	0.350546	0.507616	0.341511	0.598355	0.346808	0.582065	0.53597	0.576063	0.416873	0.519491	0.400189	0.577419	0.434336
10044_hypo_AB_Arac	0.548783	0.481268	0.567726	0.48745	0.704567	0.532266	0.531277	0.530029	0.565084	0.546095	0.648528	0.520326	0.554065	0.479281	0.607843	0.49957	0.502802	0.56026	0.577649	0.583226	0.564834	0.505674	0.50673	0.508566	0.598355	0.525575	0.565673	0.487293	0.565239	0.550845	0.562476	0.496715	0.344016	0.481847	0.355043	0.512113	0.346008	0.602852	0.351305	0.586562	0.540467	0.58056	0.42137	0.523988	0.404686	0.581916	0.438833	0.159664
7893_hypo_AB_Arac	0.546903	0.479388	0.565846	0.485571	0.702688	0.530386	0.529397	0.52815	0.563205	0.544216	0.646649	0.518447	0.552186	0.477402	0.605963	0.49769	0.500922	0.558381	0.57577	0.581346	0.562955	0.503795	0.504851	0.506687	0.596476	0.523696	0.563794	0.485413	0.56336	0.548966	0.560597	0.494836	0.342137	0.479968	0.353164	0.510233	0.344128	0.600973	0.349426	0.584683	0.538588	0.578681	0.419491	0.522108	0.402807	0.580037	0.436954	0.180788	0.185285
8135_mont_AB_Arac	0.553179	0.485664	0.572122	0.491847	0.708964	0.536662	0.535673	0.534425	0.56948	0.550492	0.652924	0.524722	0.558461	0.483678	0.612239	0.503966	0.507198	0.564657	0.582045	0.587622	0.56923	0.51007	0.511127	0.512962	0.602751	0.529971	0.570069	0.491689	0.569635	0.555241	0.566872	0.501112	0.348412	0.486243	0.35944	0.516509	0.350404	0.607248	0.355701	0.590959	0.544863	0.584956	0.425767	0.528384	0.409082	0.586312	0.443229	0.207186	0.211683
13177_mont_AB_Arac	0.570068	0.502553	0.589011	0.508736	0.725853	0.553551	0.552562	0.551315	0.586369	0.567381	0.669814	0.541612	0.575351	0.500567	0.629128	0.520855	0.524087	0.581546	0.598934	0.604511	0.58612	0.52696	0.528016	0.529852	0.619641	0.54686	0.586958	0.508578	0.586525	0.57213	0.583762	0.518001	0.365302	0.503133	0.376329	0.533398	0.367293	0.624137	0.372591	0.607848	0.561752	0.601846	0.442656	0.545273	0.425972	0.603202	0.460118	0.304675	0.309172
15172_glan_D_Arac	0.495602	0.529754	0.514546	0.535937	0.663999	0.580752	0.579763	0.578515	0.61357	0.594582	0.60796	0.568812	0.513497	0.527768	0.567275	0.548056	0.551288	0.519692	0.524469	0.542658	0.524266	0.55416	0.555217	0.557052	0.557787	0.574061	0.512493	0.535779	0.512059	0.599331	0.509296	0.545202	0.534373	0.530333	0.5454	0.560599	0.536364	0.549672	0.541662	0.533382	0.487287	0.52738	0.542607	0.572474	0.525923	0.528736	0.56007	0.543214	0.547711
15174_glan_D_Arac	0.496276	0.530427	0.515219	0.53661	0.664673	0.581426	0.580437	0.579189	0.614244	0.595255	0.608634	0.569486	0.514171	0.528441	0.567948	0.548729	0.551961	0.520366	0.525142	0.543331	0.52494	0.554834	0.55589	0.557726	0.558461	0.574735	0.513167	0.536452	0.512733	0.600005	0.50997	0.545875	0.535046	0.531007	0.546074	0.561273	0.537038	0.550345	0.542335	0.534056	0.48796	0.528054	0.543281	0.573148	0.526596	0.52941	0.560743	0.543887	0.548384
14942_pint_C_Caul	0.636335	0.657874	0.655278	0.664057	0.715003	0.708873	0.707884	0.706636	0.741691	0.722702	0.658964	0.696933	0.607504	0.655888	0.661281	0.676176	0.679408	0.613699	0.665202	0.636664	0.618273	0.682281	0.683337	0.685173	0.651794	0.702182	0.653226	0.663899	0.652792	0.727452	0.650029	0.673322	0.662493	0.658454	0.673521	0.68872	0.664485	0.690405	0.669782	0.674115	0.62802	0.668113	0.670728	0.700595	0.654043	0.669469	0.68819	0.671334	0.675831
14900_pint_C_Caul	0.617503	0.639043	0.636447	0.645226	0.696171	0.690041	0.689052	0.687804	0.722859	0.703871	0.640132	0.678101	0.588672	0.637057	0.642449	0.657345	0.660577	0.594867	0.64637	0.617832	0.599441	0.663449	0.664506	0.666341	0.632962	0.68335	0.634394	0.645068	0.63396	0.70862	0.631197	0.654491	0.643662	0.639622	0.654689	0.669888	0.645653	0.671573	0.650951	0.655283	0.609188	0.649281	0.651896	0.681763	0.635212	0.650637	0.669359	0.652503	0.657
14877_pint_C_Caul	0.635198	0.656738	0.654142	0.66292	0.713866	0.707736	0.706747	0.705499	0.740554	0.721565	0.657827	0.695796	0.606367	0.654752	0.660144	0.67504	0.678272	0.612562	0.664065	0.635527	0.617136	0.681144	0.6822	0.684036	0.650657	0.701045	0.652089	0.662763	0.651655	0.726315	0.648892	0.672186	0.661357	0.657317	0.672384	0.687583	0.663348	0.689268	0.668646	0.672978	0.626883	0.666976	0.669591	0.699458	0.652907	0.668332	0.687053	0.670197	0.674694
V.13643_pint_C_Caul	0.585441	0.60698	0.604384	0.613163	0.664108	0.657978	0.656989	0.655742	0.690796	0.671808	0.608069	0.646039	0.556609	0.604994	0.610387	0.625282	0.628514	0.562805	0.614307	0.58577	0.567378	0.631387	0.632443	0.634279	0.600899	0.651288	0.602331	0.613005	0.601897	0.676557	0.599134	0.622428	0.611599	0.60756	0.622627	0.637825	0.613591	0.63951	0.618888	0.623221	0.577125	0.617218	0.619833	0.6497	0.603149	0.618574	0.637296	0.62044	0.624937
13251_herm_E_Erec	0.549336	0.570876	0.56828	0.577059	0.64911	0.621874	0.620885	0.619637	0.654692	0.635704	0.593071	0.609934	0.520505	0.56889	0.574282	0.589178	0.59241	0.5267	0.578203	0.549665	0.531274	0.595282	0.596339	0.598174	0.564795	0.615183	0.566227	0.576901	0.565793	0.640453	0.56303	0.586324	0.575495	0.571455	0.586522	0.601721	0.577486	0.603406	0.582784	0.587116	0.541021	0.581114	0.583729	0.613596	0.567045	0.58247	0.601192	0.584336	0.588833
13262_majo_E_Erec	0.576904	0.548985	0.595847	0.555168	0.732689	0.599983	0.598994	0.597747	0.632801	0.613813	0.676649	0.588044	0.582186	0.546999	0.635964	0.567287	0.570519	0.588382	0.60577	0.611347	0.592955	0.573392	0.574448	0.576284	0.626477	0.593292	0.593794	0.55501	0.593361	0.618562	0.590598	0.564433	0.553604	0.549565	0.564632	0.57983	0.555596	0.630973	0.560893	0.614684	0.568588	0.608682	0.561838	0.591705	0.545154	0.610038	0.579301	0.562445	0.566942
15149_para_E_Erec	0.557364	0.578904	0.576307	0.585086	0.657138	0.629902	0.628913	0.627665	0.66272	0.643731	0.601099	0.617962	0.528533	0.576917	0.58231	0.597205	0.600437	0.534728	0.586231	0.557693	0.539302	0.60331	0.604366	0.606202	0.572823	0.623211	0.574255	0.584929	0.573821	0.648481	0.571058	0.594351	0.583522	0.579483	0.59455	0.609749	0.585514	0.611434	0.590811	0.595144	0.549049	0.589142	0.591757	0.621624	0.575072	0.590498	0.609219	0.592363	0.59686
13240_para_E_Erec	0.584717	0.606256	0.60366	0.612439	0.684491	0.657254	0.656265	0.655018	0.690072	0.671084	0.628451	0.645315	0.555885	0.60427	0.609663	0.624558	0.62779	0.562081	0.613583	0.585046	0.566654	0.630663	0.631719	0.633555	0.600175	0.650564	0.601607	0.612281	0.601173	0.675833	0.59841	0.621704	0.610875	0.606836	0.621903	0.637101	0.612867	0.638786	0.618164	0.622497	0.576401	0.616494	0.619109	0.648976	0.602425	0.61785	0.636572	0.619716	0.624213
8215_sphy_E_Erec	0.549794	0.521875	0.568737	0.528058	0.705579	0.572873	0.571884	0.570637	0.605691	0.586703	0.649539	0.560934	0.555077	0.519889	0.608854	0.540177	0.543409	0.561272	0.57866	0.584237	0.565845	0.546282	0.547338	0.549174	0.599367	0.566182	0.566684	0.5279	0.566251	0.591452	0.563488	0.537323	0.526494	0.522455	0.537522	0.55272	0.528486	0.603863	0.533783	0.587574	0.541478	0.581572	0.534728	0.564595	0.518044	0.582928	0.552191	0.535335	0.539832
13180_sphy_E_Erec	0.554004	0.575543	0.572947	0.581726	0.653778	0.626541	0.625552	0.624305	0.659359	0.640371	0.597738	0.614602	0.525172	0.573557	0.57895	0.593845	0.597077	0.531368	0.58287	0.554333	0.535941	0.59995	0.601006	0.602842	0.569462	0.619851	0.570894	0.581568	0.57046	0.64512	0.567697	0.590991	0.580162	0.576123	0.59119	0.606388	0.582154	0.608073	0.587451	0.591784	0.545688	0.585782	0.588396	0.618263	0.571712	0.587137	0.605859	0.589003	0.5935
8192_oter_E_Erec	0.550376	0.522457	0.569319	0.52864	0.706161	0.573456	0.572466	0.571219	0.606274	0.587285	0.650122	0.561516	0.555659	0.520471	0.609436	0.540759	0.543991	0.561854	0.579243	0.584819	0.566428	0.546864	0.54792	0.549756	0.599949	0.566765	0.567267	0.528482	0.566833	0.592035	0.56407	0.537905	0.527076	0.523037	0.538104	0.553303	0.529068	0.604446	0.534365	0.588156	0.542061	0.582154	0.535311	0.565178	0.518626	0.58351	0.552773	0.535917	0.540414
8970_para_E_Erec	0.530383	0.551923	0.549326	0.558105	0.630157	0.602921	0.601932	0.600684	0.635739	0.61675	0.574118	0.590981	0.501552	0.549936	0.555329	0.570224	0.573457	0.507747	0.55925	0.530712	0.512321	0.576329	0.577385	0.579221	0.545842	0.59623	0.547274	0.557948	0.54684	0.6215	0.544077	0.56737	0.556541	0.552502	0.567569	0.582768	0.558533	0.584453	0.563831	0.568163	0.522068	0.562161	0.564776	0.594643	0.548091	0.563517	0.582238	0.565382	0.569879
8130_para_E_Erec	0.551337	0.572876	0.57028	0.579059	0.65111	0.623874	0.622885	0.621637	0.656692	0.637704	0.595071	0.611935	0.522505	0.57089	0.576283	0.591178	0.59441	0.5287	0.580203	0.551666	0.533274	0.597282	0.598339	0.600174	0.566795	0.617183	0.568227	0.578901	0.567793	0.642453	0.56503	0.588324	0.577495	0.573455	0.588522	0.603721	0.579486	0.605406	0.584784	0.589116	0.543021	0.583114	0.585729	0.615596	0.569045	0.58447	0.603192	0.586336	0.590833
8973_para_E_Erec	0.568259	0.54034	0.587202	0.546523	0.724044	0.591338	0.590349	0.589101	0.624156	0.605168	0.668004	0.579398	0.573541	0.538354	0.627319	0.558642	0.561874	0.579737	0.597125	0.602702	0.58431	0.564746	0.565803	0.567638	0.617831	0.584647	0.585149	0.546365	0.584715	0.609917	0.581952	0.555788	0.544959	0.540919	0.555986	0.571185	0.54695	0.622328	0.552248	0.606039	0.559943	0.600036	0.553193	0.58306	0.536509	0.601392	0.570656	0.5538	0.558297
13260_villo_EX_Extr	0.533021	0.505102	0.551964	0.511285	0.688806	0.5561	0.555111	0.553864	0.588918	0.56993	0.632766	0.544161	0.538303	0.503116	0.592081	0.523404	0.526636	0.544499	0.561887	0.567464	0.549072	0.529508	0.530565	0.532401	0.582593	0.549409	0.549911	0.511127	0.549478	0.574679	0.546715	0.52055	0.509721	0.505682	0.520748	0.535947	0.511713	0.58709	0.51701	0.570801	0.524705	0.564799	0.517955	0.547822	0.501271	0.566154	0.535418	0.518562	0.523059
V.8816_villo_EX_Extr	0.737268	0.758808	0.756211	0.76499	0.676712	0.809806	0.808817	0.807569	0.842624	0.823635	0.620673	0.797866	0.708437	0.756822	0.762214	0.77711	0.780342	0.714632	0.766135	0.737597	0.719206	0.783214	0.78427	0.786106	0.752727	0.803115	0.754159	0.764833	0.753725	0.828385	0.750962	0.774256	0.763427	0.759387	0.774454	0.789653	0.765418	0.791338	0.770716	0.775048	0.728953	0.769046	0.771661	0.801528	0.754977	0.770402	0.789123	0.772267	0.776764
15423_lute_EX_Extr	0.599466	0.571547	0.618409	0.57773	0.755251	0.622545	0.621556	0.620309	0.655363	0.636375	0.699211	0.610606	0.604749	0.569561	0.658526	0.589849	0.593081	0.610944	0.628332	0.633909	0.615517	0.595954	0.59701	0.598846	0.649039	0.615854	0.616356	0.577572	0.615923	0.641124	0.61316	0.586995	0.576166	0.572127	0.587194	0.602392	0.578158	0.653535	0.583455	0.637246	0.59115	0.631244	0.5844	0.614267	0.567716	0.6326	0.601863	0.585007	0.589504
13239_sylv_H_Hete	0.621098	0.642637	0.640041	0.64882	0.699766	0.693635	0.692646	0.691399	0.726454	0.707465	0.643726	0.681696	0.592266	0.640651	0.646044	0.660939	0.664171	0.598462	0.649964	0.621427	0.603035	0.667044	0.6681	0.669936	0.636556	0.686945	0.637988	0.648662	0.637555	0.712215	0.634791	0.658085	0.647256	0.643217	0.658284	0.673482	0.649248	0.675167	0.654545	0.658878	0.612782	0.652876	0.655491	0.685357	0.638806	0.654231	0.672953	0.656097	0.660594
14943_pusi_H_Hete	0.626516	0.648055	0.645459	0.654238	0.705184	0.699054	0.698065	0.696817	0.731872	0.712883	0.649144	0.687114	0.597685	0.646069	0.651462	0.666357	0.669589	0.60388	0.655382	0.626845	0.608454	0.672462	0.673518	0.675354	0.641975	0.692363	0.643407	0.65408	0.642973	0.717633	0.64021	0.663503	0.652674	0.648635	0.663702	0.678901	0.654666	0.680585	0.659963	0.664296	0.6182	0.658294	0.660909	0.690776	0.644224	0.65965	0.678371	0.661515	0.666012
14908_pusi_H_Hete	0.665202	0.686742	0.684146	0.692924	0.74387	0.73774	0.736751	0.735503	0.770558	0.75157	0.687831	0.7258	0.636371	0.684756	0.690148	0.705044	0.708276	0.642566	0.694069	0.665531	0.64714	0.711148	0.712204	0.71404	0.680661	0.731049	0.682093	0.692767	0.681659	0.756319	0.678896	0.70219	0.691361	0.687321	0.702388	0.717587	0.693352	0.719272	0.69865	0.702982	0.656887	0.69698	0.699595	0.729462	0.682911	0.698336	0.717057	0.700201	0.704698
14935_dard_H_Hete	0.577921	0.59946	0.596864	0.605643	0.656589	0.650459	0.649469	0.648222	0.683277	0.664288	0.600549	0.638519	0.54909	0.597474	0.602867	0.617762	0.620994	0.555285	0.606787	0.57825	0.559859	0.623867	0.624923	0.626759	0.59338	0.643768	0.594812	0.605485	0.594378	0.669038	0.591615	0.614908	0.604079	0.60004	0.615107	0.630306	0.606071	0.63199	0.611368	0.615701	0.569605	0.609699	0.612314	0.642181	0.595629	0.611055	0.629776	0.61292	0.617417
15170_pusi_H_Hete	0.607537	0.629077	0.626481	0.63526	0.686205	0.680075	0.679086	0.677838	0.712893	0.693905	0.630166	0.668135	0.578706	0.627091	0.632484	0.647379	0.650611	0.584901	0.636404	0.607867	0.589475	0.653483	0.65454	0.656375	0.622996	0.673384	0.624428	0.635102	0.623994	0.698654	0.621231	0.644525	0.633696	0.629656	0.644723	0.659922	0.635687	0.661607	0.640985	0.645317	0.599222	0.639315	0.64193	0.671797	0.625246	0.640671	0.659393	0.642537	0.647034
14936_dard_H_Hete	0.583652	0.605191	0.602595	0.611374	0.66232	0.65619	0.6552	0.653953	0.689008	0.670019	0.60628	0.64425	0.554821	0.603205	0.608598	0.623493	0.626725	0.561016	0.612518	0.583981	0.56559	0.629598	0.630654	0.63249	0.599111	0.649499	0.600542	0.611216	0.600109	0.674769	0.597346	0.620639	0.60981	0.605771	0.620838	0.636036	0.611802	0.637721	0.617099	0.621432	0.575336	0.61543	0.618045	0.647912	0.60136	0.616786	0.635507	0.618651	0.623148
14954_dard_H_Hete	0.59614	0.617679	0.615083	0.623862	0.674807	0.668677	0.667688	0.666441	0.701496	0.682507	0.618768	0.656738	0.567308	0.615693	0.621086	0.635981	0.639213	0.573504	0.625006	0.596469	0.578077	0.642086	0.643142	0.644978	0.611598	0.661987	0.61303	0.623704	0.612596	0.687256	0.609833	0.633127	0.622298	0.618259	0.633326	0.648524	0.62429	0.650209	0.629587	0.63392	0.587824	0.627918	0.630533	0.660399	0.613848	0.629273	0.647995	0.631139	0.635636
14915_sylv_H_Hete	0.621553	0.643093	0.640496	0.649275	0.700221	0.694091	0.693102	0.691854	0.726909	0.70792	0.644182	0.682151	0.592722	0.641106	0.646499	0.661395	0.664627	0.598917	0.65042	0.621882	0.603491	0.667499	0.668555	0.670391	0.637012	0.6874	0.638444	0.649118	0.63801	0.71267	0.635247	0.65854	0.647712	0.643672	0.658739	0.673938	0.649703	0.675623	0.655001	0.659333	0.613238	0.653331	0.655946	0.685813	0.639262	0.654687	0.673408	0.656552	0.661049
13254_sylv_H_Hete	0.617554	0.639093	0.636497	0.645276	0.696221	0.690091	0.689102	0.687854	0.722909	0.703921	0.640182	0.678152	0.588722	0.637107	0.6425	0.657395	0.660627	0.594917	0.64642	0.617883	0.599491	0.663499	0.664556	0.666391	0.633012	0.6834	0.634444	0.645118	0.63401	0.70867	0.631247	0.654541	0.643712	0.639672	0.654739	0.669938	0.645703	0.671623	0.651001	0.655333	0.609238	0.649331	0.651946	0.681813	0.635262	0.650687	0.669409	0.652553	0.65705
14860_appr_P_Proc	0.581604	0.405645	0.600547	0.411828	0.737389	0.306036	0.322589	0.321342	0.389979	0.370991	0.681349	0.213592	0.586886	0.47704	0.640664	0.497328	0.427179	0.593082	0.61047	0.616047	0.597655	0.430052	0.431108	0.432944	0.631176	0.523334	0.598494	0.485051	0.59806	0.548603	0.595297	0.47193	0.518708	0.457062	0.529735	0.487327	0.520699	0.635673	0.525997	0.619384	0.573288	0.613382	0.526942	0.521746	0.510258	0.614737	0.544405	0.527549	0.532046
8127_appr_P_Proc	0.566522	0.588061	0.585465	0.594244	0.666296	0.639059	0.63807	0.636823	0.671877	0.652889	0.610256	0.62712	0.53769	0.586075	0.591468	0.606363	0.609595	0.543886	0.595388	0.566851	0.548459	0.612468	0.613524	0.61536	0.58198	0.632369	0.583412	0.594086	0.582978	0.657638	0.580215	0.603509	0.59268	0.588641	0.603708	0.618906	0.594672	0.620591	0.599969	0.604302	0.558206	0.598299	0.600914	0.630781	0.58423	0.599655	0.618377	0.601521	0.606018
15158_appr_P_Proc	0.540695	0.562235	0.559638	0.568417	0.640469	0.613233	0.612244	0.610996	0.646051	0.627062	0.58443	0.601293	0.511864	0.560248	0.565641	0.580537	0.583769	0.518059	0.569562	0.541024	0.522633	0.586641	0.587697	0.589533	0.556154	0.606542	0.557586	0.56826	0.557152	0.631812	0.554389	0.577682	0.566854	0.562814	0.577881	0.59308	0.568845	0.594765	0.574143	0.578475	0.53238	0.572473	0.575088	0.604955	0.558404	0.573829	0.59255	0.575694	0.580191
13241_chiq_P_Proc	0.518094	0.490175	0.537037	0.496358	0.673878	0.541173	0.540184	0.538936	0.573991	0.555003	0.617839	0.529233	0.523376	0.488189	0.577154	0.508477	0.511709	0.529572	0.54696	0.552537	0.534145	0.514581	0.515638	0.517473	0.567666	0.534482	0.534984	0.4962	0.53455	0.559752	0.531787	0.505623	0.494794	0.490754	0.505821	0.52102	0.496785	0.572163	0.502083	0.555874	0.509778	0.549871	0.503028	0.532895	0.486344	0.551227	0.520491	0.503635	0.508132
11560_chiq_P_Proc	0.53737	0.509451	0.556313	0.515634	0.693155	0.560449	0.55946	0.558213	0.593267	0.574279	0.637116	0.54851	0.542653	0.507465	0.59643	0.527753	0.530985	0.548848	0.566236	0.571813	0.553422	0.533858	0.534914	0.53675	0.586943	0.553759	0.55426	0.515476	0.553827	0.579028	0.551064	0.524899	0.51407	0.510031	0.525098	0.540296	0.516062	0.591439	0.521359	0.57515	0.529054	0.569148	0.522304	0.552171	0.50562	0.570504	0.539767	0.522911	0.527408
13246_vall_P_Proc	0.482536	0.516688	0.50148	0.522871	0.650933	0.567686	0.566697	0.565449	0.600504	0.581516	0.594894	0.555746	0.500431	0.514702	0.554209	0.53499	0.538222	0.506626	0.511403	0.529592	0.5112	0.541094	0.542151	0.543986	0.544721	0.560995	0.499427	0.522713	0.498993	0.586265	0.49623	0.532136	0.521307	0.517267	0.532334	0.547533	0.523298	0.536606	0.528596	0.520316	0.474221	0.514314	0.529541	0.559408	0.512857	0.51567	0.547004	0.530148	0.534645
14926_kret_P_Proc	0.580066	0.601606	0.59901	0.607788	0.67984	0.652604	0.651615	0.650367	0.685422	0.666433	0.623801	0.640664	0.551235	0.59962	0.605012	0.619908	0.62314	0.55743	0.608933	0.580395	0.562004	0.626012	0.627068	0.628904	0.595525	0.645913	0.596957	0.607631	0.596523	0.671183	0.59376	0.617054	0.606225	0.602185	0.617252	0.632451	0.608216	0.634136	0.613514	0.617846	0.571751	0.611844	0.614459	0.644326	0.597775	0.6132	0.631921	0.615065	0.619562
11557_mati_P_Proc	0.54646	0.567999	0.565403	0.574182	0.646234	0.618997	0.618008	0.616761	0.651816	0.632827	0.590194	0.607058	0.517628	0.566013	0.571406	0.586301	0.589533	0.523824	0.575326	0.546789	0.528397	0.592406	0.593462	0.595298	0.561918	0.612307	0.56335	0.574024	0.562916	0.637576	0.560153	0.583447	0.572618	0.568579	0.583646	0.598844	0.57461	0.600529	0.579907	0.58424	0.538144	0.578238	0.580853	0.610719	0.564168	0.579593	0.598315	0.581459	0.585956
13162_mati_P_Proc	0.543379	0.564918	0.562322	0.571101	0.643153	0.615916	0.614927	0.61368	0.648734	0.629746	0.587113	0.603977	0.514547	0.562932	0.568325	0.58322	0.586452	0.520743	0.572245	0.543708	0.525316	0.589325	0.590381	0.592217	0.558837	0.609226	0.560269	0.570943	0.559835	0.634495	0.557072	0.580366	0.569537	0.565498	0.580565	0.595763	0.571529	0.597448	0.576826	0.581159	0.535063	0.575156	0.577771	0.607638	0.561087	0.576512	0.595234	0.578378	0.582875
14869_mati_P_Proc	0.544819	0.5169	0.563762	0.523083	0.700604	0.567898	0.566909	0.565662	0.600716	0.581728	0.644564	0.555959	0.550102	0.514914	0.603879	0.535202	0.538434	0.556297	0.573685	0.579262	0.56087	0.541307	0.542363	0.544199	0.594392	0.561207	0.561709	0.522925	0.561276	0.586477	0.558513	0.532348	0.521519	0.51748	0.532547	0.547745	0.523511	0.598888	0.528808	0.582599	0.536503	0.576597	0.529753	0.55962	0.513069	0.577953	0.547216	0.53036	0.534857
15156_subc_P_Proc	0.579631	0.60117	0.598574	0.607353	0.679405	0.652168	0.651179	0.649932	0.684986	0.665998	0.623365	0.640229	0.550799	0.599184	0.604577	0.619472	0.622704	0.556995	0.608497	0.57996	0.561568	0.625577	0.626633	0.628469	0.595089	0.645478	0.596521	0.607195	0.596087	0.670747	0.593324	0.616618	0.605789	0.60175	0.616817	0.632015	0.607781	0.6337	0.613078	0.617411	0.571315	0.611409	0.614023	0.64389	0.597339	0.612764	0.631486	0.61463	0.619127
13224_kret_P_Proc	0.61564	0.587721	0.634583	0.593904	0.771425	0.638719	0.63773	0.636483	0.671537	0.652549	0.715385	0.62678	0.620922	0.585735	0.6747	0.606023	0.609255	0.627118	0.644506	0.650083	0.631691	0.612127	0.613184	0.61502	0.665212	0.632028	0.63253	0.593746	0.632097	0.657298	0.629333	0.603169	0.59234	0.588301	0.603367	0.618566	0.594332	0.669709	0.599629	0.65342	0.607324	0.647418	0.600574	0.630441	0.58389	0.648773	0.618037	0.601181	0.605678
14875_tris_T_Tris	0.61177	0.63331	0.630714	0.639493	0.690438	0.684308	0.683319	0.682071	0.717126	0.698138	0.634399	0.672368	0.582939	0.631324	0.636717	0.651612	0.654844	0.589134	0.640637	0.6121	0.593708	0.657716	0.658773	0.660608	0.627229	0.677617	0.628661	0.639335	0.628227	0.702887	0.625464	0.648758	0.637929	0.633889	0.648956	0.664155	0.63992	0.66584	0.645218	0.64955	0.603455	0.643548	0.646163	0.67603	0.629479	0.644904	0.663626	0.64677	0.651267
14910_tris_T_Tris	0.626374	0.647914	0.645318	0.654097	0.705042	0.698912	0.697923	0.696675	0.73173	0.712742	0.649003	0.686972	0.597543	0.645928	0.651321	0.666216	0.669448	0.603738	0.655241	0.626704	0.608312	0.67232	0.673377	0.675212	0.641833	0.692221	0.643265	0.653939	0.642831	0.717491	0.640068	0.663362	0.652533	0.648493	0.66356	0.678759	0.654524	0.680444	0.659822	0.664154	0.618059	0.658152	0.660767	0.690634	0.644083	0.659508	0.67823	0.661374	0.665871
ISATGR278-18_dura x bati_AB_Syn	0.583398	0.555479	0.602341	0.561662	0.739183	0.606477	0.605488	0.604241	0.639295	0.620307	0.683143	0.594538	0.58868	0.553493	0.642458	0.573781	0.577013	0.594876	0.612264	0.617841	0.599449	0.579885	0.580942	0.582777	0.63297	0.599786	0.600288	0.561504	0.599854	0.625056	0.597091	0.570927	0.560098	0.556058	0.571125	0.586324	0.56209	0.637467	0.567387	0.621178	0.575082	0.615176	0.568332	0.598199	0.551648	0.616531	0.585795	0.568939	0.573436
ISATGR184_ipae x dura_AB_Syn	0.626105	0.598186	0.645049	0.604369	0.78189	0.649185	0.648196	0.646948	0.682003	0.663014	0.725851	0.637245	0.631388	0.5962	0.685165	0.616488	0.61972	0.637583	0.654972	0.660548	0.642157	0.622593	0.623649	0.625485	0.675678	0.642494	0.642996	0.604211	0.642562	0.667764	0.639799	0.613634	0.602805	0.598766	0.613833	0.629032	0.604797	0.680175	0.610094	0.663885	0.61779	0.657883	0.61104	0.640907	0.594355	0.659239	0.628502	0.611646	0.616143
[truncated: 47 more columns]
