# Supplementary material for: Genome-Wide Discovery and Deployment of Insertions and Deletions Markers Provided Greater Insights on Species, Genomes, and Sections Relationships in the Genus Arachis
Source: Front Plant Sci. 2017 Dec 19;8:2064. doi: 10.3389/fpls.2017.02064 (PMC5742254; doi:10.3389/fpls.2017.02064)
Supplement: Supplementary file 11 [file Table11.xlsx]

## Sheet: Table S11
Supplementary Table 11. Distance matrix of 41 Species in Arachis genus
	A. appressipila	A. batizocoi	A. benensis	A. cardenasii	A. chiquitana	A. correntina	A. dardani	A. decora	A. diogoi	A. duranensis	Synthetic	A. glandulifera	A. helodes	A. hermannii	A. hoehnei	A. hypogaea	A. ipaënsis	A. kempff-mercadoi	A. kretschmeri	A. kuhlmannii	A. lutescens	A. magna	A. major	A. matiensis	A. monticola	A. oteroi	A. palustris	A. paraguariensis	A. pintoi	A. praecox	A. pusilla	A. simpsonii	A. stenophylla	A. stenosperma	A. subcoriacea	A. sylvestris	A. triseminata	A. valida	A. vallsii	A. villosa	A. villosulicarpa
A. appressipila	****	0.8103	0.7949	0.8803	0.8582	0.7867	0.8285	0.8697	0.7472	0.8302	0.8163	0.8418	0.7783	0.7957	0.825	0.8203	0.6235	0.8131	0.9088	0.8707	0.782	0.8047	0.8406	0.925	0.8945	0.7211	0.7609	0.9612	0.8717	0.8011	0.84	0.8541	0.9258	0.8261	0.8771	0.8853	0.8305	0.8444	0.7879	0.7876	0.8986
A. batizocoi	0.2103	****	0.8248	0.7736	0.757	0.7551	0.7533	0.8108	0.7155	0.6837	0.7406	0.7814	0.6724	0.7868	0.7461	0.8007	0.7384	0.7694	0.7643	0.786	0.6818	0.8317	0.7051	0.7771	0.7496	0.5935	0.7661	0.8041	0.8064	0.7665	0.7518	0.8513	0.7639	0.7521	0.7454	0.7821	0.739	0.8666	0.7221	0.8134	0.7741
A. benensis	0.2295	0.1926	****	0.7505	0.6964	0.7017	0.7301	0.7936	0.6811	0.6758	0.7183	0.8114	0.6825	0.7146	0.7081	0.7917	0.725	0.6869	0.7671	0.7979	0.6825	0.8401	0.6815	0.7955	0.8107	0.6316	0.7537	0.7829	0.7774	0.7349	0.7535	0.7943	0.7603	0.7373	0.7526	0.7505	0.7563	0.7939	0.7641	0.7177	0.7465
A. cardenasii	0.1275	0.2567	0.287	****	0.7905	0.9116	0.8167	0.8895	0.7376	0.8657	0.8102	0.8152	0.7399	0.7799	0.8345	0.8168	0.5907	0.8516	0.8442	0.85	0.7539	0.7924	0.821	0.8685	0.8353	0.681	0.7805	0.9012	0.8767	0.7901	0.8522	0.888	0.8756	0.8681	0.7837	0.8807	0.8295	0.8549	0.732	0.8185	0.9359
A. chiquitana	0.1529	0.2785	0.3618	0.2351	****	0.7088	0.7608	0.7903	0.702	0.8158	0.8299	0.8314	0.6482	0.7049	0.8031	0.8161	0.5795	0.824	0.8425	0.7903	0.7821	0.7406	0.8002	0.8391	0.8118	0.7586	0.6326	0.858	0.7546	0.7304	0.7137	0.7794	0.8349	0.8224	0.7194	0.7857	0.7078	0.812	0.7566	0.7948	0.8078
A. correntina	0.2399	0.2809	0.3542	0.0926	0.3441	****	0.7167	0.8209	0.7069	0.766	0.7139	0.7242	0.6724	0.7069	0.7473	0.7444	0.569	0.7752	0.7346	0.7821	0.6724	0.7411	0.7126	0.7569	0.7505	0.6149	0.6954	0.7991	0.7717	0.6954	0.7508	0.8121	0.7608	0.7755	0.7011	0.772	0.7199	0.7831	0.6724	0.7344	0.8563
A. dardani	0.1881	0.2833	0.3146	0.2025	0.2734	0.333	****	0.8209	0.6154	0.6515	0.7665	0.7824	0.6788	0.8298	0.7298	0.7746	0.6891	0.7367	0.837	0.7721	0.711	0.8027	0.775	0.8702	0.7571	0.6066	0.6865	0.8835	0.8745	0.7683	0.8623	0.7874	0.8694	0.7359	0.7732	0.9078	0.8332	0.8354	0.7607	0.7295	0.8342
A. decora	0.1395	0.2098	0.2312	0.1171	0.2353	0.1974	0.1974	****	0.6791	0.7288	0.768	0.8162	0.7255	0.8104	0.7969	0.7888	0.6433	0.7899	0.8445	0.7758	0.722	0.795	0.7866	0.8613	0.814	0.6199	0.7533	0.8862	0.8597	0.8716	0.8022	0.8593	0.8751	0.7977	0.7887	0.8525	0.8184	0.8406	0.7761	0.8142	0.8521
A. diogoi	0.2915	0.3348	0.3841	0.3044	0.3539	0.3469	0.4854	0.387	****	0.7702	0.6693	0.694	0.6667	0.5862	0.785	0.7474	0.5747	0.7831	0.6623	0.8325	0.6782	0.6849	0.6724	0.6785	0.7438	0.7126	0.6552	0.6923	0.6276	0.6667	0.6165	0.7676	0.6687	0.8264	0.6379	0.6419	0.6022	0.7407	0.6667	0.707	0.6865
A. duranensis	0.186	0.3802	0.3918	0.1442	0.2036	0.2666	0.4285	0.3164	0.2611	****	0.7419	0.7562	0.7205	0.6337	0.8244	0.7928	0.476	0.844	0.7357	0.8433	0.6804	0.6587	0.7504	0.7627	0.7922	0.736	0.7342	0.7806	0.7097	0.675	0.6914	0.7792	0.8002	0.8557	0.6583	0.7292	0.6884	0.7534	0.6474	0.7656	0.7808
Synthetic	0.2029	0.3003	0.3308	0.2105	0.1865	0.3369	0.266	0.264	0.4016	0.2985	****	0.8147	0.5906	0.7479	0.7443	0.7951	0.5414	0.7936	0.8843	0.7382	0.8891	0.7456	0.8284	0.8535	0.7615	0.6285	0.6931	0.897	0.8157	0.6931	0.7857	0.7608	0.8475	0.8028	0.7996	0.8719	0.7867	0.8355	0.7493	0.8001	0.8527
A. glandulifera	0.1723	0.2467	0.209	0.2043	0.1847	0.3227	0.2453	0.2031	0.3653	0.2794	0.205	****	0.6793	0.7823	0.7919	0.9016	0.6771	0.7526	0.8645	0.7957	0.7986	0.8321	0.7997	0.8786	0.8562	0.7176	0.6875	0.8728	0.8555	0.7756	0.8187	0.7855	0.8392	0.7853	0.7797	0.8395	0.8129	0.843	0.8081	0.7613	0.8315
A. helodes	0.2507	0.3969	0.382	0.3012	0.4336	0.3969	0.3874	0.3209	0.4055	0.3278	0.5265	0.3867	****	0.6552	0.7404	0.7115	0.6092	0.6887	0.6824	0.7763	0.5747	0.6668	0.6379	0.7531	0.7743	0.6437	0.7241	0.7626	0.7094	0.7356	0.6843	0.7923	0.752	0.6951	0.6724	0.6925	0.6927	0.6674	0.6782	0.6519	0.6989
A. hermannii	0.2286	0.2398	0.336	0.2486	0.3497	0.3469	0.1865	0.2102	0.5341	0.4562	0.2905	0.2455	0.4229	****	0.6924	0.7666	0.6667	0.6715	0.8283	0.6849	0.6897	0.7826	0.6839	0.8444	0.7236	0.5632	0.6782	0.8353	0.8855	0.7241	0.8126	0.7553	0.814	0.6951	0.7874	0.8381	0.7911	0.7936	0.7241	0.7234	0.8162
A. hoehnei	0.1923	0.2929	0.3452	0.181	0.2192	0.2912	0.315	0.227	0.2421	0.1931	0.2952	0.2333	0.3006	0.3676	****	0.792	0.5881	0.8124	0.7885	0.834	0.6843	0.7357	0.7797	0.8393	0.7803	0.7471	0.7232	0.8214	0.7772	0.7601	0.7457	0.8109	0.8062	0.8471	0.7179	0.77	0.7148	0.7978	0.759	0.7872	0.7891
A. hypogaea	0.1981	0.2223	0.2335	0.2023	0.2032	0.2952	0.2554	0.2372	0.2911	0.2322	0.2292	0.1036	0.3403	0.2658	0.2332	****	0.7493	0.7977	0.8113	0.8417	0.7806	0.8638	0.7547	0.8191	0.8624	0.7147	0.7198	0.8328	0.8012	0.7431	0.7578	0.829	0.8154	0.8139	0.7369	0.7985	0.7653	0.857	0.7979	0.8219	0.8096
A. ipaënsis	0.4724	0.3033	0.3215	0.5264	0.5456	0.5639	0.3724	0.4411	0.5539	0.7423	0.6135	0.3899	0.4956	0.4055	0.5309	0.2886	****	0.5187	0.6353	0.6938	0.5517	0.7797	0.546	0.6517	0.677	0.4943	0.5977	0.6299	0.6757	0.6552	0.6369	0.7008	0.607	0.5544	0.5805	0.6365	0.6415	0.7121	0.6667	0.5783	0.643
A. kempff-mercadoi	0.2069	0.2621	0.3756	0.1607	0.1935	0.2546	0.3055	0.2358	0.2445	0.1696	0.2311	0.2842	0.3729	0.3983	0.2078	0.226	0.6565	****	0.758	0.8423	0.727	0.7182	0.7565	0.7664	0.7463	0.6499	0.7186	0.8067	0.7263	0.7256	0.6878	0.7917	0.7978	0.9066	0.701	0.7774	0.6819	0.8487	0.6769	0.8933	0.758
A. kretschmeri	0.0957	0.2688	0.2651	0.1694	0.1714	0.3085	0.1779	0.169	0.4121	0.307	0.123	0.1456	0.3821	0.1884	0.2377	0.2091	0.4536	0.2771	****	0.785	0.841	0.8182	0.8219	0.9574	0.8211	0.6734	0.7221	0.9484	0.8873	0.7543	0.8769	0.7961	0.9124	0.8072	0.9003	0.9295	0.8524	0.8584	0.7713	0.7914	0.8984
A. kuhlmannii	0.1384	0.2408	0.2258	0.1625	0.2354	0.2458	0.2586	0.2538	0.1833	0.1704	0.3036	0.2286	0.2533	0.3784	0.1815	0.1724	0.3655	0.1716	0.2421	****	0.7222	0.8173	0.7448	0.8187	0.8335	0.7327	0.7314	0.8187	0.7577	0.7535	0.7632	0.8468	0.7992	0.856	0.7151	0.7905	0.76	0.823	0.7595	0.7734	0.8284
A. lutescens	0.2459	0.383	0.382	0.2826	0.2458	0.3969	0.341	0.3258	0.3884	0.3851	0.1175	0.2249	0.5539	0.3716	0.3794	0.2477	0.5947	0.3188	0.1732	0.3254	****	0.7139	0.7759	0.7935	0.7409	0.5977	0.6322	0.8329	0.7608	0.6552	0.7444	0.7159	0.7618	0.7863	0.7874	0.8044	0.7399	0.7774	0.7126	0.763	0.8153
A. magna	0.2173	0.1843	0.1743	0.2327	0.3003	0.2996	0.2198	0.2294	0.3786	0.4175	0.2936	0.1838	0.4052	0.2451	0.3069	0.1464	0.2489	0.331	0.2006	0.2017	0.337	****	0.7426	0.821	0.7926	0.6371	0.7124	0.8263	0.8263	0.7421	0.8026	0.8132	0.7992	0.7469	0.7534	0.8269	0.8163	0.8718	0.7812	0.7616	0.8269
A. major	0.1737	0.3494	0.3835	0.1973	0.2229	0.3388	0.2548	0.2401	0.3969	0.2871	0.1883	0.2236	0.4495	0.3799	0.2489	0.2814	0.6052	0.2791	0.1961	0.2946	0.2538	0.2976	****	0.8436	0.8165	0.6609	0.6954	0.8795	0.7869	0.7299	0.7634	0.7705	0.8456	0.776	0.7471	0.838	0.7831	0.7977	0.7299	0.6948	0.8639
A. matiensis	0.078	0.2521	0.2288	0.141	0.1755	0.2786	0.139	0.1493	0.3878	0.2709	0.1584	0.1294	0.2835	0.1691	0.1752	0.1996	0.4282	0.266	0.0435	0.2	0.2313	0.1972	0.17	****	0.8511	0.7147	0.7584	0.9567	0.9003	0.7963	0.8845	0.8421	0.9444	0.8021	0.883	0.9196	0.87	0.8422	0.8143	0.772	0.9137
A. monticola	0.1115	0.2882	0.2098	0.1799	0.2085	0.2871	0.2783	0.2058	0.296	0.233	0.2724	0.1552	0.2559	0.3236	0.2481	0.148	0.39	0.2927	0.1971	0.1821	0.2999	0.2324	0.2027	0.1613	****	0.7126	0.7387	0.8784	0.7993	0.7736	0.7614	0.838	0.8226	0.8049	0.7999	0.7983	0.7821	0.7968	0.7667	0.7405	0.8436
A. oteroi	0.3269	0.5217	0.4595	0.3843	0.2762	0.4862	0.4999	0.4782	0.3388	0.3065	0.4644	0.3318	0.4406	0.5741	0.2915	0.3359	0.7047	0.431	0.3954	0.311	0.5147	0.4508	0.4141	0.3359	0.3388	****	0.5172	0.6923	0.627	0.5977	0.5973	0.6867	0.7103	0.7045	0.569	0.6207	0.5987	0.6747	0.6782	0.6109	0.7017
A. palustris	0.2732	0.2664	0.2828	0.2478	0.4579	0.3633	0.3761	0.2833	0.4229	0.3089	0.3665	0.3746	0.3228	0.3884	0.3241	0.3288	0.5147	0.3304	0.3256	0.3128	0.4586	0.3391	0.3633	0.2766	0.3029	0.6592	****	0.7682	0.737	0.7471	0.7227	0.7975	0.7498	0.7236	0.7184	0.7212	0.7265	0.751	0.6897	0.7305	0.6982
A. paraguariensis	0.0395	0.218	0.2447	0.104	0.1532	0.2242	0.1239	0.1208	0.3677	0.2477	0.1087	0.1361	0.271	0.18	0.1967	0.1829	0.4621	0.2148	0.053	0.2	0.1829	0.1908	0.1284	0.0442	0.1297	0.3677	0.2637	****	0.9112	0.8111	0.8968	0.8585	0.9564	0.8242	0.8907	0.9502	0.8893	0.8898	0.8184	0.8094	0.9232
A. pintoi	0.1374	0.2152	0.2518	0.1316	0.2816	0.2591	0.1341	0.1512	0.4658	0.3429	0.2037	0.156	0.3434	0.1216	0.252	0.2216	0.392	0.3198	0.1196	0.2774	0.2734	0.1907	0.2396	0.105	0.224	0.4668	0.3051	0.093	****	0.8012	0.9387	0.8111	0.8582	0.7738	0.8226	0.918	0.8808	0.8628	0.7643	0.7812	0.8989
A. praecox	0.2217	0.266	0.3081	0.2356	0.3141	0.3633	0.2635	0.1374	0.4055	0.3931	0.3665	0.2541	0.307	0.3228	0.2744	0.2969	0.4229	0.3208	0.282	0.283	0.4229	0.2982	0.3149	0.2278	0.2567	0.5147	0.2915	0.2093	0.2216	****	0.7243	0.8154	0.7908	0.7406	0.7184	0.7714	0.7539	0.7489	0.7701	0.758	0.7648
A. pusilla	0.1744	0.2852	0.283	0.16	0.3372	0.2866	0.1482	0.2204	0.4837	0.3691	0.2411	0.2	0.3793	0.2075	0.2934	0.2774	0.4511	0.3743	0.1313	0.2703	0.2951	0.2199	0.27	0.1227	0.2726	0.5153	0.3248	0.1089	0.0633	0.3226	****	0.7957	0.8402	0.7496	0.8113	0.915	0.9097	0.8396	0.7386	0.7284	0.883
A. simpsonii	0.1577	0.161	0.2303	0.1187	0.2493	0.2081	0.2391	0.1517	0.2644	0.2495	0.2734	0.2414	0.2329	0.2807	0.2096	0.1875	0.3555	0.2336	0.228	0.1663	0.3343	0.2068	0.2607	0.1718	0.1767	0.3759	0.2263	0.1526	0.2094	0.2041	0.2285	****	0.8302	0.8161	0.7453	0.8077	0.7832	0.8177	0.7544	0.7697	0.8673
A. stenophylla	0.0771	0.2693	0.274	0.1329	0.1805	0.2734	0.14	0.1335	0.4025	0.2228	0.1654	0.1753	0.285	0.2058	0.2155	0.2041	0.4993	0.2259	0.0916	0.2242	0.272	0.2241	0.1677	0.0572	0.1952	0.342	0.2879	0.0446	0.1529	0.2346	0.1741	0.1861	****	0.7924	0.8314	0.8945	0.8426	0.8522	0.7788	0.795	0.8782
A. stenosperma	0.1911	0.2849	0.3047	0.1415	0.1956	0.2543	0.3066	0.226	0.1907	0.1558	0.2197	0.2417	0.3637	0.3637	0.1659	0.2059	0.5898	0.098	0.2142	0.1555	0.2404	0.2918	0.2536	0.2205	0.217	0.3503	0.3235	0.1934	0.2565	0.3003	0.2882	0.2032	0.2327	****	0.7458	0.785	0.7291	0.8492	0.7272	0.8802	0.7996
A. subcoriacea	0.1311	0.2939	0.2842	0.2437	0.3293	0.355	0.2573	0.2374	0.4495	0.418	0.2237	0.2488	0.3969	0.2391	0.3314	0.3053	0.5439	0.3553	0.105	0.3353	0.2391	0.2832	0.2915	0.1245	0.2233	0.5639	0.3307	0.1158	0.1953	0.3307	0.2091	0.294	0.1846	0.2934	****	0.8292	0.7901	0.7867	0.6954	0.7054	0.7989
A. sylvestris	0.1218	0.2457	0.2869	0.1271	0.2412	0.2588	0.0968	0.1596	0.4432	0.3158	0.137	0.1749	0.3675	0.1766	0.2614	0.225	0.4518	0.2518	0.0731	0.2351	0.2177	0.19	0.1767	0.0838	0.2252	0.4768	0.3268	0.051	0.0855	0.2595	0.0888	0.2135	0.1115	0.242	0.1873	****	0.9147	0.8584	0.7681	0.7872	0.9364
A. triseminata	0.1858	0.3025	0.2793	0.1869	0.3455	0.3286	0.1824	0.2005	0.5072	0.3734	0.2399	0.2072	0.3671	0.2343	0.3357	0.2674	0.444	0.3829	0.1597	0.2745	0.3013	0.203	0.2445	0.1392	0.2458	0.5131	0.3195	0.1174	0.1269	0.2825	0.0947	0.2444	0.1713	0.3159	0.2356	0.0892	****	0.831	0.7833	0.6878	0.8902
A. valida	0.1692	0.1432	0.2308	0.1568	0.2083	0.2446	0.1799	0.1736	0.3002	0.2832	0.1798	0.1707	0.4043	0.2312	0.2259	0.1543	0.3395	0.1641	0.1527	0.1948	0.2517	0.1372	0.2261	0.1718	0.2272	0.3934	0.2863	0.1167	0.1476	0.2892	0.1748	0.2013	0.1599	0.1635	0.2399	0.1527	0.1851	****	0.7693	0.8678	0.8526
A. vallsii	0.2384	0.3256	0.2691	0.312	0.279	0.3969	0.2736	0.2535	0.4055	0.4347	0.2886	0.213	0.3884	0.3228	0.2757	0.2258	0.4055	0.3902	0.2596	0.2751	0.3388	0.247	0.3149	0.2054	0.2657	0.3884	0.3716	0.2005	0.2687	0.2612	0.3029	0.2819	0.25	0.3185	0.3633	0.2639	0.2443	0.2623	****	0.7155	0.7671
A. villosa	0.2388	0.2066	0.3317	0.2003	0.2297	0.3087	0.3154	0.2056	0.3467	0.2671	0.223	0.2727	0.4278	0.3237	0.2392	0.1961	0.5476	0.1128	0.2339	0.257	0.2705	0.2724	0.3641	0.2588	0.3005	0.4929	0.3141	0.2115	0.2469	0.277	0.3169	0.2618	0.2294	0.1276	0.349	0.2393	0.3743	0.1418	0.3347	****	0.7544
A. villosulicarpa	0.1069	0.256	0.2924	0.0663	0.2135	0.1551	0.1813	0.1601	0.3761	0.2474	0.1594	0.1845	0.3583	0.2031	0.2369	0.2112	0.4416	0.277	0.1071	0.1883	0.2042	0.1901	0.1462	0.0902	0.17	0.3542	0.3592	0.08	0.1066	0.2681	0.1244	0.1424	0.1299	0.2236	0.2245	0.0657	0.1163	0.1595	0.2652	0.2818	****
