# Supplementary material for: Genome-Wide Discovery and Deployment of Insertions and Deletions Markers Provided Greater Insights on Species, Genomes, and Sections Relationships in the Genus Arachis
Source: Front Plant Sci. 2017 Dec 19;8:2064. doi: 10.3389/fpls.2017.02064 (PMC5742254; doi:10.3389/fpls.2017.02064)
Supplement: Supplementary file 12 [file Table12.XLSX]

## Sheet: Table S12
Supplementary Table 12. Distance matrix for 15 cultivated species including two synthetic genotypes
	ICG 7827	ICG 156	ICG 13942	ICG 12625	ICG 12719	ICG 9930	ICG 2738	ICG 15207	ICG 15206	ICG 10044	ICG 7893	ICG 8135	ICG 13177	ISATGR278-18	ISATGR184
ICG 7827	0
ICG 156	0.136	0
ICG 13942	0.221922	0.23783	0
ICG 12625	0.17265	0.188558	0.225302	0
ICG 12719	0.454258	0.470166	0.479222	0.457638	0
ICG 9930	0.351026	0.366934	0.37599	0.354406	0.380058	0
ICG 2738	0.374146	0.390053	0.399109	0.377526	0.335239	0.299946	0
ICG 15207	0.446701	0.462609	0.471665	0.450081	0.407794	0.372501	0.179775	0
ICG 15206	0.333748	0.349656	0.358712	0.337129	0.481706	0.378474	0.401593	0.474149	0
ICG 10044	0.32598	0.341887	0.350943	0.32936	0.473937	0.370705	0.393825	0.46638	0.159664	0
ICG 7893	0.332537	0.348445	0.357501	0.335917	0.480494	0.377262	0.400382	0.472937	0.186921	0.179152	0
ICG 8135	0.345507	0.361415	0.370471	0.348888	0.493465	0.390233	0.413352	0.485907	0.212551	0.204782	0.211339	0
ICG 13177	0.371684	0.387591	0.396647	0.375064	0.519641	0.416409	0.439528	0.512084	0.307982	0.300214	0.306771	0.319741	0
ISATGR278-18	0.591571	0.607478	0.616534	0.594951	0.552664	0.517371	0.429668	0.502224	0.619018	0.611249	0.617807	0.630777	0.656953	0
ISATGR184	0.675753	0.69166	0.700716	0.679133	0.636846	0.601553	0.51385	0.586406	0.7032	0.695432	0.701989	0.714959	0.741135	0.365079	0
